# Supplementary material for: Inter-comparison of marine microbiome sampling protocols
Source: ISME Commun. 2023 Aug 19;3:84. doi: 10.1038/s43705-023-00278-w (PMC10439934; doi:10.1038/s43705-023-00278-w)
Supplement: Supplementary file 6 — Supplementary Table S1 [file 43705_2023_278_MOESM6_ESM.xlsx]

## Sheet: Supplementary Table S1
Supplementary Table S1 - Details on sampling scheme. Each line represents a sample, with information on sequencing strategy used (MetaB16SV4V5, MetaB18V9 and Metagenome), the filter type (membrane or cartridge membrane (Sterivex)), the filtered volume (L), the filtering method (whole water or size fraction), filtration sequence (the sequence of filters used), pre-filtration step (yes or no), the …
Sequencing strategy	Filter type	Filtered volume (L)	Filtering method	Filtration sequence	Pre-filtration	Pore size	Planned volume	Replicates
Metagenome	cartridge membrane (Sterivex)	1	Whole water	filter	no	>0.22 µm	1L	3
MetaB16SV4V5	cartridge membrane (Sterivex)	10	Whole water	filter	no	>0.22 µm	4x2.5L combined	4
MetaB18SV9	cartridge membrane (Sterivex)	10	Whole water	filter	no	>0.22 µm	4x2.5L combined	3
Metagenome	cartridge membrane (Sterivex)	10	Whole water	filter	no	>0.22 µm	4x2.5L combined	3
MetaB16SV4V5	Flat membrane	10	Whole water	filter	no	>0.22 µm	10L	5
MetaB18SV9	Flat membrane	10	Whole water	filter	no	>0.22 µm	10L	3
Metagenome	Flat membrane	10	Whole water	filter	no	>0.22 µm	10L	3
MetaB16SV4V5	cartridge membrane (Sterivex)	2.5	Whole water	filter	no	>0.22 µm	2.5L	5
MetaB18SV9	cartridge membrane (Sterivex)	2.5	Whole water	filter	no	>0.22 µm	2.5L	4
Metagenome	cartridge membrane (Sterivex)	2.5	Whole water	filter	no	>0.22 µm	2.5L	4
MetaB16SV4V5	Flat membrane	10	Size fractionation	filter>filter	no	0.22-3 µm	10L	3
MetaB16SV4V5	Flat membrane	10	Size fractionation	filter>filter	no	3-20 µm	10L	3
MetaB18SV9	Flat membrane	10	Size fractionation	filter>filter	no	0.22-3 µm	10L	3
MetaB18SV9	Flat membrane	10	Size fractionation	filter>filter	no	3-20 µm	10L	3
Metagenome	Flat membrane	10	Size fractionation	filter>filter	no	0.22-3 µm	10L	3
Metagenome	Flat membrane	10	Size fractionation	filter>filter	no	3-20 µm	10L	3
MetaB16SV4V5	Flat membrane	30	Size fractionation	filter>filter>filter	no	>20 µm	100L	2
MetaB18SV9	Flat membrane	30	Size fractionation	filter>filter>filter	no	>20 µm	100L	1
Metagenome	Flat membrane	30	Size fractionation	filter>filter>filter	no	>20 µm	100L	1
MetaB16SV4V5	Flat membrane	60	Size fractionation	filter>filter>filter	no	0.22-3 µm	100L	2
MetaB16SV4V5	Flat membrane	60	Size fractionation	filter>filter>filter	no	3-20 µm	100L	2
MetaB16SV4V5	Flat membrane	60	Size fractionation	filter>filter>filter	no	>20 µm	100L	1
MetaB18SV9	Flat membrane	60	Size fractionation	filter>filter>filter	no	0.22-3 µm	100L	2
MetaB18SV9	Flat membrane	60	Size fractionation	filter>filter>filter	no	3-20 µm	100L	2
MetaB18SV9	Flat membrane	60	Size fractionation	filter>filter>filter	no	>20 µm	100L	1
Metagenome	Flat membrane	60	Size fractionation	filter>filter>filter	no	0.22-3 µm	100L	2
Metagenome	Flat membrane	60	Size fractionation	filter>filter>filter	no	3-20 µm	100L	2
Metagenome	Flat membrane	60	Size fractionation	filter>filter>filter	no	>20 µm	100L	1
MetaB16SV4V5	Flat membrane	100	Size fractionation	filter>filter>filter	no	0.22-3 µm	100L	1
MetaB16SV4V5	Flat membrane	100	Size fractionation	filter>filter>filter	no	3-20 µm	100L	1
MetaB16SV4V5	Flat membrane	100	Size fractionation	filter>filter>filter	no	>20 µm	100L	1
MetaB18SV9	Flat membrane	100	Size fractionation	filter>filter>filter	no	0.22-3 µm	100L	1
MetaB18SV9	Flat membrane	100	Size fractionation	filter>filter>filter	no	3-20 µm	100L	1
MetaB18SV9	Flat membrane	100	Size fractionation	filter>filter>filter	no	>20 µm	100L	1
Metagenome	Flat membrane	100	Size fractionation	filter>filter>filter	no	0.22-3 µm	100L	1
Metagenome	Flat membrane	100	Size fractionation	filter>filter>filter	no	3-20 µm	100L	1
Metagenome	Flat membrane	100	Size fractionation	filter>filter>filter	no	>20 µm	100L	1
MetaB16SV4V5	Flat membrane	120	Size fractionation	filter>filter>filter	no	>20 µm	100L	2
MetaB18SV9	Flat membrane	120	Size fractionation	filter>filter>filter	no	>20 µm	100L	1
Metagenome	Flat membrane	120	Size fractionation	filter>filter>filter	no	>20 µm	100L	1
MetaB16SV4V5	Flat membrane	100	Size fractionation	filter>filter>filtrate>filter	yes	0.22-3 µm	100L	4
MetaB16SV4V5	Flat membrane	100	Size fractionation	filter>filter>filtrate>filter	yes	3-20 µm	100L	4
MetaB16SV4V5	Flat membrane	100	Size fractionation	filter>filter>filtrate>filter	yes	3-20 µm	2x50L	1
MetaB16SV4V5	Flat membrane	100	Size fractionation	filter>filter>filtrate>filter	yes	>20 µm	100L	7
MetaB18SV9	Flat membrane	100	Size fractionation	filter>filter>filtrate>filter	yes	0.22-3 µm	100L	4
MetaB18SV9	Flat membrane	100	Size fractionation	filter>filter>filtrate>filter	yes	3-20 µm	100L	3
MetaB18SV9	Flat membrane	100	Size fractionation	filter>filter>filtrate>filter	yes	3-20 µm	2x50L	1
MetaB18SV9	Flat membrane	100	Size fractionation	filter>filter>filtrate>filter	yes	>20 µm	100L	4
Metagenome	Flat membrane	100	Size fractionation	filter>filter>filtrate>filter	yes	0.22-3 µm	100L	4
Metagenome	Flat membrane	100	Size fractionation	filter>filter>filtrate>filter	yes	3-20 µm	100L	3
Metagenome	Flat membrane	100	Size fractionation	filter>filter>filtrate>filter	yes	3-20 µm	2x50L	1
Metagenome	Flat membrane	100	Size fractionation	filter>filter>filtrate>filter	yes	>20 µm	100L	4
MetaB16SV4V5	Flat membrane	496	Size fractionation	filter>filter>filtrate>filter	yes	0.22-3 µm	5x100L	1
MetaB16SV4V5	Flat membrane	496	Size fractionation	filter>filter>filtrate>filter	yes	3-20 µm	5x100L	1
MetaB16SV4V5	Flat membrane	496	Size fractionation	filter>filter>filtrate>filter	yes	>20 µm	5x100L	3
MetaB18SV9	Flat membrane	496	Size fractionation	filter>filter>filtrate>filter	yes	0.22-3 µm	5x100L	1
MetaB18SV9	Flat membrane	496	Size fractionation	filter>filter>filtrate>filter	yes	3-20 µm	5x100L	1
MetaB18SV9	Flat membrane	496	Size fractionation	filter>filter>filtrate>filter	yes	>20 µm	5x100L	1
Metagenome	Flat membrane	496	Size fractionation	filter>filter>filtrate>filter	yes	0.22-3 µm	5x100L	1
Metagenome	Flat membrane	496	Size fractionation	filter>filter>filtrate>filter	yes	3-20 µm	5x100L	1
Metagenome	Flat membrane	496	Size fractionation	filter>filter>filtrate>filter	yes	>20 µm	5x100L	1
MetaB16SV4V5	Flat membrane	716	Size fractionation	filter>filter>filtrate>filter	yes	0.22-3 µm	8x100L	1
MetaB16SV4V5	Flat membrane	716	Size fractionation	filter>filter>filtrate>filter	yes	3-20 µm	8x100L	1
MetaB18SV9	Flat membrane	716	Size fractionation	filter>filter>filtrate>filter	yes	0.22-3 µm	8x100L	1
MetaB18SV9	Flat membrane	716	Size fractionation	filter>filter>filtrate>filter	yes	3-20 µm	8x100L	1
Metagenome	Flat membrane	716	Size fractionation	filter>filter>filtrate>filter	yes	0.22-3 µm	8x100L	1
Metagenome	Flat membrane	716	Size fractionation	filter>filter>filtrate>filter	yes	3-20 µm	8x100L	1
MetaB16SV4V5	Flat membrane	776	Size fractionation	filter>filter>filtrate>filter	yes	>20 µm	8x100L	1
MetaB18SV9	Flat membrane	776	Size fractionation	filter>filter>filtrate>filter	yes	>20 µm	8x100L	1
Metagenome	Flat membrane	776	Size fractionation	filter>filter>filtrate>filter	yes	>20 µm	8x100L	1
MetaB16SV4V5	Flat membrane	1000	Size fractionation	filter>filter>filtrate>filter	yes	0.22-3 µm	10x100L	1
MetaB16SV4V5	Flat membrane	1000	Size fractionation	filter>filter>filtrate>filter	yes	3-20 µm	10x100L	1
MetaB16SV4V5	Flat membrane	1000	Size fractionation	filter>filter>filtrate>filter	yes	>20 µm	10x100L	2
MetaB18SV9	Flat membrane	1000	Size fractionation	filter>filter>filtrate>filter	yes	0.22-3 µm	10x100L	1
MetaB18SV9	Flat membrane	1000	Size fractionation	filter>filter>filtrate>filter	yes	3-20 µm	10x100L	1
MetaB18SV9	Flat membrane	1000	Size fractionation	filter>filter>filtrate>filter	yes	>20 µm	10x100L	1
Metagenome	Flat membrane	1000	Size fractionation	filter>filter>filtrate>filter	yes	0.22-3 µm	10x100L	1
Metagenome	Flat membrane	1000	Size fractionation	filter>filter>filtrate>filter	yes	3-20 µm	10x100L	1
Metagenome	Flat membrane	1000	Size fractionation	filter>filter>filtrate>filter	yes	>20 µm	10x100L	1
Total samples:	Flat membrane							157
