# Supplementary material for: Inter-comparison of marine microbiome sampling protocols
Source: ISME Commun. 2023 Aug 19;3:84. doi: 10.1038/s43705-023-00278-w (PMC10439934; doi:10.1038/s43705-023-00278-w)
Supplement: Supplementary file 7 — Supplementary Table S2 [file 43705_2023_278_MOESM7_ESM.xlsx]

## Sheet: Readme
Supplementary Table S2 - This table contains several sheets with detailed information on the EMOSE sampling campaign. Relevant samples were filtered, for the raw metadata table, please see PANGEA repository at https://doi.pangaea.de/10.1594/PANGAEA.879516
EMOSE_SAMPLING_DESIGN: Indicates which sampling containers (20L) were pooled for the different protocols, and how sampling was designed to increase the odds of getting "true" sampling replicates.
EMOSE_SAMPLES_METHODS: Provides annotations about each sample, including sampling and filtration methods, type of filters used, volume filtered, filtration time, preservation method, additional comments, and url links to the relevant logsheets (pdf).
EMOSE_SAMPLES_ENVIRONMENT: Provides annotations about each sample, including geolocation, sampling depth, ENVO terms, and environmental context such as temperature, salinity and flow cytometry counts (virus, prokaryotes and small eukaryotes).
EMOSE_SAMPLES_EXTRACTION: Provides annotations about the extraction of each sample, including the plan for analyses (priority list) and the extraction yield (quantity of DNA) for each sample.
SEQUENCING RUNS: Provides information about the sequencing of samples and related IDs.

## Sheet: EMOSE_SAMPLING_DESIGN
On day 1, the 20L-bottles were filled in order (1-75) and were pooled according to this matrix for the 1L, 2.5L, 10L & 100L filtrations in order to minimise the sampling bias of the ship drifting during sampling.
	bottle #	bottle #	bottle #	bottle #	bottle #
Filtrations 1L, 2.5L and 10L	1	16	31	46	61
Filtration (>20-0.8-0.2) 100L	2	17	32	47	62
Filtration (R1 >20-3-0.2) 100L	3	18	33	48	63
Filtration (R2 >20-3-0.2) 100L	4	19	34	49	64
Filtration (R3 >20-3-0.2) 100L	5	20	35	50	65
Filtration (R1-1 >20-3-filtrate-0.2) 100L	6	21	36	51	66
Filtration (R1-2 >20-3-filtrate-0.2) 100L	7	22	37	52	67
Filtration (R1-3 >20-3-filtrate-0.2) 100L	8	23	38	53	68
Filtration (R1-4 >20-3-filtrate-0.2) 100L	9	24	39	54	69
Filtration (R1-5 >20-3-filtrate-0.2) 100L	10	25	40	55	70
not used	11	26	41	56	71
not used	12	27	42	57	72
not used	13	28	43	58	73
not used	14	29	44	59	74
not used	15	30	45	60	75

## Sheet: EMOSE_SAMPLES_METHODS
PARAMETER	Sample ID	Sample title	Sample description	Campaign label	Station label	Event label	Event device label	Event comment	Sample material	Sample method	Sample method	Sample ID	Sample ID	Sample Method	Sample Method	Sample Method	Sample Method	Sample Method	Sample Method	Filtration	Filtration	Filtration	Sample Method	Sample Method	Sample Method	Sample Method	Sample Repository	Sample Comment	Sample Comment	Sample Comment	Sample Comment	Sample Comment	Sample Comment	Sample Comment	Sample Comment	Sample Comment	Uniform resource locator/link to metadata file	Uniform resource locator/link to metadata file
PI	Pesant	Pesant	Pesant	Pesant	Pesant	Pesant	Pesant	Pesant	Pesant	Pesant	Pesant	pesant	pesant	pesant	pesant	pesant	pesant	pesant	pesant	pesant	pesant	pesant	pesant	pesant	pesant	pesant	pesant	pesant	pesant	pesant	pesant	pesant	pesant	pesant	pesant	pesant	pesant	pesant
METHOD														used on board to prepare samples (Pesant et al. submitted)	used on board to prepare samples (Pesant et al. submitted)	used on board to prepare samples (Pesant et al. submitted)	used on board to prepare samples (Pesant et al. submitted)	used on board to prepare samples (Pesant et al. submitted)	used on board to prepare samples (Pesant et al. submitted)				used on board to prepare samples (Pesant et al. submitted)	used on board to prepare samples (Pesant et al. submitted)	used on board to prepare samples (Pesant et al. submitted)	used on board to prepare samples (Pesant et al. submitted)	used on board to prepare samples (Pesant et al. submitted)	reported on logsheets or by data curators	reported on logsheets or by data curators	reported on logsheets or by data curators	reported on logsheets or by data curators	reported on logsheets or by data curators	reported on logsheets or by data curators	reported on logsheets or by data curators	reported on logsheets or by data curators	reported on logsheets or by data curators	published at PANGAEA, Data Publisher for Earth and Environmental Science (www.pangaea.de)	published at PANGAEA, Data Publisher for Earth and Environmental Science (www.pangaea.de)
COMMENT	EMOSE_barcode#	EMOSE_event-datetime_station#_event-type_environmental-feature_(depth)_protocol-label_size-fraction_sample-barcode	narrative			EMOSE_event-datetime_station#_event-type			sampling bottles #	short label describing the target analysis (BGC=biogeochemistry, IMG=imaging, SEQ=sequencing) and specifics of the methodology and sampling device (N=net, W=pump/bottles/bucket, CW=concentrated by tangential filtration)	narrative	of replicate samples (EMOSE_barcode#)	of aliquots (EMOSE_barcode#), i.e. when the sample material was split into several containers	operator	lower threshold (in micrometres) of the size fraction	device used for the lower threshold of the size fraction	upper threshold (in micrometres) of the size fraction	device used for the upper threshold of the size fraction	sample container description, as per protocol (see Sample Comments for deviations)	volume (L)	time start	time end	sample content description, as per protocol (see Sample Comments for deviations)	chemical treatment of the processed sample, as per protocol (see Sample Comments for deviations)	temperature treatment for storage, as per protocol (see Sample Comments for deviations)	value of the sample barcode that was printed on stickers and affixed on logsheets and the sample container	as per protocol (see Sample Comments for deviations)	about the sample identification	about the sampling event	about the protocol used to prepare the sample	about the sample size-fractionation	about the processing time	about the sample content	about the sample container	about the chemical treatment	about the temperature treatment	of the event logsheet (pdf) where this sample was collected	of the wetlab logsheet (pdf) where this sample was recorded
Row# / Column#	1	2	3	4	5	6	7	8	9	10	11	12	13	14	15	16	17	18	19	20	21	22	23	24	25	26	27	28	29	30	31	32	33	34	35	36	37	38
1	EMOSE_N010000413	EMOSE_201705300746Z_DAY1_PUMP_SRF_(3m)_SEQ-(1L-on-sterivex)_W>0.22_N010000413	This sample (EMOSE_N010000413) was collected on board the RV Nereis II (Observatoire Oceanologique de Banyuls), using a high volume well pump, in the context of the EMOSE (2017) Inter-Comparison of Marine Plankton Metagenome Analysis Methods. The sampling event (EMOSE_201705300746Z_DAY1_EVENT-PUMP) occurred at position latitudeN=42.486817 and longitudeE=003.168633, on date/time=2017-05-30T07:46Z0…	EMOSE2017	DAY1	EMOSE_201705300746Z_DAY1_EVENT-PUMP	High volume well pump	75x 25L carboys were filled with 20L of unfiltered, whole sea water. Carboys were numbered from 1 to 75 and filled in that order. Carboys were washed with diluted bleach (10%) the day before and rinced abundantly twice with sample water before being filled.	sampling-bottle(s)#16	SEQ-(1L-on-sterivex)_W>0.22	In protocole SEQ-(1L-on-sterivex)_W>0.22, the sample material was not pre-filtered and concentrated on 0.22-micrometres, using a Sterivex filter unit (ref:SVGPB1010) with a Millipore polyethersulfone membrane. A volume of 1 Litres was filtered and the Sterivex filter unit (ref:SVGPB1010) with a Millipore polyethersulfone membrane was packaged in a sterile Whirl-pack bag, treated with no addition …	EMOSE_N010000990,EMOSE_N010000419	none	Magalhaes, Pesant, Tomasino	0.22	Sterivex filter unit (ref:SVGPB1010) with a Millipore polyethersulfone membrane	>0.22	none	Whirl-pack bag	1	11:04:00	11:18:00	particulate matter (ENVO:01000060) including planktonic material (ENVO:01000063) on a Millipore polyethersulfone membrane	none	flash-frozen in liquid nitrogen and stored in a freezer at -80 degree Celsius	N010000413	Genoscope, National Sequencing Centre, Paris, France	none	none	none	none	none	none	none	none	none	http://store.pangaea.de/Projects/EMOSE2017/LOGSHEETS/EMOSE_201705300746Z_DAY1_EVENT-PUMP.pdf	http://store.pangaea.de/Projects/EMOSE2017/LOGSHEETS/EMOSE_201705300746Z_DAY1_WETLAB_wholewater_R01.pdf
2	EMOSE_N010000990	EMOSE_201705300746Z_DAY1_PUMP_SRF_(3m)_SEQ-(1L-on-sterivex)_W>0.22_N010000990	This sample (EMOSE_N010000990) was collected on board the RV Nereis II (Observatoire Oceanologique de Banyuls), using a high volume well pump, in the context of the EMOSE (2017) Inter-Comparison of Marine Plankton Metagenome Analysis Methods. The sampling event (EMOSE_201705300746Z_DAY1_EVENT-PUMP) occurred at position latitudeN=42.486817 and longitudeE=003.168633, on date/time=2017-05-30T07:46Z0…	EMOSE2017	DAY1	EMOSE_201705300746Z_DAY1_EVENT-PUMP	High volume well pump	75x 25L carboys were filled with 20L of unfiltered, whole sea water. Carboys were numbered from 1 to 75 and filled in that order. Carboys were washed with diluted bleach (10%) the day before and rinced abundantly twice with sample water before being filled.	sampling-bottle(s)#16	SEQ-(1L-on-sterivex)_W>0.22	In protocole SEQ-(1L-on-sterivex)_W>0.22, the sample material was not pre-filtered and concentrated on 0.22-micrometres, using a Sterivex filter unit (ref:SVGPB1010) with a Millipore polyethersulfone membrane. A volume of 1 Litres was filtered and the Sterivex filter unit (ref:SVGPB1010) with a Millipore polyethersulfone membrane was packaged in a sterile Whirl-pack bag, treated with no addition …	EMOSE_N010000413,EMOSE_N010000419	none	Magalhaes, Pesant, Tomasino	0.22	Sterivex filter unit (ref:SVGPB1010) with a Millipore polyethersulfone membrane	>0.22	none	Whirl-pack bag	1	11:04:00	11:18:00	particulate matter (ENVO:01000060) including planktonic material (ENVO:01000063) on a Millipore polyethersulfone membrane	none	flash-frozen in liquid nitrogen and stored in a freezer at -80 degree Celsius	N010000413	Genoscope, National Sequencing Centre, Paris, France	none	none	none	none	none	none	none	none	none	http://store.pangaea.de/Projects/EMOSE2017/LOGSHEETS/EMOSE_201705300746Z_DAY1_EVENT-PUMP.pdf	http://store.pangaea.de/Projects/EMOSE2017/LOGSHEETS/EMOSE_201705300746Z_DAY1_WETLAB_wholewater_R02.pdf
3	EMOSE_N010000419	EMOSE_201705300746Z_DAY1_PUMP_SRF_(3m)_SEQ-(1L-on-sterivex)_W>0.22_N010000419	This sample (EMOSE_N010000419) was collected on board the RV Nereis II (Observatoire Oceanologique de Banyuls), using a high volume well pump, in the context of the EMOSE (2017) Inter-Comparison of Marine Plankton Metagenome Analysis Methods. The sampling event (EMOSE_201705300746Z_DAY1_EVENT-PUMP) occurred at position latitudeN=42.486817 and longitudeE=003.168633, on date/time=2017-05-30T07:46Z0…	EMOSE2017	DAY1	EMOSE_201705300746Z_DAY1_EVENT-PUMP	High volume well pump	75x 25L carboys were filled with 20L of unfiltered, whole sea water. Carboys were numbered from 1 to 75 and filled in that order. Carboys were washed with diluted bleach (10%) the day before and rinced abundantly twice with sample water before being filled.	sampling-bottle(s)#46	SEQ-(1L-on-sterivex)_W>0.22	In protocole SEQ-(1L-on-sterivex)_W>0.22, the sample material was not pre-filtered and concentrated on 0.22-micrometres, using a Sterivex filter unit (ref:SVGPB1010) with a Millipore polyethersulfone membrane. A volume of 1 Litres was filtered and the Sterivex filter unit (ref:SVGPB1010) with a Millipore polyethersulfone membrane was packaged in a sterile Whirl-pack bag, treated with no addition …	EMOSE_N010000413,EMOSE_N010000990	none	Magalhaes, Pesant, Tomasino	0.22	Sterivex filter unit (ref:SVGPB1010) with a Millipore polyethersulfone membrane	>0.22	none	Whirl-pack bag	1	11:04:00	11:18:00	particulate matter (ENVO:01000060) including planktonic material (ENVO:01000063) on a Millipore polyethersulfone membrane	none	flash-frozen in liquid nitrogen and stored in a freezer at -80 degree Celsius	N010000413	Genoscope, National Sequencing Centre, Paris, France	none	none	none	none	none	none	none	none	none	http://store.pangaea.de/Projects/EMOSE2017/LOGSHEETS/EMOSE_201705300746Z_DAY1_EVENT-PUMP.pdf	http://store.pangaea.de/Projects/EMOSE2017/LOGSHEETS/EMOSE_201705300746Z_DAY1_WETLAB_wholewater_R03.pdf
4	EMOSE_N020000414	EMOSE_201705300746Z_DAY1_PUMP_SRF_(3m)_SEQ-(2.5L-on-sterivex)_W>0.22_N020000414	This sample (EMOSE_N020000414) was created in silico using samples EMOSE_N010000414, EMOSE_N010000416, EMOSE_N010000415 and EMOSE_N010000417. The latter samples were collected on board the RV Nereis II (Observatoire Oceanologique de Banyuls), using a high volume well pump, in the context of the EMOSE (2017) Inter-Comparison of Marine Plankton Metagenome Analysis Methods. The sampling event (EMOSE…	EMOSE2017	DAY1	EMOSE_201705300746Z_DAY1_EVENT-PUMP	High volume well pump	75x 25L carboys were filled with 20L of unfiltered, whole sea water. Carboys were numbered from 1 to 75 and filled in that order. Carboys were washed with diluted bleach (10%) the day before and rinced abundantly twice with sample water before being filled.	sampling-bottle(s)#16,46	SEQ-(2.5L-on-sterivex)_W>0.22	In protocole SEQ-(2.5L-on-sterivex)_W>0.22, the sample material was not pre-filtered and concentrated on 0.22-micrometres, using a Sterivex filter unit (ref:SVGPB1010) with a Millipore polyethersulfone membrane. A volume of 10 Litres was filtered and the Sterivex filter unit (ref:SVGPB1010) with a Millipore polyethersulfone membrane was packaged in a sterile Whirl-pack bag, treated with no additi…	EMOSE_N020000421,EMOSE_N020000991	none	Magalhaes, Pesant, Tomasino	0.22	Sterivex filter unit (ref:SVGPB1010) with a Millipore polyethersulfone membrane	>0.22	none	Whirl-pack bag	10	11:53:00	12:51:00	particulate matter (ENVO:01000060) including planktonic material (ENVO:01000063) on a Millipore polyethersulfone membrane	none	flash-frozen in liquid nitrogen and stored in a freezer at -80 degree Celsius	N010000413	Genoscope, National Sequencing Centre, Paris, France	This sample was created in vitro by combining parts of the DNA material extracted from samples EMOSE_N010000414, EMOSE_N010000415, EMOSE_N010000416, EMOSE_N010000417	none	none	none	none	none	none	none	none	http://store.pangaea.de/Projects/EMOSE2017/LOGSHEETS/EMOSE_201705300746Z_DAY1_EVENT-PUMP.pdf	http://store.pangaea.de/Projects/EMOSE2017/LOGSHEETS/EMOSE_201705300746Z_DAY1_WETLAB_wholewater_R01.pdf
5	EMOSE_N010000414	EMOSE_201705300746Z_DAY1_PUMP_SRF_(3m)_SEQ-(2.5L-on-sterivex)_W>0.22_N010000414	This sample (EMOSE_N010000414) was collected on board the RV Nereis II (Observatoire Oceanologique de Banyuls), using a high volume well pump, in the context of the EMOSE (2017) Inter-Comparison of Marine Plankton Metagenome Analysis Methods. The sampling event (EMOSE_201705300746Z_DAY1_EVENT-PUMP) occurred at position latitudeN=42.486817 and longitudeE=003.168633, on date/time=2017-05-30T07:46Z0…	EMOSE2017	DAY1	EMOSE_201705300746Z_DAY1_EVENT-PUMP	High volume well pump	75x 25L carboys were filled with 20L of unfiltered, whole sea water. Carboys were numbered from 1 to 75 and filled in that order. Carboys were washed with diluted bleach (10%) the day before and rinced abundantly twice with sample water before being filled.	sampling-bottle(s)#16	SEQ-(2.5L-on-sterivex)_W>0.22	In protocole SEQ-(2.5L-on-sterivex)_W>0.22, the sample material was not pre-filtered and concentrated on 0.22-micrometres, using a Sterivex filter unit (ref:SVGPB1010) with a Millipore polyethersulfone membrane. A volume of 2.5 Litres was filtered and the Sterivex filter unit (ref:SVGPB1010) with a Millipore polyethersulfone membrane was packaged in a sterile Whirl-pack bag, treated with no addit…	EMOSE_N010000416,EMOSE_N010000421,EMOSE_N010000423,EMOSE_N010000991,EMOSE_N010000993,EMOSE_N010000415,EMOSE_N010000417,EMOSE_N010000420,EMOSE_N010000422,EMOSE_N010000992,EMOSE_N010000994	none	Magalhaes, Pesant, Tomasino	0.22	Sterivex filter unit (ref:SVGPB1010) with a Millipore polyethersulfone membrane	>0.22	none	Whirl-pack bag	2.5	11:53:00	12:51:00	particulate matter (ENVO:01000060) including planktonic material (ENVO:01000063) on a Millipore polyethersulfone membrane	none	flash-frozen in liquid nitrogen and stored in a freezer at -80 degree Celsius	N010000413	Genoscope, National Sequencing Centre, Paris, France	none	none	none	none	none	none	none	none	none	http://store.pangaea.de/Projects/EMOSE2017/LOGSHEETS/EMOSE_201705300746Z_DAY1_EVENT-PUMP.pdf	http://store.pangaea.de/Projects/EMOSE2017/LOGSHEETS/EMOSE_201705300746Z_DAY1_WETLAB_wholewater_R01.pdf
6	EMOSE_N010000416	EMOSE_201705300746Z_DAY1_PUMP_SRF_(3m)_SEQ-(2.5L-on-sterivex)_W>0.22_N010000416	This sample (EMOSE_N010000416) was collected on board the RV Nereis II (Observatoire Oceanologique de Banyuls), using a high volume well pump, in the context of the EMOSE (2017) Inter-Comparison of Marine Plankton Metagenome Analysis Methods. The sampling event (EMOSE_201705300746Z_DAY1_EVENT-PUMP) occurred at position latitudeN=42.486817 and longitudeE=003.168633, on date/time=2017-05-30T07:46Z0…	EMOSE2017	DAY1	EMOSE_201705300746Z_DAY1_EVENT-PUMP	High volume well pump	75x 25L carboys were filled with 20L of unfiltered, whole sea water. Carboys were numbered from 1 to 75 and filled in that order. Carboys were washed with diluted bleach (10%) the day before and rinced abundantly twice with sample water before being filled.	sampling-bottle(s)#16	SEQ-(2.5L-on-sterivex)_W>0.22	In protocole SEQ-(2.5L-on-sterivex)_W>0.22, the sample material was not pre-filtered and concentrated on 0.22-micrometres, using a Sterivex filter unit (ref:SVGPB1010) with a Millipore polyethersulfone membrane. A volume of 2.5 Litres was filtered and the Sterivex filter unit (ref:SVGPB1010) with a Millipore polyethersulfone membrane was packaged in a sterile Whirl-pack bag, treated with no addit…	EMOSE_N010000414,EMOSE_N010000421,EMOSE_N010000423,EMOSE_N010000991,EMOSE_N010000993,EMOSE_N010000415,EMOSE_N010000417,EMOSE_N010000420,EMOSE_N010000422,EMOSE_N010000992,EMOSE_N010000994	none	Magalhaes, Pesant, Tomasino	0.22	Sterivex filter unit (ref:SVGPB1010) with a Millipore polyethersulfone membrane	>0.22	none	Whirl-pack bag	2.5	11:53:00	12:51:00	particulate matter (ENVO:01000060) including planktonic material (ENVO:01000063) on a Millipore polyethersulfone membrane	none	flash-frozen in liquid nitrogen and stored in a freezer at -80 degree Celsius	N010000413	Genoscope, National Sequencing Centre, Paris, France	none	none	none	none	none	none	none	none	none	http://store.pangaea.de/Projects/EMOSE2017/LOGSHEETS/EMOSE_201705300746Z_DAY1_EVENT-PUMP.pdf	http://store.pangaea.de/Projects/EMOSE2017/LOGSHEETS/EMOSE_201705300746Z_DAY1_WETLAB_wholewater_R01.pdf
7	EMOSE_N010000415	EMOSE_201705300746Z_DAY1_PUMP_SRF_(3m)_SEQ-(2.5L-on-sterivex)_W>0.22_N010000415	This sample (EMOSE_N010000415) was collected on board the RV Nereis II (Observatoire Oceanologique de Banyuls), using a high volume well pump, in the context of the EMOSE (2017) Inter-Comparison of Marine Plankton Metagenome Analysis Methods. The sampling event (EMOSE_201705300746Z_DAY1_EVENT-PUMP) occurred at position latitudeN=42.486817 and longitudeE=003.168633, on date/time=2017-05-30T07:46Z0…	EMOSE2017	DAY1	EMOSE_201705300746Z_DAY1_EVENT-PUMP	High volume well pump	75x 25L carboys were filled with 20L of unfiltered, whole sea water. Carboys were numbered from 1 to 75 and filled in that order. Carboys were washed with diluted bleach (10%) the day before and rinced abundantly twice with sample water before being filled.	sampling-bottle(s)#46	SEQ-(2.5L-on-sterivex)_W>0.22	In protocole SEQ-(2.5L-on-sterivex)_W>0.22, the sample material was not pre-filtered and concentrated on 0.22-micrometres, using a Sterivex filter unit (ref:SVGPB1010) with a Millipore polyethersulfone membrane. A volume of 2.5 Litres was filtered and the Sterivex filter unit (ref:SVGPB1010) with a Millipore polyethersulfone membrane was packaged in a sterile Whirl-pack bag, treated with no addit…	EMOSE_N010000414,EMOSE_N010000416,EMOSE_N010000421,EMOSE_N010000423,EMOSE_N010000991,EMOSE_N010000993,EMOSE_N010000417,EMOSE_N010000420,EMOSE_N010000422,EMOSE_N010000992,EMOSE_N010000994	none	Magalhaes, Pesant, Tomasino	0.22	Sterivex filter unit (ref:SVGPB1010) with a Millipore polyethersulfone membrane	>0.22	none	Whirl-pack bag	2.5	11:53:00	12:51:00	particulate matter (ENVO:01000060) including planktonic material (ENVO:01000063) on a Millipore polyethersulfone membrane	none	flash-frozen in liquid nitrogen and stored in a freezer at -80 degree Celsius	N010000413	Genoscope, National Sequencing Centre, Paris, France	none	none	none	none	none	none	none	none	none	http://store.pangaea.de/Projects/EMOSE2017/LOGSHEETS/EMOSE_201705300746Z_DAY1_EVENT-PUMP.pdf	http://store.pangaea.de/Projects/EMOSE2017/LOGSHEETS/EMOSE_201705300746Z_DAY1_WETLAB_wholewater_R01.pdf
8	EMOSE_N010000417	EMOSE_201705300746Z_DAY1_PUMP_SRF_(3m)_SEQ-(2.5L-on-sterivex)_W>0.22_N010000417	This sample (EMOSE_N010000417) was collected on board the RV Nereis II (Observatoire Oceanologique de Banyuls), using a high volume well pump, in the context of the EMOSE (2017) Inter-Comparison of Marine Plankton Metagenome Analysis Methods. The sampling event (EMOSE_201705300746Z_DAY1_EVENT-PUMP) occurred at position latitudeN=42.486817 and longitudeE=003.168633, on date/time=2017-05-30T07:46Z0…	EMOSE2017	DAY1	EMOSE_201705300746Z_DAY1_EVENT-PUMP	High volume well pump	75x 25L carboys were filled with 20L of unfiltered, whole sea water. Carboys were numbered from 1 to 75 and filled in that order. Carboys were washed with diluted bleach (10%) the day before and rinced abundantly twice with sample water before being filled.	sampling-bottle(s)#46	SEQ-(2.5L-on-sterivex)_W>0.22	In protocole SEQ-(2.5L-on-sterivex)_W>0.22, the sample material was not pre-filtered and concentrated on 0.22-micrometres, using a Sterivex filter unit (ref:SVGPB1010) with a Millipore polyethersulfone membrane. A volume of 2.5 Litres was filtered and the Sterivex filter unit (ref:SVGPB1010) with a Millipore polyethersulfone membrane was packaged in a sterile Whirl-pack bag, treated with no addit…	EMOSE_N010000414,EMOSE_N010000416,EMOSE_N010000421,EMOSE_N010000423,EMOSE_N010000991,EMOSE_N010000993,EMOSE_N010000415,EMOSE_N010000420,EMOSE_N010000422,EMOSE_N010000992,EMOSE_N010000994	none	Magalhaes, Pesant, Tomasino	0.22	Sterivex filter unit (ref:SVGPB1010) with a Millipore polyethersulfone membrane	>0.22	none	Whirl-pack bag	2.5	11:53:00	12:51:00	particulate matter (ENVO:01000060) including planktonic material (ENVO:01000063) on a Millipore polyethersulfone membrane	none	flash-frozen in liquid nitrogen and stored in a freezer at -80 degree Celsius	N010000413	Genoscope, National Sequencing Centre, Paris, France	none	none	none	none	none	none	none	none	none	http://store.pangaea.de/Projects/EMOSE2017/LOGSHEETS/EMOSE_201705300746Z_DAY1_EVENT-PUMP.pdf	http://store.pangaea.de/Projects/EMOSE2017/LOGSHEETS/EMOSE_201705300746Z_DAY1_WETLAB_wholewater_R01.pdf
9	EMOSE_N020000421	EMOSE_201705300746Z_DAY1_PUMP_SRF_(3m)_SEQ-(2.5L-on-sterivex)_W>0.22_N020000421	This sample (EMOSE_N020000421) was created in silico using samples EMOSE_N010000421/EMOSE_N010000423/EMOSE_N010000420/EMOSE_N010000422. The latter samples were collected on board the RV Nereis II (Observatoire Oceanologique de Banyuls), using a high volume well pump, in the context of the EMOSE (2017) Inter-Comparison of Marine Plankton Metagenome Analysis Methods. The sampling event (EMOSE_20170…	EMOSE2017	DAY1	EMOSE_201705300746Z_DAY1_EVENT-PUMP	High volume well pump	75x 25L carboys were filled with 20L of unfiltered, whole sea water. Carboys were numbered from 1 to 75 and filled in that order. Carboys were washed with diluted bleach (10%) the day before and rinced abundantly twice with sample water before being filled.	sampling-bottle(s)#16	SEQ-(2.5L-on-sterivex)_W>0.22	In protocole SEQ-(2.5L-on-sterivex)_W>0.22, the sample material was not pre-filtered and concentrated on 0.22-micrometres, using a Sterivex filter unit (ref:SVGPB1010) with a Millipore polyethersulfone membrane. A volume of 2.5 Litres was filtered and the Sterivex filter unit (ref:SVGPB1010) with a Millipore polyethersulfone membrane was packaged in a sterile Whirl-pack bag, treated with no addit…	EMOSE_N020000414,EMOSE_N020000991	none	Magalhaes, Pesant, Tomasino	0.22	Sterivex filter unit (ref:SVGPB1010) with a Millipore polyethersulfone membrane	>0.22	none	Whirl-pack bag	2.5	13:12:00	14:10:00	particulate matter (ENVO:01000060) including planktonic material (ENVO:01000063) on a Millipore polyethersulfone membrane	none	flash-frozen in liquid nitrogen and stored in a freezer at -80 degree Celsius	N010000413	Genoscope, National Sequencing Centre, Paris, France	This sample was created in vitro by combining parts of the DNA material extracted from samples EMOSE_N010000420, EMOSE_N010000421, EMOSE_N010000422, EMOSE_N010000423	none	none	none	none	none	none	none	none	http://store.pangaea.de/Projects/EMOSE2017/LOGSHEETS/EMOSE_201705300746Z_DAY1_EVENT-PUMP.pdf	http://store.pangaea.de/Projects/EMOSE2017/LOGSHEETS/EMOSE_201705300746Z_DAY1_WETLAB_wholewater_R02.pdf
10	EMOSE_N010000421	EMOSE_201705300746Z_DAY1_PUMP_SRF_(3m)_SEQ-(2.5L-on-sterivex)_W>0.22_N010000421	This sample (EMOSE_N010000421) was collected on board the RV Nereis II (Observatoire Oceanologique de Banyuls), using a high volume well pump, in the context of the EMOSE (2017) Inter-Comparison of Marine Plankton Metagenome Analysis Methods. The sampling event (EMOSE_201705300746Z_DAY1_EVENT-PUMP) occurred at position latitudeN=42.486817 and longitudeE=003.168633, on date/time=2017-05-30T07:46Z0…	EMOSE2017	DAY1	EMOSE_201705300746Z_DAY1_EVENT-PUMP	High volume well pump	75x 25L carboys were filled with 20L of unfiltered, whole sea water. Carboys were numbered from 1 to 75 and filled in that order. Carboys were washed with diluted bleach (10%) the day before and rinced abundantly twice with sample water before being filled.	sampling-bottle(s)#16	SEQ-(2.5L-on-sterivex)_W>0.22	In protocole SEQ-(2.5L-on-sterivex)_W>0.22, the sample material was not pre-filtered and concentrated on 0.22-micrometres, using a Sterivex filter unit (ref:SVGPB1010) with a Millipore polyethersulfone membrane. A volume of 2.5 Litres was filtered and the Sterivex filter unit (ref:SVGPB1010) with a Millipore polyethersulfone membrane was packaged in a sterile Whirl-pack bag, treated with no addit…	EMOSE_N010000414,EMOSE_N010000416,EMOSE_N010000423,EMOSE_N010000991,EMOSE_N010000993,EMOSE_N010000415,EMOSE_N010000417,EMOSE_N010000420,EMOSE_N010000422,EMOSE_N010000992,EMOSE_N010000994	none	Magalhaes, Pesant, Tomasino	0.22	Sterivex filter unit (ref:SVGPB1010) with a Millipore polyethersulfone membrane	>0.22	none	Whirl-pack bag	2.5	13:12:00	14:10:00	particulate matter (ENVO:01000060) including planktonic material (ENVO:01000063) on a Millipore polyethersulfone membrane	none	flash-frozen in liquid nitrogen and stored in a freezer at -80 degree Celsius	N010000413	Genoscope, National Sequencing Centre, Paris, France	none	none	none	none	none	none	none	none	none	http://store.pangaea.de/Projects/EMOSE2017/LOGSHEETS/EMOSE_201705300746Z_DAY1_EVENT-PUMP.pdf	http://store.pangaea.de/Projects/EMOSE2017/LOGSHEETS/EMOSE_201705300746Z_DAY1_WETLAB_wholewater_R02.pdf
11	EMOSE_N010000423	EMOSE_201705300746Z_DAY1_PUMP_SRF_(3m)_SEQ-(2.5L-on-sterivex)_W>0.22_N010000423	This sample (EMOSE_N010000423) was collected on board the RV Nereis II (Observatoire Oceanologique de Banyuls), using a high volume well pump, in the context of the EMOSE (2017) Inter-Comparison of Marine Plankton Metagenome Analysis Methods. The sampling event (EMOSE_201705300746Z_DAY1_EVENT-PUMP) occurred at position latitudeN=42.486817 and longitudeE=003.168633, on date/time=2017-05-30T07:46Z0…	EMOSE2017	DAY1	EMOSE_201705300746Z_DAY1_EVENT-PUMP	High volume well pump	75x 25L carboys were filled with 20L of unfiltered, whole sea water. Carboys were numbered from 1 to 75 and filled in that order. Carboys were washed with diluted bleach (10%) the day before and rinced abundantly twice with sample water before being filled.	sampling-bottle(s)#16	SEQ-(2.5L-on-sterivex)_W>0.22	In protocole SEQ-(2.5L-on-sterivex)_W>0.22, the sample material was not pre-filtered and concentrated on 0.22-micrometres, using a Sterivex filter unit (ref:SVGPB1010) with a Millipore polyethersulfone membrane. A volume of 2.5 Litres was filtered and the Sterivex filter unit (ref:SVGPB1010) with a Millipore polyethersulfone membrane was packaged in a sterile Whirl-pack bag, treated with no addit…	EMOSE_N010000414,EMOSE_N010000416,EMOSE_N010000421,EMOSE_N010000991,EMOSE_N010000993,EMOSE_N010000415,EMOSE_N010000417,EMOSE_N010000420,EMOSE_N010000422,EMOSE_N010000992,EMOSE_N010000994	none	Magalhaes, Pesant, Tomasino	0.22	Sterivex filter unit (ref:SVGPB1010) with a Millipore polyethersulfone membrane	>0.22	none	Whirl-pack bag	2.5	13:12:00	14:10:00	particulate matter (ENVO:01000060) including planktonic material (ENVO:01000063) on a Millipore polyethersulfone membrane	none	flash-frozen in liquid nitrogen and stored in a freezer at -80 degree Celsius	N010000413	Genoscope, National Sequencing Centre, Paris, France	none	none	none	none	none	none	none	none	none	http://store.pangaea.de/Projects/EMOSE2017/LOGSHEETS/EMOSE_201705300746Z_DAY1_EVENT-PUMP.pdf	http://store.pangaea.de/Projects/EMOSE2017/LOGSHEETS/EMOSE_201705300746Z_DAY1_WETLAB_wholewater_R02.pdf
12	EMOSE_N010000420	EMOSE_201705300746Z_DAY1_PUMP_SRF_(3m)_SEQ-(2.5L-on-sterivex)_W>0.22_N010000420	This sample (EMOSE_N010000420) was collected on board the RV Nereis II (Observatoire Oceanologique de Banyuls), using a high volume well pump, in the context of the EMOSE (2017) Inter-Comparison of Marine Plankton Metagenome Analysis Methods. The sampling event (EMOSE_201705300746Z_DAY1_EVENT-PUMP) occurred at position latitudeN=42.486817 and longitudeE=003.168633, on date/time=2017-05-30T07:46Z0…	EMOSE2017	DAY1	EMOSE_201705300746Z_DAY1_EVENT-PUMP	High volume well pump	75x 25L carboys were filled with 20L of unfiltered, whole sea water. Carboys were numbered from 1 to 75 and filled in that order. Carboys were washed with diluted bleach (10%) the day before and rinced abundantly twice with sample water before being filled.	sampling-bottle(s)#46	SEQ-(2.5L-on-sterivex)_W>0.22	In protocole SEQ-(2.5L-on-sterivex)_W>0.22, the sample material was not pre-filtered and concentrated on 0.22-micrometres, using a Sterivex filter unit (ref:SVGPB1010) with a Millipore polyethersulfone membrane. A volume of 2.5 Litres was filtered and the Sterivex filter unit (ref:SVGPB1010) with a Millipore polyethersulfone membrane was packaged in a sterile Whirl-pack bag, treated with no addit…	EMOSE_N010000414,EMOSE_N010000416,EMOSE_N010000421,EMOSE_N010000423,EMOSE_N010000991,EMOSE_N010000993,EMOSE_N010000415,EMOSE_N010000417,EMOSE_N010000422,EMOSE_N010000992,EMOSE_N010000994	none	Magalhaes, Pesant, Tomasino	0.22	Sterivex filter unit (ref:SVGPB1010) with a Millipore polyethersulfone membrane	>0.22	none	Whirl-pack bag	2.5	13:12:00	14:10:00	particulate matter (ENVO:01000060) including planktonic material (ENVO:01000063) on a Millipore polyethersulfone membrane	none	flash-frozen in liquid nitrogen and stored in a freezer at -80 degree Celsius	N010000413	Genoscope, National Sequencing Centre, Paris, France	none	none	none	none	none	none	none	none	none	http://store.pangaea.de/Projects/EMOSE2017/LOGSHEETS/EMOSE_201705300746Z_DAY1_EVENT-PUMP.pdf	http://store.pangaea.de/Projects/EMOSE2017/LOGSHEETS/EMOSE_201705300746Z_DAY1_WETLAB_wholewater_R02.pdf
13	EMOSE_N010000422	EMOSE_201705300746Z_DAY1_PUMP_SRF_(3m)_SEQ-(2.5L-on-sterivex)_W>0.22_N010000422	This sample (EMOSE_N010000422) was collected on board the RV Nereis II (Observatoire Oceanologique de Banyuls), using a high volume well pump, in the context of the EMOSE (2017) Inter-Comparison of Marine Plankton Metagenome Analysis Methods. The sampling event (EMOSE_201705300746Z_DAY1_EVENT-PUMP) occurred at position latitudeN=42.486817 and longitudeE=003.168633, on date/time=2017-05-30T07:46Z0…	EMOSE2017	DAY1	EMOSE_201705300746Z_DAY1_EVENT-PUMP	High volume well pump	75x 25L carboys were filled with 20L of unfiltered, whole sea water. Carboys were numbered from 1 to 75 and filled in that order. Carboys were washed with diluted bleach (10%) the day before and rinced abundantly twice with sample water before being filled.	sampling-bottle(s)#46	SEQ-(2.5L-on-sterivex)_W>0.22	In protocole SEQ-(2.5L-on-sterivex)_W>0.22, the sample material was not pre-filtered and concentrated on 0.22-micrometres, using a Sterivex filter unit (ref:SVGPB1010) with a Millipore polyethersulfone membrane. A volume of 2.5 Litres was filtered and the Sterivex filter unit (ref:SVGPB1010) with a Millipore polyethersulfone membrane was packaged in a sterile Whirl-pack bag, treated with no addit…	EMOSE_N010000414,EMOSE_N010000416,EMOSE_N010000421,EMOSE_N010000423,EMOSE_N010000991,EMOSE_N010000993,EMOSE_N010000415,EMOSE_N010000417,EMOSE_N010000420,EMOSE_N010000992,EMOSE_N010000994	none	Magalhaes, Pesant, Tomasino	0.22	Sterivex filter unit (ref:SVGPB1010) with a Millipore polyethersulfone membrane	>0.22	none	Whirl-pack bag	2.5	13:12:00	14:10:00	particulate matter (ENVO:01000060) including planktonic material (ENVO:01000063) on a Millipore polyethersulfone membrane	none	flash-frozen in liquid nitrogen and stored in a freezer at -80 degree Celsius	N010000413	Genoscope, National Sequencing Centre, Paris, France	none	none	none	none	none	none	none	none	none	http://store.pangaea.de/Projects/EMOSE2017/LOGSHEETS/EMOSE_201705300746Z_DAY1_EVENT-PUMP.pdf	http://store.pangaea.de/Projects/EMOSE2017/LOGSHEETS/EMOSE_201705300746Z_DAY1_WETLAB_wholewater_R02.pdf
14	EMOSE_N020000991	EMOSE_201705300746Z_DAY1_PUMP_SRF_(3m)_SEQ-(2.5L-on-sterivex)_W>0.22_N020000991	This sample (EMOSE_N020000991) was created in silico using samples EMOSE_N010000991, EMOSE_N010000993, EMOSE_N010000992 and EMOSE_N010000994. The latter samples were collected on board the RV Nereis II (Observatoire Oceanologique de Banyuls), using a high volume well pump, in the context of the EMOSE (2017) Inter-Comparison of Marine Plankton Metagenome Analysis Methods. The sampling event (EMOSE…	EMOSE2017	DAY1	EMOSE_201705300746Z_DAY1_EVENT-PUMP	High volume well pump	75x 25L carboys were filled with 20L of unfiltered, whole sea water. Carboys were numbered from 1 to 75 and filled in that order. Carboys were washed with diluted bleach (10%) the day before and rinced abundantly twice with sample water before being filled.	sampling-bottle(s)#16	SEQ-(2.5L-on-sterivex)_W>0.22	In protocole SEQ-(2.5L-on-sterivex)_W>0.22, the sample material was not pre-filtered and concentrated on 0.22-micrometres, using a Sterivex filter unit (ref:SVGPB1010) with a Millipore polyethersulfone membrane. A volume of 2.5 Litres was filtered and the Sterivex filter unit (ref:SVGPB1010) with a Millipore polyethersulfone membrane was packaged in a sterile Whirl-pack bag, treated with no addit…	EMOSE_N020000421,EMOSE_N020000414	none	Magalhaes, Pesant, Tomasino	0.22	Sterivex filter unit (ref:SVGPB1010) with a Millipore polyethersulfone membrane	>0.22	none	Whirl-pack bag	2.5	14:26:00	15:20:00	particulate matter (ENVO:01000060) including planktonic material (ENVO:01000063) on a Millipore polyethersulfone membrane	none	flash-frozen in liquid nitrogen and stored in a freezer at -80 degree Celsius	N010000413	Genoscope, National Sequencing Centre, Paris, France	This sample was created in vitro by combining parts of the DNA material extracted from samples EMOSE_N010000991, EMOSE_N010000992, EMOSE_N010000993, EMOSE_N010000994	none	none	none	none	none	none	none	none	http://store.pangaea.de/Projects/EMOSE2017/LOGSHEETS/EMOSE_201705300746Z_DAY1_EVENT-PUMP.pdf	http://store.pangaea.de/Projects/EMOSE2017/LOGSHEETS/EMOSE_201705300746Z_DAY1_WETLAB_wholewater_R03.pdf
15	EMOSE_N010000991	EMOSE_201705300746Z_DAY1_PUMP_SRF_(3m)_SEQ-(2.5L-on-sterivex)_W>0.22_N010000991	This sample (EMOSE_N010000991) was collected on board the RV Nereis II (Observatoire Oceanologique de Banyuls), using a high volume well pump, in the context of the EMOSE (2017) Inter-Comparison of Marine Plankton Metagenome Analysis Methods. The sampling event (EMOSE_201705300746Z_DAY1_EVENT-PUMP) occurred at position latitudeN=42.486817 and longitudeE=003.168633, on date/time=2017-05-30T07:46Z0…	EMOSE2017	DAY1	EMOSE_201705300746Z_DAY1_EVENT-PUMP	High volume well pump	75x 25L carboys were filled with 20L of unfiltered, whole sea water. Carboys were numbered from 1 to 75 and filled in that order. Carboys were washed with diluted bleach (10%) the day before and rinced abundantly twice with sample water before being filled.	sampling-bottle(s)#16	SEQ-(2.5L-on-sterivex)_W>0.22	In protocole SEQ-(2.5L-on-sterivex)_W>0.22, the sample material was not pre-filtered and concentrated on 0.22-micrometres, using a Sterivex filter unit (ref:SVGPB1010) with a Millipore polyethersulfone membrane. A volume of 2.5 Litres was filtered and the Sterivex filter unit (ref:SVGPB1010) with a Millipore polyethersulfone membrane was packaged in a sterile Whirl-pack bag, treated with no addit…	EMOSE_N010000414,EMOSE_N010000416,EMOSE_N010000421,EMOSE_N010000423,EMOSE_N010000993,EMOSE_N010000415,EMOSE_N010000417,EMOSE_N010000420,EMOSE_N010000422,EMOSE_N010000992,EMOSE_N010000994	none	Magalhaes, Pesant, Tomasino	0.22	Sterivex filter unit (ref:SVGPB1010) with a Millipore polyethersulfone membrane	>0.22	none	Whirl-pack bag	2.5	14:26:00	15:20:00	particulate matter (ENVO:01000060) including planktonic material (ENVO:01000063) on a Millipore polyethersulfone membrane	none	flash-frozen in liquid nitrogen and stored in a freezer at -80 degree Celsius	N010000413	Genoscope, National Sequencing Centre, Paris, France	none	none	none	none	none	none	none	none	none	http://store.pangaea.de/Projects/EMOSE2017/LOGSHEETS/EMOSE_201705300746Z_DAY1_EVENT-PUMP.pdf	http://store.pangaea.de/Projects/EMOSE2017/LOGSHEETS/EMOSE_201705300746Z_DAY1_WETLAB_wholewater_R03.pdf
16	EMOSE_N010000993	EMOSE_201705300746Z_DAY1_PUMP_SRF_(3m)_SEQ-(2.5L-on-sterivex)_W>0.22_N010000993	This sample (EMOSE_N010000993) was collected on board the RV Nereis II (Observatoire Oceanologique de Banyuls), using a high volume well pump, in the context of the EMOSE (2017) Inter-Comparison of Marine Plankton Metagenome Analysis Methods. The sampling event (EMOSE_201705300746Z_DAY1_EVENT-PUMP) occurred at position latitudeN=42.486817 and longitudeE=003.168633, on date/time=2017-05-30T07:46Z0…	EMOSE2017	DAY1	EMOSE_201705300746Z_DAY1_EVENT-PUMP	High volume well pump	75x 25L carboys were filled with 20L of unfiltered, whole sea water. Carboys were numbered from 1 to 75 and filled in that order. Carboys were washed with diluted bleach (10%) the day before and rinced abundantly twice with sample water before being filled.	sampling-bottle(s)#16	SEQ-(2.5L-on-sterivex)_W>0.22	In protocole SEQ-(2.5L-on-sterivex)_W>0.22, the sample material was not pre-filtered and concentrated on 0.22-micrometres, using a Sterivex filter unit (ref:SVGPB1010) with a Millipore polyethersulfone membrane. A volume of 2.5 Litres was filtered and the Sterivex filter unit (ref:SVGPB1010) with a Millipore polyethersulfone membrane was packaged in a sterile Whirl-pack bag, treated with no addit…	EMOSE_N010000414,EMOSE_N010000416,EMOSE_N010000421,EMOSE_N010000423,EMOSE_N010000991,EMOSE_N010000415,EMOSE_N010000417,EMOSE_N010000420,EMOSE_N010000422,EMOSE_N010000992,EMOSE_N010000994	none	Magalhaes, Pesant, Tomasino	0.22	Sterivex filter unit (ref:SVGPB1010) with a Millipore polyethersulfone membrane	>0.22	none	Whirl-pack bag	2.5	14:26:00	15:20:00	particulate matter (ENVO:01000060) including planktonic material (ENVO:01000063) on a Millipore polyethersulfone membrane	none	flash-frozen in liquid nitrogen and stored in a freezer at -80 degree Celsius	N010000413	Genoscope, National Sequencing Centre, Paris, France	none	none	none	none	none	none	none	none	none	http://store.pangaea.de/Projects/EMOSE2017/LOGSHEETS/EMOSE_201705300746Z_DAY1_EVENT-PUMP.pdf	http://store.pangaea.de/Projects/EMOSE2017/LOGSHEETS/EMOSE_201705300746Z_DAY1_WETLAB_wholewater_R03.pdf
17	EMOSE_N010000992	EMOSE_201705300746Z_DAY1_PUMP_SRF_(3m)_SEQ-(2.5L-on-sterivex)_W>0.22_N010000992	This sample (EMOSE_N010000992) was collected on board the RV Nereis II (Observatoire Oceanologique de Banyuls), using a high volume well pump, in the context of the EMOSE (2017) Inter-Comparison of Marine Plankton Metagenome Analysis Methods. The sampling event (EMOSE_201705300746Z_DAY1_EVENT-PUMP) occurred at position latitudeN=42.486817 and longitudeE=003.168633, on date/time=2017-05-30T07:46Z0…	EMOSE2017	DAY1	EMOSE_201705300746Z_DAY1_EVENT-PUMP	High volume well pump	75x 25L carboys were filled with 20L of unfiltered, whole sea water. Carboys were numbered from 1 to 75 and filled in that order. Carboys were washed with diluted bleach (10%) the day before and rinced abundantly twice with sample water before being filled.	sampling-bottle(s)#46	SEQ-(2.5L-on-sterivex)_W>0.22	In protocole SEQ-(2.5L-on-sterivex)_W>0.22, the sample material was not pre-filtered and concentrated on 0.22-micrometres, using a Sterivex filter unit (ref:SVGPB1010) with a Millipore polyethersulfone membrane. A volume of 2.5 Litres was filtered and the Sterivex filter unit (ref:SVGPB1010) with a Millipore polyethersulfone membrane was packaged in a sterile Whirl-pack bag, treated with no addit…	EMOSE_N010000414,EMOSE_N010000416,EMOSE_N010000421,EMOSE_N010000423,EMOSE_N010000991,EMOSE_N010000993,EMOSE_N010000415,EMOSE_N010000417,EMOSE_N010000420,EMOSE_N010000422,EMOSE_N010000994	none	Magalhaes, Pesant, Tomasino	0.22	Sterivex filter unit (ref:SVGPB1010) with a Millipore polyethersulfone membrane	>0.22	none	Whirl-pack bag	2.5	14:26:00	15:20:00	particulate matter (ENVO:01000060) including planktonic material (ENVO:01000063) on a Millipore polyethersulfone membrane	none	flash-frozen in liquid nitrogen and stored in a freezer at -80 degree Celsius	N010000413	Genoscope, National Sequencing Centre, Paris, France	none	none	none	none	none	none	none	none	none	http://store.pangaea.de/Projects/EMOSE2017/LOGSHEETS/EMOSE_201705300746Z_DAY1_EVENT-PUMP.pdf	http://store.pangaea.de/Projects/EMOSE2017/LOGSHEETS/EMOSE_201705300746Z_DAY1_WETLAB_wholewater_R03.pdf
18	EMOSE_N010000994	EMOSE_201705300746Z_DAY1_PUMP_SRF_(3m)_SEQ-(2.5L-on-sterivex)_W>0.22_N010000994	This sample (EMOSE_N010000994) was collected on board the RV Nereis II (Observatoire Oceanologique de Banyuls), using a high volume well pump, in the context of the EMOSE (2017) Inter-Comparison of Marine Plankton Metagenome Analysis Methods. The sampling event (EMOSE_201705300746Z_DAY1_EVENT-PUMP) occurred at position latitudeN=42.486817 and longitudeE=003.168633, on date/time=2017-05-30T07:46Z0…	EMOSE2017	DAY1	EMOSE_201705300746Z_DAY1_EVENT-PUMP	High volume well pump	75x 25L carboys were filled with 20L of unfiltered, whole sea water. Carboys were numbered from 1 to 75 and filled in that order. Carboys were washed with diluted bleach (10%) the day before and rinced abundantly twice with sample water before being filled.	sampling-bottle(s)#46	SEQ-(2.5L-on-sterivex)_W>0.22	In protocole SEQ-(2.5L-on-sterivex)_W>0.22, the sample material was not pre-filtered and concentrated on 0.22-micrometres, using a Sterivex filter unit (ref:SVGPB1010) with a Millipore polyethersulfone membrane. A volume of 2.5 Litres was filtered and the Sterivex filter unit (ref:SVGPB1010) with a Millipore polyethersulfone membrane was packaged in a sterile Whirl-pack bag, treated with no addit…	EMOSE_N010000414,EMOSE_N010000416,EMOSE_N010000421,EMOSE_N010000423,EMOSE_N010000991,EMOSE_N010000993,EMOSE_N010000415,EMOSE_N010000417,EMOSE_N010000420,EMOSE_N010000422,EMOSE_N010000992	none	Magalhaes, Pesant, Tomasino	0.22	Sterivex filter unit (ref:SVGPB1010) with a Millipore polyethersulfone membrane	>0.22	none	Whirl-pack bag	2.5	14:26:00	15:20:00	particulate matter (ENVO:01000060) including planktonic material (ENVO:01000063) on a Millipore polyethersulfone membrane	none	flash-frozen in liquid nitrogen and stored in a freezer at -80 degree Celsius	N010000413	Genoscope, National Sequencing Centre, Paris, France	none	none	none	none	none	none	none	none	none	http://store.pangaea.de/Projects/EMOSE2017/LOGSHEETS/EMOSE_201705300746Z_DAY1_EVENT-PUMP.pdf	http://store.pangaea.de/Projects/EMOSE2017/LOGSHEETS/EMOSE_201705300746Z_DAY1_WETLAB_wholewater_R03.pdf
19	EMOSE_N010000418	EMOSE_201705300746Z_DAY1_PUMP_SRF_(3m)_SEQ-(10L-on-membrane)_W>0.22_N010000418	This sample (EMOSE_N010000418) was collected on board the RV Nereis II (Observatoire Oceanologique de Banyuls), using a high volume well pump, in the context of the EMOSE (2017) Inter-Comparison of Marine Plankton Metagenome Analysis Methods. The sampling event (EMOSE_201705300746Z_DAY1_EVENT-PUMP) occurred at position latitudeN=42.486817 and longitudeE=003.168633, on date/time=2017-05-30T07:46Z0…	EMOSE2017	DAY1	EMOSE_201705300746Z_DAY1_EVENT-PUMP	High volume well pump	75x 25L carboys were filled with 20L of unfiltered, whole sea water. Carboys were numbered from 1 to 75 and filled in that order. Carboys were washed with diluted bleach (10%) the day before and rinced abundantly twice with sample water before being filled.	sampling-bottle(s)#1	SEQ-(10L-on-membrane)_W>0.22	In protocole SEQ-(10L-on-membrane)_W>0.22, the sample material was not pre-filtered and concentrated on 0.22-micrometres, using a 142-mm-diameter Millipore polyethersulfone Express Plus membrane filter (ref:GPWP14250). A volume of 10 Litres was filtered and the 142-mm-diameter Millipore polyethersulfone Express Plus membrane filter (ref:GPWP14250) was packaged in a sterile 5-mL cryotube, treated …	EMOSE_N010000424,EMOSE_N010000407	none	Magalhaes, Pesant, Tomasino	0.22	142-mm-diameter Millipore polyethersulfone Express Plus membrane filter (ref:GPWP14250)	>0.22	none	5-mL cryotube	10	11:29:00	11:34:00	particulate matter (ENVO:01000060) including planktonic material (ENVO:01000063) on a 142-mm-diameter Millipore polyethersulfone Express Plus membrane filter (ref:GPWP14250)	none	flash-frozen in liquid nitrogen and stored in a freezer at -80 degree Celsius	N010000413	Genoscope, National Sequencing Centre, Paris, France	none	none	none	none	none	none	none	none	none	http://store.pangaea.de/Projects/EMOSE2017/LOGSHEETS/EMOSE_201705300746Z_DAY1_EVENT-PUMP.pdf	http://store.pangaea.de/Projects/EMOSE2017/LOGSHEETS/EMOSE_201705300746Z_DAY1_WETLAB_wholewater_R01.pdf
20	EMOSE_N010000424	EMOSE_201705300746Z_DAY1_PUMP_SRF_(3m)_SEQ-(10L-on-membrane)_W>0.22_N010000424	This sample (EMOSE_N010000424) was collected on board the RV Nereis II (Observatoire Oceanologique de Banyuls), using a high volume well pump, in the context of the EMOSE (2017) Inter-Comparison of Marine Plankton Metagenome Analysis Methods. The sampling event (EMOSE_201705300746Z_DAY1_EVENT-PUMP) occurred at position latitudeN=42.486817 and longitudeE=003.168633, on date/time=2017-05-30T07:46Z0…	EMOSE2017	DAY1	EMOSE_201705300746Z_DAY1_EVENT-PUMP	High volume well pump	75x 25L carboys were filled with 20L of unfiltered, whole sea water. Carboys were numbered from 1 to 75 and filled in that order. Carboys were washed with diluted bleach (10%) the day before and rinced abundantly twice with sample water before being filled.	sampling-bottle(s)#1	SEQ-(10L-on-membrane)_W>0.22	In protocole SEQ-(10L-on-membrane)_W>0.22, the sample material was not pre-filtered and concentrated on 0.22-micrometres, using a 142-mm-diameter Millipore polyethersulfone Express Plus membrane filter (ref:GPWP14250). A volume of 10 Litres was filtered and the 142-mm-diameter Millipore polyethersulfone Express Plus membrane filter (ref:GPWP14250) was packaged in a sterile 5-mL cryotube, treated …	EMOSE_N010000418,EMOSE_N010000407	none	Magalhaes, Pesant, Tomasino	0.22	142-mm-diameter Millipore polyethersulfone Express Plus membrane filter (ref:GPWP14250)	>0.22	none	5-mL cryotube	10	12:02:00	12:09:00	particulate matter (ENVO:01000060) including planktonic material (ENVO:01000063) on a 142-mm-diameter Millipore polyethersulfone Express Plus membrane filter (ref:GPWP14250)	none	flash-frozen in liquid nitrogen and stored in a freezer at -80 degree Celsius	N010000413	Genoscope, National Sequencing Centre, Paris, France	none	none	none	none	none	none	none	none	none	http://store.pangaea.de/Projects/EMOSE2017/LOGSHEETS/EMOSE_201705300746Z_DAY1_EVENT-PUMP.pdf	http://store.pangaea.de/Projects/EMOSE2017/LOGSHEETS/EMOSE_201705300746Z_DAY1_WETLAB_wholewater_R02.pdf
21	EMOSE_N010000407	EMOSE_201705300746Z_DAY1_PUMP_SRF_(3m)_SEQ-(10L-on-membrane)_W>0.22_N010000407	This sample (EMOSE_N010000407) was collected on board the RV Nereis II (Observatoire Oceanologique de Banyuls), using a high volume well pump, in the context of the EMOSE (2017) Inter-Comparison of Marine Plankton Metagenome Analysis Methods. The sampling event (EMOSE_201705300746Z_DAY1_EVENT-PUMP) occurred at position latitudeN=42.486817 and longitudeE=003.168633, on date/time=2017-05-30T07:46Z0…	EMOSE2017	DAY1	EMOSE_201705300746Z_DAY1_EVENT-PUMP	High volume well pump	75x 25L carboys were filled with 20L of unfiltered, whole sea water. Carboys were numbered from 1 to 75 and filled in that order. Carboys were washed with diluted bleach (10%) the day before and rinced abundantly twice with sample water before being filled.	sampling-bottle(s)#1	SEQ-(10L-on-membrane)_W>0.22	In protocole SEQ-(10L-on-membrane)_W>0.22, the sample material was not pre-filtered and concentrated on 0.22-micrometres, using a 142-mm-diameter Millipore polyethersulfone Express Plus membrane filter (ref:GPWP14250). A volume of 10 Litres was filtered and the 142-mm-diameter Millipore polyethersulfone Express Plus membrane filter (ref:GPWP14250) was packaged in a sterile 5-mL cryotube, treated …	EMOSE_N010000418,EMOSE_N010000424	none	Magalhaes, Pesant, Tomasino	0.22	142-mm-diameter Millipore polyethersulfone Express Plus membrane filter (ref:GPWP14250)	>0.22	none	5-mL cryotube	10	12:37:00	12:43:00	particulate matter (ENVO:01000060) including planktonic material (ENVO:01000063) on a 142-mm-diameter Millipore polyethersulfone Express Plus membrane filter (ref:GPWP14250)	none	flash-frozen in liquid nitrogen and stored in a freezer at -80 degree Celsius	N010000413	Genoscope, National Sequencing Centre, Paris, France	EMOSE_N010000995 and EMOSE_N010000407 were interverted (filter in the wrong tube)… disregard what is written on the tube… the registry was corrected	none	none	none	none	none	none	none	none	http://store.pangaea.de/Projects/EMOSE2017/LOGSHEETS/EMOSE_201705300746Z_DAY1_EVENT-PUMP.pdf	http://store.pangaea.de/Projects/EMOSE2017/LOGSHEETS/EMOSE_201705300746Z_DAY1_WETLAB_wholewater_R03.pdf
23	EMOSE_N010000368	EMOSE_201705300746Z_DAY1_PUMP_SRF_(3m)_SEQ-(10L-on-membrane)_W0.22-3_N010000368	This sample (EMOSE_N010000368) was collected on board the RV Nereis II (Observatoire Oceanologique de Banyuls), using a high volume well pump, in the context of the EMOSE (2017) Inter-Comparison of Marine Plankton Metagenome Analysis Methods. The sampling event (EMOSE_201705300746Z_DAY1_EVENT-PUMP) occurred at position latitudeN=42.486817 and longitudeE=003.168633, on date/time=2017-05-30T07:46Z0…	EMOSE2017	DAY1	EMOSE_201705300746Z_DAY1_EVENT-PUMP	High volume well pump	75x 25L carboys were filled with 20L of unfiltered, whole sea water. Carboys were numbered from 1 to 75 and filled in that order. Carboys were washed with diluted bleach (10%) the day before and rinced abundantly twice with sample water before being filled.	sampling-bottle(s)#31	SEQ-(10L-on-membrane)_W0.22-3	In protocole SEQ-(10L-on-membrane)_W0.22-3, the sample material was pre-filtered on 3-micrometres, using a 142-mm-diameter Millipore polycarbonate membrane filter (ref:TSTP14250), and concentrated on 0.22-micrometres, using a 142-mm-diameter Millipore polyethersulfone Express Plus membrane filter (ref:GPWP14250). A volume of 10 Litres was filtered and the 142-mm-diameter Millipore polyethersulfon…	EMOSE_N010000401,EMOSE_N010000995	none	Magalhaes, Pesant, Tomasino	0.22	142-mm-diameter Millipore polyethersulfone Express Plus membrane filter (ref:GPWP14250)	3	142-mm-diameter Millipore polycarbonate membrane filter (ref:TSTP14250)	5-mL cryotube	10	11:30:00	11:35:00	particulate matter (ENVO:01000060) including planktonic material (ENVO:01000063) on a 142-mm-diameter Millipore polyethersulfone Express Plus membrane filter (ref:GPWP14250)	none	flash-frozen in liquid nitrogen and stored in a freezer at -80 degree Celsius	N010000413	Genoscope, National Sequencing Centre, Paris, France	none	none	none	none	none	none	none	none	none	http://store.pangaea.de/Projects/EMOSE2017/LOGSHEETS/EMOSE_201705300746Z_DAY1_EVENT-PUMP.pdf	http://store.pangaea.de/Projects/EMOSE2017/LOGSHEETS/EMOSE_201705300746Z_DAY1_WETLAB_size-fractionated_10-100L_R01.pdf
24	EMOSE_N010000401	EMOSE_201705300746Z_DAY1_PUMP_SRF_(3m)_SEQ-(10L-on-membrane)_W0.22-3_N010000401	This sample (EMOSE_N010000401) was collected on board the RV Nereis II (Observatoire Oceanologique de Banyuls), using a high volume well pump, in the context of the EMOSE (2017) Inter-Comparison of Marine Plankton Metagenome Analysis Methods. The sampling event (EMOSE_201705300746Z_DAY1_EVENT-PUMP) occurred at position latitudeN=42.486817 and longitudeE=003.168633, on date/time=2017-05-30T07:46Z0…	EMOSE2017	DAY1	EMOSE_201705300746Z_DAY1_EVENT-PUMP	High volume well pump	75x 25L carboys were filled with 20L of unfiltered, whole sea water. Carboys were numbered from 1 to 75 and filled in that order. Carboys were washed with diluted bleach (10%) the day before and rinced abundantly twice with sample water before being filled.	sampling-bottle(s)#31	SEQ-(10L-on-membrane)_W0.22-3	In protocole SEQ-(10L-on-membrane)_W0.22-3, the sample material was pre-filtered on 3-micrometres, using a 142-mm-diameter Millipore polycarbonate membrane filter (ref:TSTP14250), and concentrated on 0.22-micrometres, using a 142-mm-diameter Millipore polyethersulfone Express Plus membrane filter (ref:GPWP14250). A volume of 10 Litres was filtered and the 142-mm-diameter Millipore polyethersulfon…	EMOSE_N010000368,EMOSE_N010000995	none	Magalhaes, Pesant, Tomasino	0.22	142-mm-diameter Millipore polyethersulfone Express Plus membrane filter (ref:GPWP14250)	3	142-mm-diameter Millipore polycarbonate membrane filter (ref:TSTP14250)	5-mL cryotube	10	12:03:00	12:10:00	particulate matter (ENVO:01000060) including planktonic material (ENVO:01000063) on a 142-mm-diameter Millipore polyethersulfone Express Plus membrane filter (ref:GPWP14250)	none	flash-frozen in liquid nitrogen and stored in a freezer at -80 degree Celsius	N010000413	Genoscope, National Sequencing Centre, Paris, France	none	none	none	none	none	none	none	none	none	http://store.pangaea.de/Projects/EMOSE2017/LOGSHEETS/EMOSE_201705300746Z_DAY1_EVENT-PUMP.pdf	http://store.pangaea.de/Projects/EMOSE2017/LOGSHEETS/EMOSE_201705300746Z_DAY1_WETLAB_size-fractionated_10-100L_R02.pdf
25	EMOSE_N010000995	EMOSE_201705300746Z_DAY1_PUMP_SRF_(3m)_SEQ-(10L-on-membrane)_W0.22-3_N010000995	This sample (EMOSE_N010000995) was collected on board the RV Nereis II (Observatoire Oceanologique de Banyuls), using a high volume well pump, in the context of the EMOSE (2017) Inter-Comparison of Marine Plankton Metagenome Analysis Methods. The sampling event (EMOSE_201705300746Z_DAY1_EVENT-PUMP) occurred at position latitudeN=42.486817 and longitudeE=003.168633, on date/time=2017-05-30T07:46Z0…	EMOSE2017	DAY1	EMOSE_201705300746Z_DAY1_EVENT-PUMP	High volume well pump	75x 25L carboys were filled with 20L of unfiltered, whole sea water. Carboys were numbered from 1 to 75 and filled in that order. Carboys were washed with diluted bleach (10%) the day before and rinced abundantly twice with sample water before being filled.	sampling-bottle(s)#61	SEQ-(10L-on-membrane)_W0.22-3	In protocole SEQ-(10L-on-membrane)_W0.22-3, the sample material was pre-filtered on 3-micrometres, using a 142-mm-diameter Millipore polycarbonate membrane filter (ref:TSTP14250), and concentrated on 0.22-micrometres, using a 142-mm-diameter Millipore polyethersulfone Express Plus membrane filter (ref:GPWP14250). A volume of 10 Litres was filtered and the 142-mm-diameter Millipore polyethersulfon…	EMOSE_N010000368,EMOSE_N010000401	none	Magalhaes, Pesant, Tomasino	0.22	142-mm-diameter Millipore polyethersulfone Express Plus membrane filter (ref:GPWP14250)	3	142-mm-diameter Millipore polycarbonate membrane filter (ref:TSTP14250)	5-mL cryotube	10	12:50:00	12:56:00	particulate matter (ENVO:01000060) including planktonic material (ENVO:01000063) on a 142-mm-diameter Millipore polyethersulfone Express Plus membrane filter (ref:GPWP14250)	none	flash-frozen in liquid nitrogen and stored in a freezer at -80 degree Celsius	N010000413	Genoscope, National Sequencing Centre, Paris, France	EMOSE_N010000995 and EMOSE_N010000407 were interverted (filter in the wrong tube)… disregard what is written on the tube… the registry was corrected	none	none	none	none	none	none	none	none	http://store.pangaea.de/Projects/EMOSE2017/LOGSHEETS/EMOSE_201705300746Z_DAY1_EVENT-PUMP.pdf	http://store.pangaea.de/Projects/EMOSE2017/LOGSHEETS/EMOSE_201705300746Z_DAY1_WETLAB_size-fractionated_10-100L_R03.pdf
26	EMOSE_N010000369	EMOSE_201705300746Z_DAY1_PUMP_SRF_(3m)_SEQ-(10L-on-membrane)_W3-20_N010000369	This sample (EMOSE_N010000369) was collected on board the RV Nereis II (Observatoire Oceanologique de Banyuls), using a high volume well pump, in the context of the EMOSE (2017) Inter-Comparison of Marine Plankton Metagenome Analysis Methods. The sampling event (EMOSE_201705300746Z_DAY1_EVENT-PUMP) occurred at position latitudeN=42.486817 and longitudeE=003.168633, on date/time=2017-05-30T07:46Z0…	EMOSE2017	DAY1	EMOSE_201705300746Z_DAY1_EVENT-PUMP	High volume well pump	75x 25L carboys were filled with 20L of unfiltered, whole sea water. Carboys were numbered from 1 to 75 and filled in that order. Carboys were washed with diluted bleach (10%) the day before and rinced abundantly twice with sample water before being filled.	sampling-bottle(s)#31	SEQ-(10L-on-membrane)_W3-20	In protocole SEQ-(10L-on-membrane)_W3-20, the sample material was pre-filtered on 20-micrometres, using a 47-mm-diameter nylon mexh filter, and concentrated on 3-micrometres, using a 142-mm-diameter Millipore polycarbonate membrane filter (ref:TSTP14250). A volume of 10 Litres was filtered and the 142-mm-diameter Millipore polycarbonate membrane filter (ref:TSTP14250) was packaged in a sterile 5-…	EMOSE_N010000402,EMOSE_N010000408	none	Magalhaes, Pesant, Tomasino	3	142-mm-diameter Millipore polycarbonate membrane filter (ref:TSTP14250)	20	47-mm-diameter nylon mexh filter	5-mL cryotube	10	11:30:00	11:35:00	particulate matter (ENVO:01000060) including planktonic material (ENVO:01000063) on a 142-mm-diameter Millipore polycarbonate membrane filter (ref:TSTP14250)	none	flash-frozen in liquid nitrogen and stored in a freezer at -80 degree Celsius	N010000413	Genoscope, National Sequencing Centre, Paris, France	none	none	none	none	none	none	none	none	none	http://store.pangaea.de/Projects/EMOSE2017/LOGSHEETS/EMOSE_201705300746Z_DAY1_EVENT-PUMP.pdf	http://store.pangaea.de/Projects/EMOSE2017/LOGSHEETS/EMOSE_201705300746Z_DAY1_WETLAB_size-fractionated_10-100L_R01.pdf
27	EMOSE_N010000402	EMOSE_201705300746Z_DAY1_PUMP_SRF_(3m)_SEQ-(10L-on-membrane)_W3-20_N010000402	This sample (EMOSE_N010000402) was collected on board the RV Nereis II (Observatoire Oceanologique de Banyuls), using a high volume well pump, in the context of the EMOSE (2017) Inter-Comparison of Marine Plankton Metagenome Analysis Methods. The sampling event (EMOSE_201705300746Z_DAY1_EVENT-PUMP) occurred at position latitudeN=42.486817 and longitudeE=003.168633, on date/time=2017-05-30T07:46Z0…	EMOSE2017	DAY1	EMOSE_201705300746Z_DAY1_EVENT-PUMP	High volume well pump	75x 25L carboys were filled with 20L of unfiltered, whole sea water. Carboys were numbered from 1 to 75 and filled in that order. Carboys were washed with diluted bleach (10%) the day before and rinced abundantly twice with sample water before being filled.	sampling-bottle(s)#31	SEQ-(10L-on-membrane)_W3-20	In protocole SEQ-(10L-on-membrane)_W3-20, the sample material was pre-filtered on 20-micrometres, using a 47-mm-diameter nylon mexh filter, and concentrated on 3-micrometres, using a 142-mm-diameter Millipore polycarbonate membrane filter (ref:TSTP14250). A volume of 10 Litres was filtered and the 142-mm-diameter Millipore polycarbonate membrane filter (ref:TSTP14250) was packaged in a sterile 5-…	EMOSE_N010000369,EMOSE_N010000408	none	Magalhaes, Pesant, Tomasino	3	142-mm-diameter Millipore polycarbonate membrane filter (ref:TSTP14250)	20	47-mm-diameter nylon mexh filter	5-mL cryotube	10	12:03:00	12:10:00	particulate matter (ENVO:01000060) including planktonic material (ENVO:01000063) on a 142-mm-diameter Millipore polycarbonate membrane filter (ref:TSTP14250)	none	flash-frozen in liquid nitrogen and stored in a freezer at -80 degree Celsius	N010000413	Genoscope, National Sequencing Centre, Paris, France	none	none	none	none	none	none	none	none	none	http://store.pangaea.de/Projects/EMOSE2017/LOGSHEETS/EMOSE_201705300746Z_DAY1_EVENT-PUMP.pdf	http://store.pangaea.de/Projects/EMOSE2017/LOGSHEETS/EMOSE_201705300746Z_DAY1_WETLAB_size-fractionated_10-100L_R02.pdf
28	EMOSE_N010000408	EMOSE_201705300746Z_DAY1_PUMP_SRF_(3m)_SEQ-(10L-on-membrane)_W3-20_N010000408	This sample (EMOSE_N010000408) was collected on board the RV Nereis II (Observatoire Oceanologique de Banyuls), using a high volume well pump, in the context of the EMOSE (2017) Inter-Comparison of Marine Plankton Metagenome Analysis Methods. The sampling event (EMOSE_201705300746Z_DAY1_EVENT-PUMP) occurred at position latitudeN=42.486817 and longitudeE=003.168633, on date/time=2017-05-30T07:46Z0…	EMOSE2017	DAY1	EMOSE_201705300746Z_DAY1_EVENT-PUMP	High volume well pump	75x 25L carboys were filled with 20L of unfiltered, whole sea water. Carboys were numbered from 1 to 75 and filled in that order. Carboys were washed with diluted bleach (10%) the day before and rinced abundantly twice with sample water before being filled.	sampling-bottle(s)#61	SEQ-(10L-on-membrane)_W3-20	In protocole SEQ-(10L-on-membrane)_W3-20, the sample material was pre-filtered on 20-micrometres, using a 47-mm-diameter nylon mexh filter, and concentrated on 3-micrometres, using a 142-mm-diameter Millipore polycarbonate membrane filter (ref:TSTP14250). A volume of 10 Litres was filtered and the 142-mm-diameter Millipore polycarbonate membrane filter (ref:TSTP14250) was packaged in a sterile 5-…	EMOSE_N010000369,EMOSE_N010000402	none	Magalhaes, Pesant, Tomasino	3	142-mm-diameter Millipore polycarbonate membrane filter (ref:TSTP14250)	20	47-mm-diameter nylon mexh filter	5-mL cryotube	10	12:50:00	12:56:00	particulate matter (ENVO:01000060) including planktonic material (ENVO:01000063) on a 142-mm-diameter Millipore polycarbonate membrane filter (ref:TSTP14250)	none	flash-frozen in liquid nitrogen and stored in a freezer at -80 degree Celsius	N010000413	Genoscope, National Sequencing Centre, Paris, France	none	none	none	none	none	none	none	none	none	http://store.pangaea.de/Projects/EMOSE2017/LOGSHEETS/EMOSE_201705300746Z_DAY1_EVENT-PUMP.pdf	http://store.pangaea.de/Projects/EMOSE2017/LOGSHEETS/EMOSE_201705300746Z_DAY1_WETLAB_size-fractionated_10-100L_R03.pdf
29	EMOSE_N010000370	EMOSE_201705300746Z_DAY1_PUMP_SRF_(3m)_SEQ-(100L-on-membrane)_W0.22-0.8_N010000370	This sample (EMOSE_N010000370) was collected on board the RV Nereis II (Observatoire Oceanologique de Banyuls), using a high volume well pump, in the context of the EMOSE (2017) Inter-Comparison of Marine Plankton Metagenome Analysis Methods. The sampling event (EMOSE_201705300746Z_DAY1_EVENT-PUMP) occurred at position latitudeN=42.486817 and longitudeE=003.168633, on date/time=2017-05-30T07:46Z0…	EMOSE2017	DAY1	EMOSE_201705300746Z_DAY1_EVENT-PUMP	High volume well pump	75x 25L carboys were filled with 20L of unfiltered, whole sea water. Carboys were numbered from 1 to 75 and filled in that order. Carboys were washed with diluted bleach (10%) the day before and rinced abundantly twice with sample water before being filled.	sampling-bottle(s)#2,47,62	SEQ-(100L-on-membrane)_W0.22-0.8	In protocole SEQ-(100L-on-membrane)_W0.22-0.8, the sample material was pre-filtered on 0.8-micrometres, using a 142mm membrane, and concentrated on 0.22-micrometres, using a 142-mm-diameter Millipore polyethersulfone Express Plus membrane filter (ref:GPWP14250). A volume of 60 Litres was filtered and the 142-mm-diameter Millipore polyethersulfone Express Plus membrane filter (ref:GPWP14250) was p…	none	none	Magalhaes, Pesant, Tomasino	0.22	142-mm-diameter Millipore polyethersulfone Express Plus membrane filter (ref:GPWP14250)	0.8	142mm membrane	5-mL cryotube	60	11:25:00	15:10:00	particulate matter (ENVO:01000060) including planktonic material (ENVO:01000063) on a 142-mm-diameter Millipore polyethersulfone Express Plus membrane filter (ref:GPWP14250)	none	flash-frozen in liquid nitrogen and stored in a freezer at -80 degree Celsius	N010000413	Genoscope, National Sequencing Centre, Paris, France	none	none	none	none	none	none	none	none	none	http://store.pangaea.de/Projects/EMOSE2017/LOGSHEETS/EMOSE_201705300746Z_DAY1_EVENT-PUMP.pdf	http://store.pangaea.de/Projects/EMOSE2017/LOGSHEETS/EMOSE_201705300746Z_DAY1_WETLAB_size-fractionated_10-100L_R01.pdf
30	EMOSE_N010000371	EMOSE_201705300746Z_DAY1_PUMP_SRF_(3m)_SEQ-(100L-on-membrane)_W0.8-20_N010000371	This sample (EMOSE_N010000371) was collected on board the RV Nereis II (Observatoire Oceanologique de Banyuls), using a high volume well pump, in the context of the EMOSE (2017) Inter-Comparison of Marine Plankton Metagenome Analysis Methods. The sampling event (EMOSE_201705300746Z_DAY1_EVENT-PUMP) occurred at position latitudeN=42.486817 and longitudeE=003.168633, on date/time=2017-05-30T07:46Z0…	EMOSE2017	DAY1	EMOSE_201705300746Z_DAY1_EVENT-PUMP	High volume well pump	75x 25L carboys were filled with 20L of unfiltered, whole sea water. Carboys were numbered from 1 to 75 and filled in that order. Carboys were washed with diluted bleach (10%) the day before and rinced abundantly twice with sample water before being filled.	sampling-bottle(s)#2,47,62	SEQ-(100L-on-membrane)_W0.8-20	In protocole SEQ-(100L-on-membrane)_W0.8-20, the sample material was pre-filtered on 20-micrometres, using a 47-mm-diameter nylon mexh filter, and concentrated on 0.8-micrometres, using a 142-mm-diameter Millipore polycarbonate membrane filter (ref:ATTP14250). A volume of 60 Litres was filtered and the 142-mm-diameter Millipore polycarbonate membrane filter (ref:ATTP14250) was packaged in a steri…	none	none	Magalhaes, Pesant, Tomasino	0.8	142-mm-diameter Millipore polycarbonate membrane filter (ref:ATTP14250)	20	47-mm-diameter nylon mexh filter	5-mL cryotube	60	11:25:00	15:10:00	particulate matter (ENVO:01000060) including planktonic material (ENVO:01000063) on a 142-mm-diameter Millipore polycarbonate membrane filter (ref:ATTP14250)	none	flash-frozen in liquid nitrogen and stored in a freezer at -80 degree Celsius	N010000413	Genoscope, National Sequencing Centre, Paris, France	none	none	none	none	none	2 filters in 1 tube	none	none	none	http://store.pangaea.de/Projects/EMOSE2017/LOGSHEETS/EMOSE_201705300746Z_DAY1_EVENT-PUMP.pdf	http://store.pangaea.de/Projects/EMOSE2017/LOGSHEETS/EMOSE_201705300746Z_DAY1_WETLAB_size-fractionated_10-100L_R01.pdf
22	EMOSE_N010000385	EMOSE_201705300746Z_DAY1_PUMP_SRF_(3m)_SEQ-(100L-on-membrane)_W>20_N010000385	This sample (EMOSE_N010000385) was collected on board the RV Nereis II (Observatoire Oceanologique de Banyuls), using a high volume well pump, in the context of the EMOSE (2017) Inter-Comparison of Marine Plankton Metagenome Analysis Methods. The sampling event (EMOSE_201705300746Z_DAY1_EVENT-PUMP) occurred at position latitudeN=42.486817 and longitudeE=003.168633, on date/time=2017-05-30T07:46Z0…	EMOSE2017	DAY1	EMOSE_201705300746Z_DAY1_EVENT-PUMP	High volume well pump	75x 25L carboys were filled with 20L of unfiltered, whole sea water. Carboys were numbered from 1 to 75 and filled in that order. Carboys were washed with diluted bleach (10%) the day before and rinced abundantly twice with sample water before being filled.	sampling-bottle(s)#2,47,62	SEQ-(100L-on-membrane)_W>20	In protocole SEQ-(100L-on-membrane)_W>20, the sample material was not pre-filtered and concentrated on 20-micrometres, using a 47-mm-diameter nylon mexh filter. A volume of 60 Litres was filtered and the 47-mm-diameter nylon mexh filter was packaged in a sterile 5-mL cryotube, treated with no addition of chemicals, labelled with a barcode identification sticker, flash frozen in liquid nitrogen an…	none	none	Magalhaes, Pesant, Tomasino	20	47-mm-diameter nylon mexh filter	>20	none	5-mL cryotube	60	11:25:00	15:10:00	particulate matter (ENVO:01000060) including planktonic material (ENVO:01000063) on a 47-mm-diameter nylon mexh filter	none	flash-frozen in liquid nitrogen and stored in a freezer at -80 degree Celsius	N010000413	Genoscope, National Sequencing Centre, Paris, France	none	none	this is the >20µm of the 100L serial filtrations on S083 + S320	none	none	none	none	none	none	http://store.pangaea.de/Projects/EMOSE2017/LOGSHEETS/EMOSE_201705300746Z_DAY1_EVENT-PUMP.pdf	http://store.pangaea.de/Projects/EMOSE2017/LOGSHEETS/EMOSE_201705300746Z_DAY1_WETLAB_size-fractionated_20microns.pdf
31	EMOSE_N040000374	EMOSE_201705300746Z_DAY1_PUMP_SRF_(3m)_SEQ-(8x100L-on-membrane)_W>20_N040000374	This sample (EMOSE_N040000374) was created in silico using 8 samples: EMOSE_N010000374, EMOSE_N010000375, EMOSE_N010000376, EMOSE_N010000377, EMOSE_N010000378, EMOSE_N010000386, EMOSE_N010000384 and EMOSE_N010000383. The latter samples were collected on board the RV Nereis II (Observatoire Oceanologique de Banyuls), using a high volume well pump, in the context of the EMOSE (2017) Inter-Compariso…	EMOSE2017	DAY1	EMOSE_201705300746Z_DAY1_EVENT-PUMP	High volume well pump	75x 25L carboys were filled with 20L of unfiltered, whole sea water. Carboys were numbered from 1 to 75 and filled in that order. Carboys were washed with diluted bleach (10%) the day before and rinced abundantly twice with sample water before being filled.	sampling-bottle(s)#6-70	SEQ-(100L-on-membrane)_W>20	In protocole SEQ-(100L-on-membrane)_W>20, the sample material was not pre-filtered and concentrated on 20-micrometres, using a 47-mm-diameter nylon mexh filter. A volume of 496 Litres was filtered and the 47-mm-diameter nylon mexh filter was packaged in a sterile 5-mL cryotube, treated with no addition of chemicals, labelled with a barcode identification sticker, flash frozen in liquid nitrogen a…	none	none	Magalhaes, Pesant, Tomasino	20	47-mm-diameter nylon mexh filter	>20	none	5-mL cryotube	776	11:25:00	00:45:00	particulate matter (ENVO:01000060) including planktonic material (ENVO:01000063) on a 47-mm-diameter nylon mexh filter	none	flash-frozen in liquid nitrogen and stored in a freezer at -80 degree Celsius	N010000413	Genoscope, National Sequencing Centre, Paris, France	This sample (EMOSE_N040000374) was created in silico using 8 samples: EMOSE_N010000374, EMOSE_N010000375, EMOSE_N010000376, EMOSE_N010000377, EMOSE_N010000378, EMOSE_N010000386, EMOSE_N010000384 and EMOSE_N010000383.	none	none	none	none	none	none	none	none	http://store.pangaea.de/Projects/EMOSE2017/LOGSHEETS/EMOSE_201705300746Z_DAY1_EVENT-PUMP.pdf	http://store.pangaea.de/Projects/EMOSE2017/LOGSHEETS/EMOSE_201705300746Z_DAY1_WETLAB_size-fractionated_20microns.pdf
32	EMOSE_N040000340	EMOSE_201705300746Z_DAY1_PUMP_SRF_(3m)_SEQ-(8x100L-on-membrane)_W0.22-3_N040000340	This sample (EMOSE_N040000340) was created in silico using 8 samples: EMOSE_N010000340, EMOSE_N010000344, EMOSE_N010000346, EMOSE_N010000348, EMOSE_N010000350, EMOSE_N010000372, EMOSE_N010000405 and EMOSE_N010000411. The latter samples were collected on board the RV Nereis II (Observatoire Oceanologique de Banyuls), using a high volume well pump, in the context of the EMOSE (2017) Inter-Compariso…	EMOSE2017	DAY1	EMOSE_201705300746Z_DAY1_EVENT-PUMP	High volume well pump	75x 25L carboys were filled with 20L of unfiltered, whole sea water. Carboys were numbered from 1 to 75 and filled in that order. Carboys were washed with diluted bleach (10%) the day before and rinced abundantly twice with sample water before being filled.	sampling-bottle(s)#6-70	SEQ-(100L-on-membrane)_W0.22-3	In protocole SEQ-(100L-on-membrane)_W0.22-3, the sample material was pre-filtered on 3-micrometres, using a 142-mm-diameter Millipore polycarbonate membrane filter (ref:TSTP14250), and concentrated on 0.22-micrometres, using a 142-mm-diameter Millipore polyethersulfone Express Plus membrane filter (ref:GPWP14250). A volume of 496 Litres was filtered and the 142-mm-diameter Millipore polyethersulf…	none	none	Magalhaes, Pesant, Tomasino	0.22	142-mm-diameter Millipore polyethersulfone Express Plus membrane filter (ref:GPWP14250)	3	142-mm-diameter Millipore polycarbonate membrane filter (ref:TSTP14250)	5-mL cryotube	716	11:25:00	00:45:00	particulate matter (ENVO:01000060) including planktonic material (ENVO:01000063) on a 142-mm-diameter Millipore polyethersulfone Express Plus membrane filter (ref:GPWP14250)	none	flash-frozen in liquid nitrogen and stored in a freezer at -80 degree Celsius	N010000413	Genoscope, National Sequencing Centre, Paris, France	This sample (EMOSE_N040000340) was created in silico using 8 samples: EMOSE_N010000340, EMOSE_N010000344, EMOSE_N010000346, EMOSE_N010000348, EMOSE_N010000350, EMOSE_N010000372, EMOSE_N010000405 and EMOSE_N010000411.	none	none	none	none	none	none	none	none	http://store.pangaea.de/Projects/EMOSE2017/LOGSHEETS/EMOSE_201705300746Z_DAY1_EVENT-PUMP.pdf	none
33	EMOSE_N040000342	EMOSE_201705300746Z_DAY1_PUMP_SRF_(3m)_SEQ-(8x100L-on-membrane)_W3-20_N040000342	This sample (EMOSE_N040000342) was created in silico using 8 samples: EMOSE_N030000342, EMOSE_N010000345, EMOSE_N010000347, EMOSE_N010000349, EMOSE_N010000351, EMOSE_N010000373,EMOSE_N010000406 and EMOSE_N010000412. The latter samples were collected on board the RV Nereis II (Observatoire Oceanologique de Banyuls), using a high volume well pump, in the context of the EMOSE (2017) Inter-Comparison…	EMOSE2017	DAY1	EMOSE_201705300746Z_DAY1_EVENT-PUMP	High volume well pump	75x 25L carboys were filled with 20L of unfiltered, whole sea water. Carboys were numbered from 1 to 75 and filled in that order. Carboys were washed with diluted bleach (10%) the day before and rinced abundantly twice with sample water before being filled.	sampling-bottle(s)#6-70	SEQ-(100L-on-membrane)_W3-20	In protocole SEQ-(100L-on-membrane)_W3-20, the sample material was pre-filtered on 20-micrometres, using a 47-mm-diameter nylon mexh filter, and concentrated on 3-micrometres, using a 142-mm-diameter Millipore polycarbonate membrane filter (ref:TSTP14250). A volume of 496 Litres was filtered and the 142-mm-diameter Millipore polycarbonate membrane filter (ref:TSTP14250) was packaged in a sterile …	none	none	Magalhaes, Pesant, Tomasino	3	142-mm-diameter Millipore polycarbonate membrane filter (ref:TSTP14250)	20	47-mm-diameter nylon mexh filter	5-mL cryotube	716	11:25:00	00:45:00	particulate matter (ENVO:01000060) including planktonic material (ENVO:01000063) on a 142-mm-diameter Millipore polycarbonate membrane filter (ref:TSTP14250)	none	flash-frozen in liquid nitrogen and stored in a freezer at -80 degree Celsius	N010000413	Genoscope, National Sequencing Centre, Paris, France	This sample (EMOSE_N040000342) was created in silico using 8 samples: EMOSE_N030000342, EMOSE_N010000345, EMOSE_N010000347, EMOSE_N010000349, EMOSE_N010000351, EMOSE_N010000373,EMOSE_N010000406 and EMOSE_N010000412.	none	none	none	none	none	none	none	none	http://store.pangaea.de/Projects/EMOSE2017/LOGSHEETS/EMOSE_201705300746Z_DAY1_EVENT-PUMP.pdf	none
34	EMOSE_N010000386	EMOSE_201705300746Z_DAY1_PUMP_SRF_(3m)_SEQ-(100L-on-membrane)_W>20_N010000386	This sample (EMOSE_N010000386) was collected on board the RV Nereis II (Observatoire Oceanologique de Banyuls), using a high volume well pump, in the context of the EMOSE (2017) Inter-Comparison of Marine Plankton Metagenome Analysis Methods. The sampling event (EMOSE_201705300746Z_DAY1_EVENT-PUMP) occurred at position latitudeN=42.486817 and longitudeE=003.168633, on date/time=2017-05-30T07:46Z0…	EMOSE2017	DAY1	EMOSE_201705300746Z_DAY1_EVENT-PUMP	High volume well pump	75x 25L carboys were filled with 20L of unfiltered, whole sea water. Carboys were numbered from 1 to 75 and filled in that order. Carboys were washed with diluted bleach (10%) the day before and rinced abundantly twice with sample water before being filled.	sampling-bottle(s)#3,48,63,2,47,62	SEQ-(100L-on-membrane)_W>20	In protocole SEQ-(100L-on-membrane)_W>20, the sample material was not pre-filtered and concentrated on 20-micrometres, using a 47-mm-diameter nylon mexh filter. A volume of 120? Litres was filtered and the 47-mm-diameter nylon mexh filter was packaged in a sterile 5-mL cryotube, treated with no addition of chemicals, labelled with a barcode identification sticker, flash frozen in liquid nitrogen …	EMOSE_N010000377,EMOSE_N010000376,EMOSE_N010000375,EMOSE_N010000384,EMOSE_N010000374,EMOSE_N010000383,EMOSE_N010000378,EMOSE_N010000385	none	Magalhaes, Pesant, Tomasino	20	47-mm-diameter nylon mexh filter	>20	none	5-mL cryotube	120?	11:25:00	15:10:00	particulate matter (ENVO:01000060) including planktonic material (ENVO:01000063) on a 47-mm-diameter nylon mexh filter	none	flash-frozen in liquid nitrogen and stored in a freezer at -80 degree Celsius	N010000413	Genoscope, National Sequencing Centre, Paris, France	none	none	none	none	none	2 filters in 1 tube ?	none	none	none	http://store.pangaea.de/Projects/EMOSE2017/LOGSHEETS/EMOSE_201705300746Z_DAY1_EVENT-PUMP.pdf	http://store.pangaea.de/Projects/EMOSE2017/LOGSHEETS/EMOSE_201705300746Z_DAY1_WETLAB_size-fractionated_20microns.pdf
35	EMOSE_N010000384	EMOSE_201705300746Z_DAY1_PUMP_SRF_(3m)_SEQ-(100L-on-membrane)_W>20_N010000384	This sample (EMOSE_N010000384) was collected on board the RV Nereis II (Observatoire Oceanologique de Banyuls), using a high volume well pump, in the context of the EMOSE (2017) Inter-Comparison of Marine Plankton Metagenome Analysis Methods. The sampling event (EMOSE_201705300746Z_DAY1_EVENT-PUMP) occurred at position latitudeN=42.486817 and longitudeE=003.168633, on date/time=2017-05-30T07:46Z0…	EMOSE2017	DAY1	EMOSE_201705300746Z_DAY1_EVENT-PUMP	High volume well pump	75x 25L carboys were filled with 20L of unfiltered, whole sea water. Carboys were numbered from 1 to 75 and filled in that order. Carboys were washed with diluted bleach (10%) the day before and rinced abundantly twice with sample water before being filled.	sampling-bottle(s)#4,19,34,49,64	SEQ-(100L-on-membrane)_W>20	In protocole SEQ-(100L-on-membrane)_W>20, the sample material was not pre-filtered and concentrated on 20-micrometres, using a 47-mm-diameter nylon mexh filter. A volume of 100 Litres was filtered and the 47-mm-diameter nylon mexh filter was packaged in a sterile 5-mL cryotube, treated with no addition of chemicals, labelled with a barcode identification sticker, flash frozen in liquid nitrogen a…	EMOSE_N010000377,EMOSE_N010000376,EMOSE_N010000375,EMOSE_N010000374,EMOSE_N010000386,EMOSE_N010000383,EMOSE_N010000378,EMOSE_N010000385	none	Magalhaes, Pesant, Tomasino	20	47-mm-diameter nylon mexh filter	>20	none	5-mL cryotube	100	13:58:00	16:30:00	particulate matter (ENVO:01000060) including planktonic material (ENVO:01000063) on a 47-mm-diameter nylon mexh filter	none	flash-frozen in liquid nitrogen and stored in a freezer at -80 degree Celsius	N010000413	Genoscope, National Sequencing Centre, Paris, France	none	none	none	none	none	none	none	none	none	http://store.pangaea.de/Projects/EMOSE2017/LOGSHEETS/EMOSE_201705300746Z_DAY1_EVENT-PUMP.pdf	http://store.pangaea.de/Projects/EMOSE2017/LOGSHEETS/EMOSE_201705300746Z_DAY1_WETLAB_size-fractionated_20microns.pdf
36	EMOSE_N010000383	EMOSE_201705300746Z_DAY1_PUMP_SRF_(3m)_SEQ-(100L-on-membrane)_W>20_N010000383	This sample (EMOSE_N010000383) was collected on board the RV Nereis II (Observatoire Oceanologique de Banyuls), using a high volume well pump, in the context of the EMOSE (2017) Inter-Comparison of Marine Plankton Metagenome Analysis Methods. The sampling event (EMOSE_201705300746Z_DAY1_EVENT-PUMP) occurred at position latitudeN=42.486817 and longitudeE=003.168633, on date/time=2017-05-30T07:46Z0…	EMOSE2017	DAY1	EMOSE_201705300746Z_DAY1_EVENT-PUMP	High volume well pump	75x 25L carboys were filled with 20L of unfiltered, whole sea water. Carboys were numbered from 1 to 75 and filled in that order. Carboys were washed with diluted bleach (10%) the day before and rinced abundantly twice with sample water before being filled.	sampling-bottle(s)#20,35,65	SEQ-(100L-on-membrane)_W>20	In protocole SEQ-(100L-on-membrane)_W>20, the sample material was not pre-filtered and concentrated on 20-micrometres, using a 47-mm-diameter nylon mexh filter. A volume of 60 Litres was filtered and the 47-mm-diameter nylon mexh filter was packaged in a sterile 5-mL cryotube, treated with no addition of chemicals, labelled with a barcode identification sticker, flash frozen in liquid nitrogen an…	EMOSE_N010000377,EMOSE_N010000376,EMOSE_N010000375,EMOSE_N010000384,EMOSE_N010000374,EMOSE_N010000386,EMOSE_N010000378,EMOSE_N010000385	none	Magalhaes, Pesant, Tomasino	20	47-mm-diameter nylon mexh filter	>20	none	5-mL cryotube	60	17:03:00	19:50:00	particulate matter (ENVO:01000060) including planktonic material (ENVO:01000063) on a 47-mm-diameter nylon mexh filter	none	flash-frozen in liquid nitrogen and stored in a freezer at -80 degree Celsius	N010000413	Genoscope, National Sequencing Centre, Paris, France	none	none	none	none	none	none	none	none	none	http://store.pangaea.de/Projects/EMOSE2017/LOGSHEETS/EMOSE_201705300746Z_DAY1_EVENT-PUMP.pdf	http://store.pangaea.de/Projects/EMOSE2017/LOGSHEETS/EMOSE_201705300746Z_DAY1_WETLAB_size-fractionated_20microns.pdf
37	EMOSE_N010000372	EMOSE_201705300746Z_DAY1_PUMP_SRF_(3m)_SEQ-(100L-on-membrane)_W0.22-3_N010000372	This sample (EMOSE_N010000372) was collected on board the RV Nereis II (Observatoire Oceanologique de Banyuls), using a high volume well pump, in the context of the EMOSE (2017) Inter-Comparison of Marine Plankton Metagenome Analysis Methods. The sampling event (EMOSE_201705300746Z_DAY1_EVENT-PUMP) occurred at position latitudeN=42.486817 and longitudeE=003.168633, on date/time=2017-05-30T07:46Z0…	EMOSE2017	DAY1	EMOSE_201705300746Z_DAY1_EVENT-PUMP	High volume well pump	75x 25L carboys were filled with 20L of unfiltered, whole sea water. Carboys were numbered from 1 to 75 and filled in that order. Carboys were washed with diluted bleach (10%) the day before and rinced abundantly twice with sample water before being filled.	sampling-bottle(s)#3,48,63	SEQ-(100L-on-membrane)_W0.22-3	In protocole SEQ-(100L-on-membrane)_W0.22-3, the sample material was pre-filtered on 3-micrometres, using a 142-mm-diameter Millipore polycarbonate membrane filter (ref:TSTP14250), and concentrated on 0.22-micrometres, using a 142-mm-diameter Millipore polyethersulfone Express Plus membrane filter (ref:GPWP14250). A volume of 60 Litres was filtered and the 142-mm-diameter Millipore polyethersulfo…	EMOSE_N010000350,EMOSE_N010000411,EMOSE_N010000405,EMOSE_N010000340,EMOSE_N010000344,EMOSE_N010000346,EMOSE_N010000348	none	Magalhaes, Pesant, Tomasino	0.22	142-mm-diameter Millipore polyethersulfone Express Plus membrane filter (ref:GPWP14250)	3	142-mm-diameter Millipore polycarbonate membrane filter (ref:TSTP14250)	5-mL cryotube	60	11:25:00	15:10:00	particulate matter (ENVO:01000060) including planktonic material (ENVO:01000063) on a 142-mm-diameter Millipore polyethersulfone Express Plus membrane filter (ref:GPWP14250)	none	flash-frozen in liquid nitrogen and stored in a freezer at -80 degree Celsius	N010000413	Genoscope, National Sequencing Centre, Paris, France	none	none	none	none	none	none	none	none	none	http://store.pangaea.de/Projects/EMOSE2017/LOGSHEETS/EMOSE_201705300746Z_DAY1_EVENT-PUMP.pdf	http://store.pangaea.de/Projects/EMOSE2017/LOGSHEETS/EMOSE_201705300746Z_DAY1_WETLAB_size-fractionated_10-100L_R01.pdf
38	EMOSE_N010000405	EMOSE_201705300746Z_DAY1_PUMP_SRF_(3m)_SEQ-(100L-on-membrane)_W0.22-3_N010000405	This sample (EMOSE_N010000405) was collected on board the RV Nereis II (Observatoire Oceanologique de Banyuls), using a high volume well pump, in the context of the EMOSE (2017) Inter-Comparison of Marine Plankton Metagenome Analysis Methods. The sampling event (EMOSE_201705300746Z_DAY1_EVENT-PUMP) occurred at position latitudeN=42.486817 and longitudeE=003.168633, on date/time=2017-05-30T07:46Z0…	EMOSE2017	DAY1	EMOSE_201705300746Z_DAY1_EVENT-PUMP	High volume well pump	75x 25L carboys were filled with 20L of unfiltered, whole sea water. Carboys were numbered from 1 to 75 and filled in that order. Carboys were washed with diluted bleach (10%) the day before and rinced abundantly twice with sample water before being filled.	sampling-bottle(s)#4,19,34,43,64	SEQ-(100L-on-membrane)_W0.22-3	In protocole SEQ-(100L-on-membrane)_W0.22-3, the sample material was pre-filtered on 3-micrometres, using a 142-mm-diameter Millipore polycarbonate membrane filter (ref:TSTP14250), and concentrated on 0.22-micrometres, using a 142-mm-diameter Millipore polyethersulfone Express Plus membrane filter (ref:GPWP14250). A volume of 100 Litres was filtered and the 142-mm-diameter Millipore polyethersulf…	EMOSE_N010000350,EMOSE_N010000411,EMOSE_N010000372,EMOSE_N010000340,EMOSE_N010000344,EMOSE_N010000346,EMOSE_N010000348	none	Magalhaes, Pesant, Tomasino	0.22	142-mm-diameter Millipore polyethersulfone Express Plus membrane filter (ref:GPWP14250)	3	142-mm-diameter Millipore polycarbonate membrane filter (ref:TSTP14250)	5-mL cryotube	100	13:58:00	16:30:00	particulate matter (ENVO:01000060) including planktonic material (ENVO:01000063) on a 142-mm-diameter Millipore polyethersulfone Express Plus membrane filter (ref:GPWP14250)	none	flash-frozen in liquid nitrogen and stored in a freezer at -80 degree Celsius	N010000413	Genoscope, National Sequencing Centre, Paris, France	none	none	none	none	none	none	none	none	none	http://store.pangaea.de/Projects/EMOSE2017/LOGSHEETS/EMOSE_201705300746Z_DAY1_EVENT-PUMP.pdf	http://store.pangaea.de/Projects/EMOSE2017/LOGSHEETS/EMOSE_201705300746Z_DAY1_WETLAB_size-fractionated_10-100L_R02.pdf
39	EMOSE_N010000411	EMOSE_201705300746Z_DAY1_PUMP_SRF_(3m)_SEQ-(100L-on-membrane)_W0.22-3_N010000411	This sample (EMOSE_N010000411) was collected on board the RV Nereis II (Observatoire Oceanologique de Banyuls), using a high volume well pump, in the context of the EMOSE (2017) Inter-Comparison of Marine Plankton Metagenome Analysis Methods. The sampling event (EMOSE_201705300746Z_DAY1_EVENT-PUMP) occurred at position latitudeN=42.486817 and longitudeE=003.168633, on date/time=2017-05-30T07:46Z0…	EMOSE2017	DAY1	EMOSE_201705300746Z_DAY1_EVENT-PUMP	High volume well pump	75x 25L carboys were filled with 20L of unfiltered, whole sea water. Carboys were numbered from 1 to 75 and filled in that order. Carboys were washed with diluted bleach (10%) the day before and rinced abundantly twice with sample water before being filled.	sampling-bottle(s)#20,35,65	SEQ-(100L-on-membrane)_W0.22-3	In protocole SEQ-(100L-on-membrane)_W0.22-3, the sample material was pre-filtered on 3-micrometres, using a 142-mm-diameter Millipore polycarbonate membrane filter (ref:TSTP14250), and concentrated on 0.22-micrometres, using a 142-mm-diameter Millipore polyethersulfone Express Plus membrane filter (ref:GPWP14250). A volume of 60 Litres was filtered and the 142-mm-diameter Millipore polyethersulfo…	EMOSE_N010000350,EMOSE_N010000372,EMOSE_N010000405,EMOSE_N010000340,EMOSE_N010000344,EMOSE_N010000346,EMOSE_N010000348	none	Magalhaes, Pesant, Tomasino	0.22	142-mm-diameter Millipore polyethersulfone Express Plus membrane filter (ref:GPWP14250)	3	142-mm-diameter Millipore polycarbonate membrane filter (ref:TSTP14250)	5-mL cryotube	60	17:03:00	19:50:00	particulate matter (ENVO:01000060) including planktonic material (ENVO:01000063) on a 142-mm-diameter Millipore polyethersulfone Express Plus membrane filter (ref:GPWP14250)	none	flash-frozen in liquid nitrogen and stored in a freezer at -80 degree Celsius	N010000413	Genoscope, National Sequencing Centre, Paris, France	stickers fell off tubes EMOSE_N010000411 and EMOSE_N010000344… they have different volumes, so can perhaps disambiguate them	none	none	none	none	none	none	none	none	http://store.pangaea.de/Projects/EMOSE2017/LOGSHEETS/EMOSE_201705300746Z_DAY1_EVENT-PUMP.pdf	http://store.pangaea.de/Projects/EMOSE2017/LOGSHEETS/EMOSE_201705300746Z_DAY1_WETLAB_size-fractionated_10-100L_R03.pdf
40	EMOSE_N010000373	EMOSE_201705300746Z_DAY1_PUMP_SRF_(3m)_SEQ-(100L-on-membrane)_W3-20_N010000373	This sample (EMOSE_N010000373) was collected on board the RV Nereis II (Observatoire Oceanologique de Banyuls), using a high volume well pump, in the context of the EMOSE (2017) Inter-Comparison of Marine Plankton Metagenome Analysis Methods. The sampling event (EMOSE_201705300746Z_DAY1_EVENT-PUMP) occurred at position latitudeN=42.486817 and longitudeE=003.168633, on date/time=2017-05-30T07:46Z0…	EMOSE2017	DAY1	EMOSE_201705300746Z_DAY1_EVENT-PUMP	High volume well pump	75x 25L carboys were filled with 20L of unfiltered, whole sea water. Carboys were numbered from 1 to 75 and filled in that order. Carboys were washed with diluted bleach (10%) the day before and rinced abundantly twice with sample water before being filled.	sampling-bottle(s)#3,48,63	SEQ-(100L-on-membrane)_W3-20	In protocole SEQ-(100L-on-membrane)_W3-20, the sample material was pre-filtered on 20-micrometres, using a 47-mm-diameter nylon mexh filter, and concentrated on 3-micrometres, using a 142-mm-diameter Millipore polycarbonate membrane filter (ref:TSTP14250). A volume of 60 Litres was filtered and the 142-mm-diameter Millipore polycarbonate membrane filter (ref:TSTP14250) was packaged in a sterile 5…	EMOSE_N010000349,EMOSE_N010000347,EMOSE_N010000345,EMOSE_N010000342,EMOSE_N010000680,EMOSE_N010000406,EMOSE_N010000412,EMOSE_N010000351	none	Magalhaes, Pesant, Tomasino	3	142-mm-diameter Millipore polycarbonate membrane filter (ref:TSTP14250)	20	47-mm-diameter nylon mexh filter	5-mL cryotube	60	11:25:00	15:10:00	particulate matter (ENVO:01000060) including planktonic material (ENVO:01000063) on a 142-mm-diameter Millipore polycarbonate membrane filter (ref:TSTP14250)	none	flash-frozen in liquid nitrogen and stored in a freezer at -80 degree Celsius	N010000413	Genoscope, National Sequencing Centre, Paris, France	none	none	none	none	none	2 filters in 1 tube	none	none	none	http://store.pangaea.de/Projects/EMOSE2017/LOGSHEETS/EMOSE_201705300746Z_DAY1_EVENT-PUMP.pdf	http://store.pangaea.de/Projects/EMOSE2017/LOGSHEETS/EMOSE_201705300746Z_DAY1_WETLAB_size-fractionated_10-100L_R01.pdf
41	EMOSE_N010000406	EMOSE_201705300746Z_DAY1_PUMP_SRF_(3m)_SEQ-(100L-on-membrane)_W3-20_N010000406	This sample (EMOSE_N010000406) was collected on board the RV Nereis II (Observatoire Oceanologique de Banyuls), using a high volume well pump, in the context of the EMOSE (2017) Inter-Comparison of Marine Plankton Metagenome Analysis Methods. The sampling event (EMOSE_201705300746Z_DAY1_EVENT-PUMP) occurred at position latitudeN=42.486817 and longitudeE=003.168633, on date/time=2017-05-30T07:46Z0…	EMOSE2017	DAY1	EMOSE_201705300746Z_DAY1_EVENT-PUMP	High volume well pump	75x 25L carboys were filled with 20L of unfiltered, whole sea water. Carboys were numbered from 1 to 75 and filled in that order. Carboys were washed with diluted bleach (10%) the day before and rinced abundantly twice with sample water before being filled.	sampling-bottle(s)#4,19,34,43,64	SEQ-(100L-on-membrane)_W3-20	In protocole SEQ-(100L-on-membrane)_W3-20, the sample material was pre-filtered on 20-micrometres, using a 47-mm-diameter nylon mexh filter, and concentrated on 3-micrometres, using a 142-mm-diameter Millipore polycarbonate membrane filter (ref:TSTP14250). A volume of 100 Litres was filtered and the 142-mm-diameter Millipore polycarbonate membrane filter (ref:TSTP14250) was packaged in a sterile …	EMOSE_N010000349,EMOSE_N010000347,EMOSE_N010000345,EMOSE_N010000342,EMOSE_N010000680,EMOSE_N010000373,EMOSE_N010000412,EMOSE_N010000351	none	Magalhaes, Pesant, Tomasino	3	142-mm-diameter Millipore polycarbonate membrane filter (ref:TSTP14250)	20	47-mm-diameter nylon mexh filter	5-mL cryotube	100	13:58:00	16:30:00	particulate matter (ENVO:01000060) including planktonic material (ENVO:01000063) on a 142-mm-diameter Millipore polycarbonate membrane filter (ref:TSTP14250)	none	flash-frozen in liquid nitrogen and stored in a freezer at -80 degree Celsius	N010000413	Genoscope, National Sequencing Centre, Paris, France	none	none	none	none	none	2 filters in 1 tube	none	none	none	http://store.pangaea.de/Projects/EMOSE2017/LOGSHEETS/EMOSE_201705300746Z_DAY1_EVENT-PUMP.pdf	http://store.pangaea.de/Projects/EMOSE2017/LOGSHEETS/EMOSE_201705300746Z_DAY1_WETLAB_size-fractionated_10-100L_R02.pdf
42	EMOSE_N010000412	EMOSE_201705300746Z_DAY1_PUMP_SRF_(3m)_SEQ-(100L-on-membrane)_W3-20_N010000412	This sample (EMOSE_N010000412) was collected on board the RV Nereis II (Observatoire Oceanologique de Banyuls), using a high volume well pump, in the context of the EMOSE (2017) Inter-Comparison of Marine Plankton Metagenome Analysis Methods. The sampling event (EMOSE_201705300746Z_DAY1_EVENT-PUMP) occurred at position latitudeN=42.486817 and longitudeE=003.168633, on date/time=2017-05-30T07:46Z0…	EMOSE2017	DAY1	EMOSE_201705300746Z_DAY1_EVENT-PUMP	High volume well pump	75x 25L carboys were filled with 20L of unfiltered, whole sea water. Carboys were numbered from 1 to 75 and filled in that order. Carboys were washed with diluted bleach (10%) the day before and rinced abundantly twice with sample water before being filled.	sampling-bottle(s)#20,35,65	SEQ-(100L-on-membrane)_W3-20	In protocole SEQ-(100L-on-membrane)_W3-20, the sample material was pre-filtered on 20-micrometres, using a 47-mm-diameter nylon mexh filter, and concentrated on 3-micrometres, using a 142-mm-diameter Millipore polycarbonate membrane filter (ref:TSTP14250). A volume of 60 Litres was filtered and the 142-mm-diameter Millipore polycarbonate membrane filter (ref:TSTP14250) was packaged in a sterile 5…	EMOSE_N010000349,EMOSE_N010000347,EMOSE_N010000345,EMOSE_N010000342,EMOSE_N010000680,EMOSE_N010000406,EMOSE_N010000373,EMOSE_N010000351	none	Magalhaes, Pesant, Tomasino	3	142-mm-diameter Millipore polycarbonate membrane filter (ref:TSTP14250)	20	47-mm-diameter nylon mexh filter	5-mL cryotube	60	17:03:00	19:50:00	particulate matter (ENVO:01000060) including planktonic material (ENVO:01000063) on a 142-mm-diameter Millipore polycarbonate membrane filter (ref:TSTP14250)	none	flash-frozen in liquid nitrogen and stored in a freezer at -80 degree Celsius	N010000413	Genoscope, National Sequencing Centre, Paris, France	none	none	none	none	none	2 filters in 1 tube	none	none	none	http://store.pangaea.de/Projects/EMOSE2017/LOGSHEETS/EMOSE_201705300746Z_DAY1_EVENT-PUMP.pdf	http://store.pangaea.de/Projects/EMOSE2017/LOGSHEETS/EMOSE_201705300746Z_DAY1_WETLAB_size-fractionated_10-100L_R03.pdf
43	EMOSE_N020000374	EMOSE_201705300746Z_DAY1_PUMP_SRF_(3m)_SEQ-(5x100L-on-membrane)_W>20_N020000374	This sample (EMOSE_N020000374) was created in silico using samples EMOSE_N010000374, EMOSE_N010000375, EMOSE_N010000376, EMOSE_N010000377 and EMOSE_N010000378. The latter samples were collected on board the RV Nereis II (Observatoire Oceanologique de Banyuls), using a high volume well pump, in the context of the EMOSE (2017) Inter-Comparison of Marine Plankton Metagenome Analysis Methods. The sam…	EMOSE2017	DAY1	EMOSE_201705300746Z_DAY1_EVENT-PUMP	High volume well pump	75x 25L carboys were filled with 20L of unfiltered, whole sea water. Carboys were numbered from 1 to 75 and filled in that order. Carboys were washed with diluted bleach (10%) the day before and rinced abundantly twice with sample water before being filled.	sampling-bottle(s)#6-10, 21-25, 36-40, 51-55, and 66-70	SEQ-(100L-on-membrane)_W>20	In protocole SEQ-(100L-on-membrane)_W>20, the sample material was not pre-filtered and concentrated on 20-micrometres, using a 47-mm-diameter nylon mexh filter. A volume of 496 Litres was filtered and the 47-mm-diameter nylon mexh filter was packaged in a sterile 5-mL cryotube, treated with no addition of chemicals, labelled with a barcode identification sticker, flash frozen in liquid nitrogen a…	none	none	Magalhaes, Pesant, Tomasino	20	47-mm-diameter nylon mexh filter	>20	none	5-mL cryotube	496	17:20:00	00:45:00	particulate matter (ENVO:01000060) including planktonic material (ENVO:01000063) on a 47-mm-diameter nylon mexh filter	none	flash-frozen in liquid nitrogen and stored in a freezer at -80 degree Celsius	N010000413	Genoscope, National Sequencing Centre, Paris, France	This sample was created in vitro by combining parts of the DNA material extracted from samples EMOSE_N010000374, EMOSE_N010000375, EMOSE_N010000376, EMOSE_N010000377, EMOSE_N010000378	none	none	none	none	none	none	none	none	http://store.pangaea.de/Projects/EMOSE2017/LOGSHEETS/EMOSE_201705300746Z_DAY1_EVENT-PUMP.pdf	http://store.pangaea.de/Projects/EMOSE2017/LOGSHEETS/EMOSE_201705300746Z_DAY1_WETLAB_size-fractionated_20microns.pdf
44	EMOSE_N010000374	EMOSE_201705300746Z_DAY1_PUMP_SRF_(3m)_SEQ-(100L-on-membrane)_W>20_N010000374	This sample (EMOSE_N010000374) was collected on board the RV Nereis II (Observatoire Oceanologique de Banyuls), using a high volume well pump, in the context of the EMOSE (2017) Inter-Comparison of Marine Plankton Metagenome Analysis Methods. The sampling event (EMOSE_201705300746Z_DAY1_EVENT-PUMP) occurred at position latitudeN=42.486817 and longitudeE=003.168633, on date/time=2017-05-30T07:46Z0…	EMOSE2017	DAY1	EMOSE_201705300746Z_DAY1_EVENT-PUMP	High volume well pump	75x 25L carboys were filled with 20L of unfiltered, whole sea water. Carboys were numbered from 1 to 75 and filled in that order. Carboys were washed with diluted bleach (10%) the day before and rinced abundantly twice with sample water before being filled.	sampling-bottle(s)#6,21,36,51,66	SEQ-(100L-on-membrane)_W>20	In protocole SEQ-(100L-on-membrane)_W>20, the sample material was not pre-filtered and concentrated on 20-micrometres, using a 47-mm-diameter nylon mexh filter. A volume of 100 Litres was filtered and the 47-mm-diameter nylon mexh filter was packaged in a sterile 5-mL cryotube, treated with no addition of chemicals, labelled with a barcode identification sticker, flash frozen in liquid nitrogen a…	EMOSE_N010000377,EMOSE_N010000376,EMOSE_N010000375,EMOSE_N010000384,EMOSE_N010000386,EMOSE_N010000383,EMOSE_N010000378,EMOSE_N010000385	none	Magalhaes, Pesant, Tomasino	20	47-mm-diameter nylon mexh filter	>20	none	5-mL cryotube	100	17:20:00	18:58:00	particulate matter (ENVO:01000060) including planktonic material (ENVO:01000063) on a 47-mm-diameter nylon mexh filter	none	flash-frozen in liquid nitrogen and stored in a freezer at -80 degree Celsius	N010000413	Genoscope, National Sequencing Centre, Paris, France	none	none	none	none	none	none	none	none	none	http://store.pangaea.de/Projects/EMOSE2017/LOGSHEETS/EMOSE_201705300746Z_DAY1_EVENT-PUMP.pdf	http://store.pangaea.de/Projects/EMOSE2017/LOGSHEETS/EMOSE_201705300746Z_DAY1_WETLAB_size-fractionated_20microns.pdf
45	EMOSE_N010000375	EMOSE_201705300746Z_DAY1_PUMP_SRF_(3m)_SEQ-(100L-on-membrane)_W>20_N010000375	This sample (EMOSE_N010000375) was collected on board the RV Nereis II (Observatoire Oceanologique de Banyuls), using a high volume well pump, in the context of the EMOSE (2017) Inter-Comparison of Marine Plankton Metagenome Analysis Methods. The sampling event (EMOSE_201705300746Z_DAY1_EVENT-PUMP) occurred at position latitudeN=42.486817 and longitudeE=003.168633, on date/time=2017-05-30T07:46Z0…	EMOSE2017	DAY1	EMOSE_201705300746Z_DAY1_EVENT-PUMP	High volume well pump	75x 25L carboys were filled with 20L of unfiltered, whole sea water. Carboys were numbered from 1 to 75 and filled in that order. Carboys were washed with diluted bleach (10%) the day before and rinced abundantly twice with sample water before being filled.	sampling-bottle(s)#7,22,37,52,67	SEQ-(100L-on-membrane)_W>20	In protocole SEQ-(100L-on-membrane)_W>20, the sample material was not pre-filtered and concentrated on 20-micrometres, using a 47-mm-diameter nylon mexh filter. A volume of 100 Litres was filtered and the 47-mm-diameter nylon mexh filter was packaged in a sterile 5-mL cryotube, treated with no addition of chemicals, labelled with a barcode identification sticker, flash frozen in liquid nitrogen a…	EMOSE_N010000377,EMOSE_N010000376,EMOSE_N010000384,EMOSE_N010000374,EMOSE_N010000386,EMOSE_N010000383,EMOSE_N010000378,EMOSE_N010000385	none	Magalhaes, Pesant, Tomasino	20	47-mm-diameter nylon mexh filter	>20	none	5-mL cryotube	100	19:19:00	21:09:00	particulate matter (ENVO:01000060) including planktonic material (ENVO:01000063) on a 47-mm-diameter nylon mexh filter	none	flash-frozen in liquid nitrogen and stored in a freezer at -80 degree Celsius	N010000413	Genoscope, National Sequencing Centre, Paris, France	none	none	none	none	none	none	none	none	none	http://store.pangaea.de/Projects/EMOSE2017/LOGSHEETS/EMOSE_201705300746Z_DAY1_EVENT-PUMP.pdf	http://store.pangaea.de/Projects/EMOSE2017/LOGSHEETS/EMOSE_201705300746Z_DAY1_WETLAB_size-fractionated_20microns.pdf
46	EMOSE_N010000376	EMOSE_201705300746Z_DAY1_PUMP_SRF_(3m)_SEQ-(100L-on-membrane)_W>20_N010000376	This sample (EMOSE_N010000376) was collected on board the RV Nereis II (Observatoire Oceanologique de Banyuls), using a high volume well pump, in the context of the EMOSE (2017) Inter-Comparison of Marine Plankton Metagenome Analysis Methods. The sampling event (EMOSE_201705300746Z_DAY1_EVENT-PUMP) occurred at position latitudeN=42.486817 and longitudeE=003.168633, on date/time=2017-05-30T07:46Z0…	EMOSE2017	DAY1	EMOSE_201705300746Z_DAY1_EVENT-PUMP	High volume well pump	75x 25L carboys were filled with 20L of unfiltered, whole sea water. Carboys were numbered from 1 to 75 and filled in that order. Carboys were washed with diluted bleach (10%) the day before and rinced abundantly twice with sample water before being filled.	sampling-bottle(s)#8,23,38,53,68	SEQ-(100L-on-membrane)_W>20	In protocole SEQ-(100L-on-membrane)_W>20, the sample material was not pre-filtered and concentrated on 20-micrometres, using a 47-mm-diameter nylon mexh filter. A volume of 100 Litres was filtered and the 47-mm-diameter nylon mexh filter was packaged in a sterile 5-mL cryotube, treated with no addition of chemicals, labelled with a barcode identification sticker, flash frozen in liquid nitrogen a…	EMOSE_N010000377,EMOSE_N010000375,EMOSE_N010000384,EMOSE_N010000374,EMOSE_N010000386,EMOSE_N010000383,EMOSE_N010000378,EMOSE_N010000385	none	Magalhaes, Pesant, Tomasino	20	47-mm-diameter nylon mexh filter	>20	none	5-mL cryotube	100	20:00:00	00:45:00	particulate matter (ENVO:01000060) including planktonic material (ENVO:01000063) on a 47-mm-diameter nylon mexh filter	none	flash-frozen in liquid nitrogen and stored in a freezer at -80 degree Celsius	N010000413	Genoscope, National Sequencing Centre, Paris, France	none	none	none	none	none	2 filters in 1 tube	none	none	none	http://store.pangaea.de/Projects/EMOSE2017/LOGSHEETS/EMOSE_201705300746Z_DAY1_EVENT-PUMP.pdf	http://store.pangaea.de/Projects/EMOSE2017/LOGSHEETS/EMOSE_201705300746Z_DAY1_WETLAB_size-fractionated_20microns.pdf
47	EMOSE_N010000377	EMOSE_201705300746Z_DAY1_PUMP_SRF_(3m)_SEQ-(100L-on-membrane)_W>20_N010000377	This sample (EMOSE_N010000377) was collected on board the RV Nereis II (Observatoire Oceanologique de Banyuls), using a high volume well pump, in the context of the EMOSE (2017) Inter-Comparison of Marine Plankton Metagenome Analysis Methods. The sampling event (EMOSE_201705300746Z_DAY1_EVENT-PUMP) occurred at position latitudeN=42.486817 and longitudeE=003.168633, on date/time=2017-05-30T07:46Z0…	EMOSE2017	DAY1	EMOSE_201705300746Z_DAY1_EVENT-PUMP	High volume well pump	75x 25L carboys were filled with 20L of unfiltered, whole sea water. Carboys were numbered from 1 to 75 and filled in that order. Carboys were washed with diluted bleach (10%) the day before and rinced abundantly twice with sample water before being filled.	sampling-bottle(s)#9,24,39,54,69	SEQ-(100L-on-membrane)_W>20	In protocole SEQ-(100L-on-membrane)_W>20, the sample material was not pre-filtered and concentrated on 20-micrometres, using a 47-mm-diameter nylon mexh filter. A volume of 100 Litres was filtered and the 47-mm-diameter nylon mexh filter was packaged in a sterile 5-mL cryotube, treated with no addition of chemicals, labelled with a barcode identification sticker, flash frozen in liquid nitrogen a…	EMOSE_N010000376,EMOSE_N010000375,EMOSE_N010000384,EMOSE_N010000374,EMOSE_N010000386,EMOSE_N010000383,EMOSE_N010000378,EMOSE_N010000385	none	Magalhaes, Pesant, Tomasino	20	47-mm-diameter nylon mexh filter	>20	none	5-mL cryotube	100	20:40:00	22:52:00	particulate matter (ENVO:01000060) including planktonic material (ENVO:01000063) on a 47-mm-diameter nylon mexh filter	none	flash-frozen in liquid nitrogen and stored in a freezer at -80 degree Celsius	N010000413	Genoscope, National Sequencing Centre, Paris, France	none	none	none	none	none	none	none	none	none	http://store.pangaea.de/Projects/EMOSE2017/LOGSHEETS/EMOSE_201705300746Z_DAY1_EVENT-PUMP.pdf	http://store.pangaea.de/Projects/EMOSE2017/LOGSHEETS/EMOSE_201705300746Z_DAY1_WETLAB_size-fractionated_20microns.pdf
48	EMOSE_N010000378	EMOSE_201705300746Z_DAY1_PUMP_SRF_(3m)_SEQ-(100L-on-membrane)_W>20_N010000378	This sample (EMOSE_N010000378) was collected on board the RV Nereis II (Observatoire Oceanologique de Banyuls), using a high volume well pump, in the context of the EMOSE (2017) Inter-Comparison of Marine Plankton Metagenome Analysis Methods. The sampling event (EMOSE_201705300746Z_DAY1_EVENT-PUMP) occurred at position latitudeN=42.486817 and longitudeE=003.168633, on date/time=2017-05-30T07:46Z0…	EMOSE2017	DAY1	EMOSE_201705300746Z_DAY1_EVENT-PUMP	High volume well pump	75x 25L carboys were filled with 20L of unfiltered, whole sea water. Carboys were numbered from 1 to 75 and filled in that order. Carboys were washed with diluted bleach (10%) the day before and rinced abundantly twice with sample water before being filled.	sampling-bottle(s)#10,25,40,55,70	SEQ-(100L-on-membrane)_W>20	In protocole SEQ-(100L-on-membrane)_W>20, the sample material was not pre-filtered and concentrated on 20-micrometres, using a 47-mm-diameter nylon mexh filter. A volume of 96 Litres was filtered and the 47-mm-diameter nylon mexh filter was packaged in a sterile 5-mL cryotube, treated with no addition of chemicals, labelled with a barcode identification sticker, flash frozen in liquid nitrogen an…	EMOSE_N010000377,EMOSE_N010000376,EMOSE_N010000375,EMOSE_N010000384,EMOSE_N010000374,EMOSE_N010000386,EMOSE_N010000383,EMOSE_N010000385	none	Magalhaes, Pesant, Tomasino	20	47-mm-diameter nylon mexh filter	>20	none	5-mL cryotube	96	22:00:00	00:45:00	particulate matter (ENVO:01000060) including planktonic material (ENVO:01000063) on a 47-mm-diameter nylon mexh filter	none	flash-frozen in liquid nitrogen and stored in a freezer at -80 degree Celsius	N010000413	Genoscope, National Sequencing Centre, Paris, France	none	none	none	none	none	none	none	none	none	http://store.pangaea.de/Projects/EMOSE2017/LOGSHEETS/EMOSE_201705300746Z_DAY1_EVENT-PUMP.pdf	http://store.pangaea.de/Projects/EMOSE2017/LOGSHEETS/EMOSE_201705300746Z_DAY1_WETLAB_size-fractionated_20microns.pdf
49	EMOSE_N020000340	EMOSE_201705300746Z_DAY1_PUMP_SRF_(3m)_SEQ-(5x100L-on-membrane)_W0.22-3_N020000340	This sample (EMOSE_N020000340) was created in silico using samples EMOSE_N010000340, EMOSE_N010000344, EMOSE_N010000346, EMOSE_N010000348 and EMOSE_N010000350. The latter samples were collected on board the RV Nereis II (Observatoire Oceanologique de Banyuls), using a high volume well pump, in the context of the EMOSE (2017) Inter-Comparison of Marine Plankton Metagenome Analysis Methods. The sam…	EMOSE2017	DAY1	EMOSE_201705300746Z_DAY1_EVENT-PUMP	High volume well pump	75x 25L carboys were filled with 20L of unfiltered, whole sea water. Carboys were numbered from 1 to 75 and filled in that order. Carboys were washed with diluted bleach (10%) the day before and rinced abundantly twice with sample water before being filled.	sampling-bottle(s)#6-10, 21-25, 36-40, 51-55, and 66-70	SEQ-(100L-on-membrane)_W0.22-3	In protocole SEQ-(100L-on-membrane)_W0.22-3, the sample material was pre-filtered on 3-micrometres, using a 142-mm-diameter Millipore polycarbonate membrane filter (ref:TSTP14250), and concentrated on 0.22-micrometres, using a 142-mm-diameter Millipore polyethersulfone Express Plus membrane filter (ref:GPWP14250). A volume of 496 Litres was filtered and the 142-mm-diameter Millipore polyethersulf…	none	none	Magalhaes, Pesant, Tomasino	0.22	142-mm-diameter Millipore polyethersulfone Express Plus membrane filter (ref:GPWP14250)	3	142-mm-diameter Millipore polycarbonate membrane filter (ref:TSTP14250)	5-mL cryotube	496	17:20:00	00:45:00	particulate matter (ENVO:01000060) including planktonic material (ENVO:01000063) on a 142-mm-diameter Millipore polyethersulfone Express Plus membrane filter (ref:GPWP14250)	none	flash-frozen in liquid nitrogen and stored in a freezer at -80 degree Celsius	N010000413	Genoscope, National Sequencing Centre, Paris, France	This sample was created in vitro by combining parts of the DNA material extracted from samples EMOSE_N010000374, EMOSE_N010000375, EMOSE_N010000376, EMOSE_N010000377, EMOSE_N010000378	none	none	none	none	none	none	none	none	http://store.pangaea.de/Projects/EMOSE2017/LOGSHEETS/EMOSE_201705300746Z_DAY1_EVENT-PUMP.pdf	none
50	EMOSE_N010000340	EMOSE_201705300746Z_DAY1_PUMP_SRF_(3m)_SEQ-(100L-on-membrane)_W0.22-3_N010000340	This sample (EMOSE_N010000340) was collected on board the RV Nereis II (Observatoire Oceanologique de Banyuls), using a high volume well pump, in the context of the EMOSE (2017) Inter-Comparison of Marine Plankton Metagenome Analysis Methods. The sampling event (EMOSE_201705300746Z_DAY1_EVENT-PUMP) occurred at position latitudeN=42.486817 and longitudeE=003.168633, on date/time=2017-05-30T07:46Z0…	EMOSE2017	DAY1	EMOSE_201705300746Z_DAY1_EVENT-PUMP	High volume well pump	75x 25L carboys were filled with 20L of unfiltered, whole sea water. Carboys were numbered from 1 to 75 and filled in that order. Carboys were washed with diluted bleach (10%) the day before and rinced abundantly twice with sample water before being filled.	sampling-bottle(s)#6,21,36,51,66	SEQ-(100L-on-membrane)_W0.22-3	In protocole SEQ-(100L-on-membrane)_W0.22-3, the sample material was pre-filtered on 3-micrometres, using a 142-mm-diameter Millipore polycarbonate membrane filter (ref:TSTP14250), and concentrated on 0.22-micrometres, using a 142-mm-diameter Millipore polyethersulfone Express Plus membrane filter (ref:GPWP14250). A volume of 100 Litres was filtered and the 142-mm-diameter Millipore polyethersulf…	EMOSE_N010000350,EMOSE_N010000411,EMOSE_N010000372,EMOSE_N010000405,EMOSE_N010000344,EMOSE_N010000346,EMOSE_N010000348	none	Magalhaes, Pesant, Tomasino	0.22	142-mm-diameter Millipore polyethersulfone Express Plus membrane filter (ref:GPWP14250)	3	142-mm-diameter Millipore polycarbonate membrane filter (ref:TSTP14250)	5-mL cryotube	100	17:20:00	19:40:00	particulate matter (ENVO:01000060) including planktonic material (ENVO:01000063) on a 142-mm-diameter Millipore polyethersulfone Express Plus membrane filter (ref:GPWP14250)	none	flash-frozen in liquid nitrogen and stored in a freezer at -80 degree Celsius	N010000413	Genoscope, National Sequencing Centre, Paris, France	none	none	none	none	none	none	none	none	none	http://store.pangaea.de/Projects/EMOSE2017/LOGSHEETS/EMOSE_201705300746Z_DAY1_EVENT-PUMP.pdf	http://store.pangaea.de/Projects/EMOSE2017/LOGSHEETS/EMOSE_201705300746Z_DAY1_WETLAB_size-fractionated_100L_R01-04.pdf
51	EMOSE_N010000344	EMOSE_201705300746Z_DAY1_PUMP_SRF_(3m)_SEQ-(100L-on-membrane)_W0.22-3_N010000344	This sample (EMOSE_N010000344) was collected on board the RV Nereis II (Observatoire Oceanologique de Banyuls), using a high volume well pump, in the context of the EMOSE (2017) Inter-Comparison of Marine Plankton Metagenome Analysis Methods. The sampling event (EMOSE_201705300746Z_DAY1_EVENT-PUMP) occurred at position latitudeN=42.486817 and longitudeE=003.168633, on date/time=2017-05-30T07:46Z0…	EMOSE2017	DAY1	EMOSE_201705300746Z_DAY1_EVENT-PUMP	High volume well pump	75x 25L carboys were filled with 20L of unfiltered, whole sea water. Carboys were numbered from 1 to 75 and filled in that order. Carboys were washed with diluted bleach (10%) the day before and rinced abundantly twice with sample water before being filled.	sampling-bottle(s)#7,22,37,52,67	SEQ-(100L-on-membrane)_W0.22-3	In protocole SEQ-(100L-on-membrane)_W0.22-3, the sample material was pre-filtered on 3-micrometres, using a 142-mm-diameter Millipore polycarbonate membrane filter (ref:TSTP14250), and concentrated on 0.22-micrometres, using a 142-mm-diameter Millipore polyethersulfone Express Plus membrane filter (ref:GPWP14250). A volume of 100 Litres was filtered and the 142-mm-diameter Millipore polyethersulf…	EMOSE_N010000350,EMOSE_N010000411,EMOSE_N010000372,EMOSE_N010000405,EMOSE_N010000340,EMOSE_N010000346,EMOSE_N010000348	none	Magalhaes, Pesant, Tomasino	0.22	142-mm-diameter Millipore polyethersulfone Express Plus membrane filter (ref:GPWP14250)	3	142-mm-diameter Millipore polycarbonate membrane filter (ref:TSTP14250)	5-mL cryotube	100	19:19:00	21:31:00	particulate matter (ENVO:01000060) including planktonic material (ENVO:01000063) on a 142-mm-diameter Millipore polyethersulfone Express Plus membrane filter (ref:GPWP14250)	none	flash-frozen in liquid nitrogen and stored in a freezer at -80 degree Celsius	N010000413	Genoscope, National Sequencing Centre, Paris, France	stickers fell off tubes EMOSE_N010000411 and EMOSE_N010000344… they have different volumes, so can perhaps disambiguate them	none	none	none	none	none	none	none	none	http://store.pangaea.de/Projects/EMOSE2017/LOGSHEETS/EMOSE_201705300746Z_DAY1_EVENT-PUMP.pdf	http://store.pangaea.de/Projects/EMOSE2017/LOGSHEETS/EMOSE_201705300746Z_DAY1_WETLAB_size-fractionated_100L_R01-04.pdf
52	EMOSE_N010000346	EMOSE_201705300746Z_DAY1_PUMP_SRF_(3m)_SEQ-(100L-on-membrane)_W0.22-3_N010000346	This sample (EMOSE_N010000346) was collected on board the RV Nereis II (Observatoire Oceanologique de Banyuls), using a high volume well pump, in the context of the EMOSE (2017) Inter-Comparison of Marine Plankton Metagenome Analysis Methods. The sampling event (EMOSE_201705300746Z_DAY1_EVENT-PUMP) occurred at position latitudeN=42.486817 and longitudeE=003.168633, on date/time=2017-05-30T07:46Z0…	EMOSE2017	DAY1	EMOSE_201705300746Z_DAY1_EVENT-PUMP	High volume well pump	75x 25L carboys were filled with 20L of unfiltered, whole sea water. Carboys were numbered from 1 to 75 and filled in that order. Carboys were washed with diluted bleach (10%) the day before and rinced abundantly twice with sample water before being filled.	sampling-bottle(s)#8,23,38,53,68	SEQ-(100L-on-membrane)_W0.22-3	In protocole SEQ-(100L-on-membrane)_W0.22-3, the sample material was pre-filtered on 3-micrometres, using a 142-mm-diameter Millipore polycarbonate membrane filter (ref:TSTP14250), and concentrated on 0.22-micrometres, using a 142-mm-diameter Millipore polyethersulfone Express Plus membrane filter (ref:GPWP14250). A volume of 100 Litres was filtered and the 142-mm-diameter Millipore polyethersulf…	EMOSE_N010000350,EMOSE_N010000411,EMOSE_N010000372,EMOSE_N010000405,EMOSE_N010000340,EMOSE_N010000344,EMOSE_N010000348	none	Magalhaes, Pesant, Tomasino	0.22	142-mm-diameter Millipore polyethersulfone Express Plus membrane filter (ref:GPWP14250)	3	142-mm-diameter Millipore polycarbonate membrane filter (ref:TSTP14250)	5-mL cryotube	100	20:00:00	00:45:00	particulate matter (ENVO:01000060) including planktonic material (ENVO:01000063) on a 142-mm-diameter Millipore polyethersulfone Express Plus membrane filter (ref:GPWP14250)	none	flash-frozen in liquid nitrogen and stored in a freezer at -80 degree Celsius	N010000413	Genoscope, National Sequencing Centre, Paris, France	none	none	none	none	none	black debries from tubing	none	none	none	http://store.pangaea.de/Projects/EMOSE2017/LOGSHEETS/EMOSE_201705300746Z_DAY1_EVENT-PUMP.pdf	http://store.pangaea.de/Projects/EMOSE2017/LOGSHEETS/EMOSE_201705300746Z_DAY1_WETLAB_size-fractionated_100L_R01-04.pdf
53	EMOSE_N010000348	EMOSE_201705300746Z_DAY1_PUMP_SRF_(3m)_SEQ-(100L-on-membrane)_W0.22-3_N010000348	This sample (EMOSE_N010000348) was collected on board the RV Nereis II (Observatoire Oceanologique de Banyuls), using a high volume well pump, in the context of the EMOSE (2017) Inter-Comparison of Marine Plankton Metagenome Analysis Methods. The sampling event (EMOSE_201705300746Z_DAY1_EVENT-PUMP) occurred at position latitudeN=42.486817 and longitudeE=003.168633, on date/time=2017-05-30T07:46Z0…	EMOSE2017	DAY1	EMOSE_201705300746Z_DAY1_EVENT-PUMP	High volume well pump	75x 25L carboys were filled with 20L of unfiltered, whole sea water. Carboys were numbered from 1 to 75 and filled in that order. Carboys were washed with diluted bleach (10%) the day before and rinced abundantly twice with sample water before being filled.	sampling-bottle(s)#9,24,39,54,69	SEQ-(100L-on-membrane)_W0.22-3	In protocole SEQ-(100L-on-membrane)_W0.22-3, the sample material was pre-filtered on 3-micrometres, using a 142-mm-diameter Millipore polycarbonate membrane filter (ref:TSTP14250), and concentrated on 0.22-micrometres, using a 142-mm-diameter Millipore polyethersulfone Express Plus membrane filter (ref:GPWP14250). A volume of 100 Litres was filtered and the 142-mm-diameter Millipore polyethersulf…	EMOSE_N010000350,EMOSE_N010000411,EMOSE_N010000372,EMOSE_N010000405,EMOSE_N010000340,EMOSE_N010000344,EMOSE_N010000346	none	Magalhaes, Pesant, Tomasino	0.22	142-mm-diameter Millipore polyethersulfone Express Plus membrane filter (ref:GPWP14250)	3	142-mm-diameter Millipore polycarbonate membrane filter (ref:TSTP14250)	5-mL cryotube	100	20:40:00	22:52:00	particulate matter (ENVO:01000060) including planktonic material (ENVO:01000063) on a 142-mm-diameter Millipore polyethersulfone Express Plus membrane filter (ref:GPWP14250)	none	flash-frozen in liquid nitrogen and stored in a freezer at -80 degree Celsius	N010000413	Genoscope, National Sequencing Centre, Paris, France	none	none	none	none	none	none	none	none	none	http://store.pangaea.de/Projects/EMOSE2017/LOGSHEETS/EMOSE_201705300746Z_DAY1_EVENT-PUMP.pdf	http://store.pangaea.de/Projects/EMOSE2017/LOGSHEETS/EMOSE_201705300746Z_DAY1_WETLAB_size-fractionated_100L_R01-04.pdf
54	EMOSE_N010000350	EMOSE_201705300746Z_DAY1_PUMP_SRF_(3m)_SEQ-(100L-on-membrane)_W0.22-3_N010000350	This sample (EMOSE_N010000350) was collected on board the RV Nereis II (Observatoire Oceanologique de Banyuls), using a high volume well pump, in the context of the EMOSE (2017) Inter-Comparison of Marine Plankton Metagenome Analysis Methods. The sampling event (EMOSE_201705300746Z_DAY1_EVENT-PUMP) occurred at position latitudeN=42.486817 and longitudeE=003.168633, on date/time=2017-05-30T07:46Z0…	EMOSE2017	DAY1	EMOSE_201705300746Z_DAY1_EVENT-PUMP	High volume well pump	75x 25L carboys were filled with 20L of unfiltered, whole sea water. Carboys were numbered from 1 to 75 and filled in that order. Carboys were washed with diluted bleach (10%) the day before and rinced abundantly twice with sample water before being filled.	sampling-bottle(s)#10,25,40,55,70	SEQ-(100L-on-membrane)_W0.22-3	In protocole SEQ-(100L-on-membrane)_W0.22-3, the sample material was pre-filtered on 3-micrometres, using a 142-mm-diameter Millipore polycarbonate membrane filter (ref:TSTP14250), and concentrated on 0.22-micrometres, using a 142-mm-diameter Millipore polyethersulfone Express Plus membrane filter (ref:GPWP14250). A volume of 96 Litres was filtered and the 142-mm-diameter Millipore polyethersulfo…	EMOSE_N010000411,EMOSE_N010000372,EMOSE_N010000405,EMOSE_N010000340,EMOSE_N010000344,EMOSE_N010000346,EMOSE_N010000348	none	Magalhaes, Pesant, Tomasino	0.22	142-mm-diameter Millipore polyethersulfone Express Plus membrane filter (ref:GPWP14250)	3	142-mm-diameter Millipore polycarbonate membrane filter (ref:TSTP14250)	5-mL cryotube	96	22:00:00	00:45:00	particulate matter (ENVO:01000060) including planktonic material (ENVO:01000063) on a 142-mm-diameter Millipore polyethersulfone Express Plus membrane filter (ref:GPWP14250)	none	flash-frozen in liquid nitrogen and stored in a freezer at -80 degree Celsius	N010000413	Genoscope, National Sequencing Centre, Paris, France	none	none	none	none	none	none	none	none	none	http://store.pangaea.de/Projects/EMOSE2017/LOGSHEETS/EMOSE_201705300746Z_DAY1_EVENT-PUMP.pdf	http://store.pangaea.de/Projects/EMOSE2017/LOGSHEETS/EMOSE_201705300746Z_DAY1_WETLAB_size-fractionated_100L_R05.pdf
55	EMOSE_N020000342	EMOSE_201705300746Z_DAY1_PUMP_SRF_(3m)_SEQ-(5x100L-on-membrane)_W3-20_N020000342	This sample (EMOSE_N020000342) was created in silico using samples EMOSE_N030000342, EMOSE_N010000345, EMOSE_N010000347, EMOSE_N010000349 and EMOSE_N010000351. The latter samples were collected on board the RV Nereis II (Observatoire Oceanologique de Banyuls), using a high volume well pump, in the context of the EMOSE (2017) Inter-Comparison of Marine Plankton Metagenome Analysis Methods. The sam…	EMOSE2017	DAY1	EMOSE_201705300746Z_DAY1_EVENT-PUMP	High volume well pump	75x 25L carboys were filled with 20L of unfiltered, whole sea water. Carboys were numbered from 1 to 75 and filled in that order. Carboys were washed with diluted bleach (10%) the day before and rinced abundantly twice with sample water before being filled.	sampling-bottle(s)#6-10, 21-25, 36-40, 51-55, and 66-70	SEQ-(100L-on-membrane)_W3-20	In protocole SEQ-(100L-on-membrane)_W3-20, the sample material was pre-filtered on 20-micrometres, using a 47-mm-diameter nylon mexh filter, and concentrated on 3-micrometres, using a 142-mm-diameter Millipore polycarbonate membrane filter (ref:TSTP14250). A volume of 496 Litres was filtered and the 142-mm-diameter Millipore polycarbonate membrane filter (ref:TSTP14250) was packaged in a sterile …	none	none	Magalhaes, Pesant, Tomasino	3	142-mm-diameter Millipore polycarbonate membrane filter (ref:TSTP14250)	20	47-mm-diameter nylon mexh filter	5-mL cryotube	496	17:20:00	00:45:00	particulate matter (ENVO:01000060) including planktonic material (ENVO:01000063) on a 142-mm-diameter Millipore polycarbonate membrane filter (ref:TSTP14250)	none	flash-frozen in liquid nitrogen and stored in a freezer at -80 degree Celsius	N010000413	Genoscope, National Sequencing Centre, Paris, France	This sample was created in vitro by combining parts of the DNA material extracted from samples EMOSE_N030000342, EMOSE_N010000345, EMOSE_N010000347, EMOSE_N010000349, EMOSE_N010000351	none	none	none	none	none	none	none	none	http://store.pangaea.de/Projects/EMOSE2017/LOGSHEETS/EMOSE_201705300746Z_DAY1_EVENT-PUMP.pdf	none
56	EMOSE_N030000342	EMOSE_201705300746Z_DAY1_PUMP_SRF_(3m)_SEQ-(2x50L-on-membrane)_W3-20_N030000342	This sample (EMOSE_N030000342) was created in silico using samples EMOSE_N010000342 and EMOSE_N010000680. The latter samples were collected on board the RV Nereis II (Observatoire Oceanologique de Banyuls), using a high volume well pump, in the context of the EMOSE (2017) Inter-Comparison of Marine Plankton Metagenome Analysis Methods. The sampling event (EMOSE_201705300746Z_DAY1_EVENT-PUMP) occu…	EMOSE2017	DAY1	EMOSE_201705300746Z_DAY1_EVENT-PUMP	High volume well pump	75x 25L carboys were filled with 20L of unfiltered, whole sea water. Carboys were numbered from 1 to 75 and filled in that order. Carboys were washed with diluted bleach (10%) the day before and rinced abundantly twice with sample water before being filled.	sampling-bottle(s)#6,21,36,51,66	SEQ-(100L-on-membrane)_W3-20	In protocole SEQ-(100L-on-membrane)_W3-20, the sample material was pre-filtered on 20-micrometres, using a 47-mm-diameter nylon mexh filter, and concentrated on 3-micrometres, using a 142-mm-diameter Millipore polycarbonate membrane filter (ref:TSTP14250). A volume of 100 Litres was filtered and the 142-mm-diameter Millipore polycarbonate membrane filter (ref:TSTP14250) was packaged in a sterile …	EMOSE_N010000349,EMOSE_N010000347,EMOSE_N010000345,EMOSE_N010000680,EMOSE_N010000406,EMOSE_N010000373,EMOSE_N010000412,EMOSE_N010000351	none	Magalhaes, Pesant, Tomasino	3	142-mm-diameter Millipore polycarbonate membrane filter (ref:TSTP14250)	20	47-mm-diameter nylon mexh filter	5-mL cryotube	100	17:20:00	18:58:00	particulate matter (ENVO:01000060) including planktonic material (ENVO:01000063) on a 142-mm-diameter Millipore polycarbonate membrane filter (ref:TSTP14250)	none	flash-frozen in liquid nitrogen and stored in a freezer at -80 degree Celsius	N010000413	Genoscope, National Sequencing Centre, Paris, France	This sample was created in vitro by combining samples EMOSE_N010000342 and EMOSE_N010000680 before extracting DNA in order to have a sample corresponding to a filtered volume of 100L	none	none	none	none	none	none	none	none	http://store.pangaea.de/Projects/EMOSE2017/LOGSHEETS/EMOSE_201705300746Z_DAY1_EVENT-PUMP.pdf	http://store.pangaea.de/Projects/EMOSE2017/LOGSHEETS/EMOSE_201705300746Z_DAY1_WETLAB_size-fractionated_100L_R01-04.pdf
57	EMOSE_N010000342	EMOSE_201705300746Z_DAY1_PUMP_SRF_(3m)_SEQ-(100L-on-membrane)_W3-20_N010000342	This sample (EMOSE_N010000342) was collected on board the RV Nereis II (Observatoire Oceanologique de Banyuls), using a high volume well pump, in the context of the EMOSE (2017) Inter-Comparison of Marine Plankton Metagenome Analysis Methods. The sampling event (EMOSE_201705300746Z_DAY1_EVENT-PUMP) occurred at position latitudeN=42.486817 and longitudeE=003.168633, on date/time=2017-05-30T07:46Z0…	EMOSE2017	DAY1	EMOSE_201705300746Z_DAY1_EVENT-PUMP	High volume well pump	75x 25L carboys were filled with 20L of unfiltered, whole sea water. Carboys were numbered from 1 to 75 and filled in that order. Carboys were washed with diluted bleach (10%) the day before and rinced abundantly twice with sample water before being filled.	sampling-bottle(s)#6,21,36,51,66	SEQ-(100L-on-membrane)_W3-20	In protocole SEQ-(100L-on-membrane)_W3-20, the sample material was pre-filtered on 20-micrometres, using a 47-mm-diameter nylon mexh filter, and concentrated on 3-micrometres, using a 142-mm-diameter Millipore polycarbonate membrane filter (ref:TSTP14250). A volume of 50 Litres was filtered and the 142-mm-diameter Millipore polycarbonate membrane filter (ref:TSTP14250) was packaged in a sterile 5…	EMOSE_N010000349,EMOSE_N010000347,EMOSE_N010000345,EMOSE_N010000680,EMOSE_N010000406,EMOSE_N010000373,EMOSE_N010000412,EMOSE_N010000351	EMOSE_N010000680	Magalhaes, Pesant, Tomasino	3	142-mm-diameter Millipore polycarbonate membrane filter (ref:TSTP14250)	20	47-mm-diameter nylon mexh filter	5-mL cryotube	50	17:20:00	18:58:00	particulate matter (ENVO:01000060) including planktonic material (ENVO:01000063) on a 142-mm-diameter Millipore polycarbonate membrane filter (ref:TSTP14250)	none	flash-frozen in liquid nitrogen and stored in a freezer at -80 degree Celsius	N010000413	Genoscope, National Sequencing Centre, Paris, France	none	none	none	none	none	none	none	none	none	http://store.pangaea.de/Projects/EMOSE2017/LOGSHEETS/EMOSE_201705300746Z_DAY1_EVENT-PUMP.pdf	http://store.pangaea.de/Projects/EMOSE2017/LOGSHEETS/EMOSE_201705300746Z_DAY1_WETLAB_size-fractionated_100L_R01-04.pdf
58	EMOSE_N010000680	EMOSE_201705300746Z_DAY1_PUMP_SRF_(3m)_SEQ-(100L-on-membrane)_W3-20_N010000680	This sample (EMOSE_N010000680) was collected on board the RV Nereis II (Observatoire Oceanologique de Banyuls), using a high volume well pump, in the context of the EMOSE (2017) Inter-Comparison of Marine Plankton Metagenome Analysis Methods. The sampling event (EMOSE_201705300746Z_DAY1_EVENT-PUMP) occurred at position latitudeN=42.486817 and longitudeE=003.168633, on date/time=2017-05-30T07:46Z0…	EMOSE2017	DAY1	EMOSE_201705300746Z_DAY1_EVENT-PUMP	High volume well pump	75x 25L carboys were filled with 20L of unfiltered, whole sea water. Carboys were numbered from 1 to 75 and filled in that order. Carboys were washed with diluted bleach (10%) the day before and rinced abundantly twice with sample water before being filled.	sampling-bottle(s)#6,21,36,51,66	SEQ-(100L-on-membrane)_W3-20	In protocole SEQ-(100L-on-membrane)_W3-20, the sample material was pre-filtered on 20-micrometres, using a 47-mm-diameter nylon mexh filter, and concentrated on 3-micrometres, using a 142-mm-diameter Millipore polycarbonate membrane filter (ref:TSTP14250). A volume of 50 Litres was filtered and the 142-mm-diameter Millipore polycarbonate membrane filter (ref:TSTP14250) was packaged in a sterile 5…	EMOSE_N010000349,EMOSE_N010000347,EMOSE_N010000345,EMOSE_N010000342,EMOSE_N010000406,EMOSE_N010000373,EMOSE_N010000412,EMOSE_N010000351	EMOSE_N010000342	Magalhaes, Pesant, Tomasino	3	142-mm-diameter Millipore polycarbonate membrane filter (ref:TSTP14250)	20	47-mm-diameter nylon mexh filter	5-mL cryotube	50	17:20:00	18:58:00	particulate matter (ENVO:01000060) including planktonic material (ENVO:01000063) on a 142-mm-diameter Millipore polycarbonate membrane filter (ref:TSTP14250)	none	flash-frozen in liquid nitrogen and stored in a freezer at -80 degree Celsius	N010000413	Genoscope, National Sequencing Centre, Paris, France	none	none	none	none	none	none	none	none	none	http://store.pangaea.de/Projects/EMOSE2017/LOGSHEETS/EMOSE_201705300746Z_DAY1_EVENT-PUMP.pdf	http://store.pangaea.de/Projects/EMOSE2017/LOGSHEETS/EMOSE_201705300746Z_DAY1_WETLAB_size-fractionated_100L_R01-04.pdf
59	EMOSE_N010000345	EMOSE_201705300746Z_DAY1_PUMP_SRF_(3m)_SEQ-(100L-on-membrane)_W3-20_N010000345	This sample (EMOSE_N010000345) was collected on board the RV Nereis II (Observatoire Oceanologique de Banyuls), using a high volume well pump, in the context of the EMOSE (2017) Inter-Comparison of Marine Plankton Metagenome Analysis Methods. The sampling event (EMOSE_201705300746Z_DAY1_EVENT-PUMP) occurred at position latitudeN=42.486817 and longitudeE=003.168633, on date/time=2017-05-30T07:46Z0…	EMOSE2017	DAY1	EMOSE_201705300746Z_DAY1_EVENT-PUMP	High volume well pump	75x 25L carboys were filled with 20L of unfiltered, whole sea water. Carboys were numbered from 1 to 75 and filled in that order. Carboys were washed with diluted bleach (10%) the day before and rinced abundantly twice with sample water before being filled.	sampling-bottle(s)#7,22,37,52,67	SEQ-(100L-on-membrane)_W3-20	In protocole SEQ-(100L-on-membrane)_W3-20, the sample material was pre-filtered on 20-micrometres, using a 47-mm-diameter nylon mexh filter, and concentrated on 3-micrometres, using a 142-mm-diameter Millipore polycarbonate membrane filter (ref:TSTP14250). A volume of 100 Litres was filtered and the 142-mm-diameter Millipore polycarbonate membrane filter (ref:TSTP14250) was packaged in a sterile …	EMOSE_N010000349,EMOSE_N010000347,EMOSE_N010000342,EMOSE_N010000680,EMOSE_N010000406,EMOSE_N010000373,EMOSE_N010000412,EMOSE_N010000351	none	Magalhaes, Pesant, Tomasino	3	142-mm-diameter Millipore polycarbonate membrane filter (ref:TSTP14250)	20	47-mm-diameter nylon mexh filter	5-mL cryotube	100	19:19:00	21:09:00	particulate matter (ENVO:01000060) including planktonic material (ENVO:01000063) on a 142-mm-diameter Millipore polycarbonate membrane filter (ref:TSTP14250)	none	flash-frozen in liquid nitrogen and stored in a freezer at -80 degree Celsius	N010000413	Genoscope, National Sequencing Centre, Paris, France	none	none	none	none	none	2 filters in 1 tube	none	none	none	http://store.pangaea.de/Projects/EMOSE2017/LOGSHEETS/EMOSE_201705300746Z_DAY1_EVENT-PUMP.pdf	http://store.pangaea.de/Projects/EMOSE2017/LOGSHEETS/EMOSE_201705300746Z_DAY1_WETLAB_size-fractionated_100L_R01-04.pdf
60	EMOSE_N010000347	EMOSE_201705300746Z_DAY1_PUMP_SRF_(3m)_SEQ-(100L-on-membrane)_W3-20_N010000347	This sample (EMOSE_N010000347) was collected on board the RV Nereis II (Observatoire Oceanologique de Banyuls), using a high volume well pump, in the context of the EMOSE (2017) Inter-Comparison of Marine Plankton Metagenome Analysis Methods. The sampling event (EMOSE_201705300746Z_DAY1_EVENT-PUMP) occurred at position latitudeN=42.486817 and longitudeE=003.168633, on date/time=2017-05-30T07:46Z0…	EMOSE2017	DAY1	EMOSE_201705300746Z_DAY1_EVENT-PUMP	High volume well pump	75x 25L carboys were filled with 20L of unfiltered, whole sea water. Carboys were numbered from 1 to 75 and filled in that order. Carboys were washed with diluted bleach (10%) the day before and rinced abundantly twice with sample water before being filled.	sampling-bottle(s)#8,23,38,53,68	SEQ-(100L-on-membrane)_W3-20	In protocole SEQ-(100L-on-membrane)_W3-20, the sample material was pre-filtered on 20-micrometres, using a 47-mm-diameter nylon mexh filter, and concentrated on 3-micrometres, using a 142-mm-diameter Millipore polycarbonate membrane filter (ref:TSTP14250). A volume of 100 Litres was filtered and the 142-mm-diameter Millipore polycarbonate membrane filter (ref:TSTP14250) was packaged in a sterile …	EMOSE_N010000349,EMOSE_N010000345,EMOSE_N010000342,EMOSE_N010000680,EMOSE_N010000406,EMOSE_N010000373,EMOSE_N010000412,EMOSE_N010000351	none	Magalhaes, Pesant, Tomasino	3	142-mm-diameter Millipore polycarbonate membrane filter (ref:TSTP14250)	20	47-mm-diameter nylon mexh filter	5-mL cryotube	100	20:00:00	00:45:00	particulate matter (ENVO:01000060) including planktonic material (ENVO:01000063) on a 142-mm-diameter Millipore polycarbonate membrane filter (ref:TSTP14250)	none	flash-frozen in liquid nitrogen and stored in a freezer at -80 degree Celsius	N010000413	Genoscope, National Sequencing Centre, Paris, France	none	none	none	none	none	2 filters in 1 tube	none	none	none	http://store.pangaea.de/Projects/EMOSE2017/LOGSHEETS/EMOSE_201705300746Z_DAY1_EVENT-PUMP.pdf	http://store.pangaea.de/Projects/EMOSE2017/LOGSHEETS/EMOSE_201705300746Z_DAY1_WETLAB_size-fractionated_100L_R01-04.pdf
61	EMOSE_N010000349	EMOSE_201705300746Z_DAY1_PUMP_SRF_(3m)_SEQ-(100L-on-membrane)_W3-20_N010000349	This sample (EMOSE_N010000349) was collected on board the RV Nereis II (Observatoire Oceanologique de Banyuls), using a high volume well pump, in the context of the EMOSE (2017) Inter-Comparison of Marine Plankton Metagenome Analysis Methods. The sampling event (EMOSE_201705300746Z_DAY1_EVENT-PUMP) occurred at position latitudeN=42.486817 and longitudeE=003.168633, on date/time=2017-05-30T07:46Z0…	EMOSE2017	DAY1	EMOSE_201705300746Z_DAY1_EVENT-PUMP	High volume well pump	75x 25L carboys were filled with 20L of unfiltered, whole sea water. Carboys were numbered from 1 to 75 and filled in that order. Carboys were washed with diluted bleach (10%) the day before and rinced abundantly twice with sample water before being filled.	sampling-bottle(s)#9,24,39,54,69	SEQ-(100L-on-membrane)_W3-20	In protocole SEQ-(100L-on-membrane)_W3-20, the sample material was pre-filtered on 20-micrometres, using a 47-mm-diameter nylon mexh filter, and concentrated on 3-micrometres, using a 142-mm-diameter Millipore polycarbonate membrane filter (ref:TSTP14250). A volume of 100 Litres was filtered and the 142-mm-diameter Millipore polycarbonate membrane filter (ref:TSTP14250) was packaged in a sterile …	EMOSE_N010000347,EMOSE_N010000345,EMOSE_N010000342,EMOSE_N010000680,EMOSE_N010000406,EMOSE_N010000373,EMOSE_N010000412,EMOSE_N010000351	none	Magalhaes, Pesant, Tomasino	3	142-mm-diameter Millipore polycarbonate membrane filter (ref:TSTP14250)	20	47-mm-diameter nylon mexh filter	5-mL cryotube	100	20:40:00	22:52:00	particulate matter (ENVO:01000060) including planktonic material (ENVO:01000063) on a 142-mm-diameter Millipore polycarbonate membrane filter (ref:TSTP14250)	none	flash-frozen in liquid nitrogen and stored in a freezer at -80 degree Celsius	N010000413	Genoscope, National Sequencing Centre, Paris, France	none	none	none	none	none	2 filters in 1 tube	none	none	none	http://store.pangaea.de/Projects/EMOSE2017/LOGSHEETS/EMOSE_201705300746Z_DAY1_EVENT-PUMP.pdf	http://store.pangaea.de/Projects/EMOSE2017/LOGSHEETS/EMOSE_201705300746Z_DAY1_WETLAB_size-fractionated_100L_R01-04.pdf
62	EMOSE_N010000351	EMOSE_201705300746Z_DAY1_PUMP_SRF_(3m)_SEQ-(100L-on-membrane)_W3-20_N010000351	This sample (EMOSE_N010000351) was collected on board the RV Nereis II (Observatoire Oceanologique de Banyuls), using a high volume well pump, in the context of the EMOSE (2017) Inter-Comparison of Marine Plankton Metagenome Analysis Methods. The sampling event (EMOSE_201705300746Z_DAY1_EVENT-PUMP) occurred at position latitudeN=42.486817 and longitudeE=003.168633, on date/time=2017-05-30T07:46Z0…	EMOSE2017	DAY1	EMOSE_201705300746Z_DAY1_EVENT-PUMP	High volume well pump	75x 25L carboys were filled with 20L of unfiltered, whole sea water. Carboys were numbered from 1 to 75 and filled in that order. Carboys were washed with diluted bleach (10%) the day before and rinced abundantly twice with sample water before being filled.	sampling-bottle(s)#10,25,40,55,70	SEQ-(100L-on-membrane)_W3-20	In protocole SEQ-(100L-on-membrane)_W3-20, the sample material was pre-filtered on 20-micrometres, using a 47-mm-diameter nylon mexh filter, and concentrated on 3-micrometres, using a 142-mm-diameter Millipore polycarbonate membrane filter (ref:TSTP14250). A volume of 96 Litres was filtered and the 142-mm-diameter Millipore polycarbonate membrane filter (ref:TSTP14250) was packaged in a sterile 5…	EMOSE_N010000349,EMOSE_N010000347,EMOSE_N010000345,EMOSE_N010000342,EMOSE_N010000680,EMOSE_N010000406,EMOSE_N010000373,EMOSE_N010000412	none	Magalhaes, Pesant, Tomasino	3	142-mm-diameter Millipore polycarbonate membrane filter (ref:TSTP14250)	20	47-mm-diameter nylon mexh filter	5-mL cryotube	96	22:00:00	00:45:00	particulate matter (ENVO:01000060) including planktonic material (ENVO:01000063) on a 142-mm-diameter Millipore polycarbonate membrane filter (ref:TSTP14250)	none	flash-frozen in liquid nitrogen and stored in a freezer at -80 degree Celsius	N010000413	Genoscope, National Sequencing Centre, Paris, France	none	none	none	none	none	2 filters in 1 tube	none	none	none	http://store.pangaea.de/Projects/EMOSE2017/LOGSHEETS/EMOSE_201705300746Z_DAY1_EVENT-PUMP.pdf	http://store.pangaea.de/Projects/EMOSE2017/LOGSHEETS/EMOSE_201705300746Z_DAY1_WETLAB_size-fractionated_100L_R05.pdf
63	EMOSE_N020000704	EMOSE_201705310750Z_DAY2_PUMP_SRF_(3m)_SEQ-(10x100L-on-membrane)_W>20_N020000704	This sample (EMOSE_N020000704) was created in silico using samples EMOSE_N010000704, EMOSE_N010000705, EMOSE_N010000706, EMOSE_N010000707, EMOSE_N010000708, EMOSE_N010000709, EMOSE_N010000710, EMOSE_N010000717, EMOSE_N010000712 and EMOSE_N010000713. The latter samples were collected on board the RV Nereis II (Observatoire Oceanologique de Banyuls), using a high volume well pump, in the context of…	EMOSE2017	DAY2	EMOSE_201705310750Z_DAY2_EVENT-PUMP	High volume well pump	65x 25L carboys were filled with 20L of unfiltered, whole sea water. Carboys were numbered from 1 to 65 and filled in that order. Carboys were washed with diluted bleach (10%) the day before and rinced abundantly twice with sample water before being filled.	sampling-bottle(s)#1,14,27,40,53	SEQ-(100L-on-membrane)_W>20	In protocole SEQ-(100L-on-membrane)_W>20, the sample material was not pre-filtered and concentrated on 20-micrometres, using a 47-mm-diameter nylon mexh filter. A volume of 1000 Litres was filtered and the 47-mm-diameter nylon mexh filter was packaged in a sterile 2-mL cryotube, treated with no addition of chemicals, labelled with a barcode identification sticker, flash frozen in liquid nitrogen …	none	none	Magalhaes, Pesant, Tomasino	20	47-mm-diameter nylon mexh filter	>20	none	2-mL cryotube	1000	10:24:00	11:55:00	particulate matter (ENVO:01000060) including planktonic material (ENVO:01000063) on a 47-mm-diameter nylon mexh filter	none	flash-frozen in liquid nitrogen and stored in a freezer at -80 degree Celsius	N010000413	Genoscope, National Sequencing Centre, Paris, France	This sample was created in vitro by combining parts of the DNA material extracted from samples EMOSE_N010000704, EMOSE_N010000705, EMOSE_N010000706, EMOSE_N010000707, EMOSE_N010000708, EMOSE_N010000709, EMOSE_N010000710, EMOSE_N010000717, EMOSE_N010000712, EMOSE_N010000713	none	none	none	none	none	none	none	none	http://store.pangaea.de/Projects/EMOSE2017/LOGSHEETS/EMOSE_201705310750Z_DAY2_EVENT-PUMP.pdf	none
64	EMOSE_N010000704	EMOSE_201705310750Z_DAY2_PUMP_SRF_(3m)_SEQ-(100L-on-membrane)_W>20_N010000704	This sample (EMOSE_N010000704) was collected on board the RV Nereis II (Observatoire Oceanologique de Banyuls), using a high volume well pump, in the context of the EMOSE (2017) Inter-Comparison of Marine Plankton Metagenome Analysis Methods. The sampling event (EMOSE_201705310750Z_DAY2_EVENT-PUMP) occurred at position latitudeN=42.486567 and longitudeE=003.1702, on date/time=2017-05-31T07:50Z00,…	EMOSE2017	DAY2	EMOSE_201705310750Z_DAY2_EVENT-PUMP	High volume well pump	65x 25L carboys were filled with 20L of unfiltered, whole sea water. Carboys were numbered from 1 to 65 and filled in that order. Carboys were washed with diluted bleach (10%) the day before and rinced abundantly twice with sample water before being filled.	sampling-bottle(s)#1,14,27,40,53	SEQ-(100L-on-membrane)_W>20	In protocole SEQ-(100L-on-membrane)_W>20, the sample material was not pre-filtered and concentrated on 20-micrometres, using a 47-mm-diameter nylon mexh filter. A volume of 100 Litres was filtered and the 47-mm-diameter nylon mexh filter was packaged in a sterile 2-mL cryotube, treated with no addition of chemicals, labelled with a barcode identification sticker, flash frozen in liquid nitrogen a…	EMOSE_N010000712,EMOSE_N010000717,EMOSE_N010000710,EMOSE_N010000709,EMOSE_N010000708,EMOSE_N010000707,EMOSE_N010000706,EMOSE_N010000705,EMOSE_N010000716,EMOSE_N010000715,EMOSE_N010000713	none	Magalhaes, Pesant, Tomasino	20	47-mm-diameter nylon mexh filter	>20	none	2-mL cryotube	100	10:24:00	11:55:00	particulate matter (ENVO:01000060) including planktonic material (ENVO:01000063) on a 47-mm-diameter nylon mexh filter	none	flash-frozen in liquid nitrogen and stored in a freezer at -80 degree Celsius	N010000413	Genoscope, National Sequencing Centre, Paris, France	none	none	none	none	none	none	none	none	none	http://store.pangaea.de/Projects/EMOSE2017/LOGSHEETS/EMOSE_201705310750Z_DAY2_EVENT-PUMP.pdf	http://store.pangaea.de/Projects/EMOSE2017/LOGSHEETS/EMOSE_201705310750Z_DAY2_WETLAB_size-fractionated_100L_R09-10.pdf
65	EMOSE_N010000705	EMOSE_201705310750Z_DAY2_PUMP_SRF_(3m)_SEQ-(100L-on-membrane)_W>20_N010000705	This sample (EMOSE_N010000705) was collected on board the RV Nereis II (Observatoire Oceanologique de Banyuls), using a high volume well pump, in the context of the EMOSE (2017) Inter-Comparison of Marine Plankton Metagenome Analysis Methods. The sampling event (EMOSE_201705310750Z_DAY2_EVENT-PUMP) occurred at position latitudeN=42.486567 and longitudeE=003.1702, on date/time=2017-05-31T07:50Z00,…	EMOSE2017	DAY2	EMOSE_201705310750Z_DAY2_EVENT-PUMP	High volume well pump	65x 25L carboys were filled with 20L of unfiltered, whole sea water. Carboys were numbered from 1 to 65 and filled in that order. Carboys were washed with diluted bleach (10%) the day before and rinced abundantly twice with sample water before being filled.	sampling-bottle(s)#2,15,28,41,54	SEQ-(100L-on-membrane)_W>20	In protocole SEQ-(100L-on-membrane)_W>20, the sample material was not pre-filtered and concentrated on 20-micrometres, using a 47-mm-diameter nylon mexh filter. A volume of 100 Litres was filtered and the 47-mm-diameter nylon mexh filter was packaged in a sterile 2-mL cryotube, treated with no addition of chemicals, labelled with a barcode identification sticker, flash frozen in liquid nitrogen a…	EMOSE_N010000712,EMOSE_N010000717,EMOSE_N010000710,EMOSE_N010000709,EMOSE_N010000708,EMOSE_N010000707,EMOSE_N010000706,EMOSE_N010000716,EMOSE_N010000715,EMOSE_N010000713,EMOSE_N010000704	none	Magalhaes, Pesant, Tomasino	20	47-mm-diameter nylon mexh filter	>20	none	2-mL cryotube	100	10:32:00	12:42:00	particulate matter (ENVO:01000060) including planktonic material (ENVO:01000063) on a 47-mm-diameter nylon mexh filter	none	flash-frozen in liquid nitrogen and stored in a freezer at -80 degree Celsius	N010000413	Genoscope, National Sequencing Centre, Paris, France	none	none	none	none	none	none	none	none	none	http://store.pangaea.de/Projects/EMOSE2017/LOGSHEETS/EMOSE_201705310750Z_DAY2_EVENT-PUMP.pdf	http://store.pangaea.de/Projects/EMOSE2017/LOGSHEETS/EMOSE_201705310750Z_DAY2_WETLAB_size-fractionated_100L_R09-10.pdf
66	EMOSE_N010000706	EMOSE_201705310750Z_DAY2_PUMP_SRF_(3m)_SEQ-(100L-on-membrane)_W>20_N010000706	This sample (EMOSE_N010000706) was collected on board the RV Nereis II (Observatoire Oceanologique de Banyuls), using a high volume well pump, in the context of the EMOSE (2017) Inter-Comparison of Marine Plankton Metagenome Analysis Methods. The sampling event (EMOSE_201705310750Z_DAY2_EVENT-PUMP) occurred at position latitudeN=42.486567 and longitudeE=003.1702, on date/time=2017-05-31T07:50Z00,…	EMOSE2017	DAY2	EMOSE_201705310750Z_DAY2_EVENT-PUMP	High volume well pump	65x 25L carboys were filled with 20L of unfiltered, whole sea water. Carboys were numbered from 1 to 65 and filled in that order. Carboys were washed with diluted bleach (10%) the day before and rinced abundantly twice with sample water before being filled.	sampling-bottle(s)#3,16,29,42,55	SEQ-(100L-on-membrane)_W>20	In protocole SEQ-(100L-on-membrane)_W>20, the sample material was not pre-filtered and concentrated on 20-micrometres, using a 47-mm-diameter nylon mexh filter. A volume of 100 Litres was filtered and the 47-mm-diameter nylon mexh filter was packaged in a sterile 2-mL cryotube, treated with no addition of chemicals, labelled with a barcode identification sticker, flash frozen in liquid nitrogen a…	EMOSE_N010000712,EMOSE_N010000717,EMOSE_N010000710,EMOSE_N010000709,EMOSE_N010000708,EMOSE_N010000707,EMOSE_N010000705,EMOSE_N010000716,EMOSE_N010000715,EMOSE_N010000713,EMOSE_N010000704	none	Magalhaes, Pesant, Tomasino	20	47-mm-diameter nylon mexh filter	>20	none	2-mL cryotube	100	12:30:00	14:10:00	particulate matter (ENVO:01000060) including planktonic material (ENVO:01000063) on a 47-mm-diameter nylon mexh filter	none	flash-frozen in liquid nitrogen and stored in a freezer at -80 degree Celsius	N010000413	Genoscope, National Sequencing Centre, Paris, France	none	none	none	none	none	none	none	none	none	http://store.pangaea.de/Projects/EMOSE2017/LOGSHEETS/EMOSE_201705310750Z_DAY2_EVENT-PUMP.pdf	http://store.pangaea.de/Projects/EMOSE2017/LOGSHEETS/EMOSE_201705310750Z_DAY2_WETLAB_size-fractionated_100L_R09-10.pdf
67	EMOSE_N010000707	EMOSE_201705310750Z_DAY2_PUMP_SRF_(3m)_SEQ-(100L-on-membrane)_W>20_N010000707	This sample (EMOSE_N010000707) was collected on board the RV Nereis II (Observatoire Oceanologique de Banyuls), using a high volume well pump, in the context of the EMOSE (2017) Inter-Comparison of Marine Plankton Metagenome Analysis Methods. The sampling event (EMOSE_201705310750Z_DAY2_EVENT-PUMP) occurred at position latitudeN=42.486567 and longitudeE=003.1702, on date/time=2017-05-31T07:50Z00,…	EMOSE2017	DAY2	EMOSE_201705310750Z_DAY2_EVENT-PUMP	High volume well pump	65x 25L carboys were filled with 20L of unfiltered, whole sea water. Carboys were numbered from 1 to 65 and filled in that order. Carboys were washed with diluted bleach (10%) the day before and rinced abundantly twice with sample water before being filled.	sampling-bottle(s)#4,17,30,43,56	SEQ-(100L-on-membrane)_W>20	In protocole SEQ-(100L-on-membrane)_W>20, the sample material was not pre-filtered and concentrated on 20-micrometres, using a 47-mm-diameter nylon mexh filter. A volume of 100 Litres was filtered and the 47-mm-diameter nylon mexh filter was packaged in a sterile 2-mL cryotube, treated with no addition of chemicals, labelled with a barcode identification sticker, flash frozen in liquid nitrogen a…	EMOSE_N010000712,EMOSE_N010000717,EMOSE_N010000710,EMOSE_N010000709,EMOSE_N010000708,EMOSE_N010000706,EMOSE_N010000705,EMOSE_N010000716,EMOSE_N010000715,EMOSE_N010000713,EMOSE_N010000704	none	Magalhaes, Pesant, Tomasino	20	47-mm-diameter nylon mexh filter	>20	none	2-mL cryotube	100	12:55:00	15:16:00	particulate matter (ENVO:01000060) including planktonic material (ENVO:01000063) on a 47-mm-diameter nylon mexh filter	none	flash-frozen in liquid nitrogen and stored in a freezer at -80 degree Celsius	N010000413	Genoscope, National Sequencing Centre, Paris, France	none	none	none	none	none	none	none	none	none	http://store.pangaea.de/Projects/EMOSE2017/LOGSHEETS/EMOSE_201705310750Z_DAY2_EVENT-PUMP.pdf	http://store.pangaea.de/Projects/EMOSE2017/LOGSHEETS/EMOSE_201705310750Z_DAY2_WETLAB_size-fractionated_100L_R09-10.pdf
68	EMOSE_N010000708	EMOSE_201705310750Z_DAY2_PUMP_SRF_(3m)_SEQ-(100L-on-membrane)_W>20_N010000708	This sample (EMOSE_N010000708) was collected on board the RV Nereis II (Observatoire Oceanologique de Banyuls), using a high volume well pump, in the context of the EMOSE (2017) Inter-Comparison of Marine Plankton Metagenome Analysis Methods. The sampling event (EMOSE_201705310750Z_DAY2_EVENT-PUMP) occurred at position latitudeN=42.486567 and longitudeE=003.1702, on date/time=2017-05-31T07:50Z00,…	EMOSE2017	DAY2	EMOSE_201705310750Z_DAY2_EVENT-PUMP	High volume well pump	65x 25L carboys were filled with 20L of unfiltered, whole sea water. Carboys were numbered from 1 to 65 and filled in that order. Carboys were washed with diluted bleach (10%) the day before and rinced abundantly twice with sample water before being filled.	sampling-bottle(s)#5,18,31,44,57	SEQ-(100L-on-membrane)_W>20	In protocole SEQ-(100L-on-membrane)_W>20, the sample material was not pre-filtered and concentrated on 20-micrometres, using a 47-mm-diameter nylon mexh filter. A volume of 100 Litres was filtered and the 47-mm-diameter nylon mexh filter was packaged in a sterile 2-mL cryotube, treated with no addition of chemicals, labelled with a barcode identification sticker, flash frozen in liquid nitrogen a…	EMOSE_N010000712,EMOSE_N010000717,EMOSE_N010000710,EMOSE_N010000709,EMOSE_N010000707,EMOSE_N010000706,EMOSE_N010000705,EMOSE_N010000716,EMOSE_N010000715,EMOSE_N010000713,EMOSE_N010000704	none	Magalhaes, Pesant, Tomasino	20	47-mm-diameter nylon mexh filter	>20	none	2-mL cryotube	100	14:25:00	15:55:00	particulate matter (ENVO:01000060) including planktonic material (ENVO:01000063) on a 47-mm-diameter nylon mexh filter	none	flash-frozen in liquid nitrogen and stored in a freezer at -80 degree Celsius	N010000413	Genoscope, National Sequencing Centre, Paris, France	none	none	none	none	none	none	none	none	none	http://store.pangaea.de/Projects/EMOSE2017/LOGSHEETS/EMOSE_201705310750Z_DAY2_EVENT-PUMP.pdf	http://store.pangaea.de/Projects/EMOSE2017/LOGSHEETS/EMOSE_201705310750Z_DAY2_WETLAB_size-fractionated_100L_R09-10.pdf
69	EMOSE_N010000709	EMOSE_201705310750Z_DAY2_PUMP_SRF_(3m)_SEQ-(100L-on-membrane)_W>20_N010000709	This sample (EMOSE_N010000709) was collected on board the RV Nereis II (Observatoire Oceanologique de Banyuls), using a high volume well pump, in the context of the EMOSE (2017) Inter-Comparison of Marine Plankton Metagenome Analysis Methods. The sampling event (EMOSE_201705310750Z_DAY2_EVENT-PUMP) occurred at position latitudeN=42.486567 and longitudeE=003.1702, on date/time=2017-05-31T07:50Z00,…	EMOSE2017	DAY2	EMOSE_201705310750Z_DAY2_EVENT-PUMP	High volume well pump	65x 25L carboys were filled with 20L of unfiltered, whole sea water. Carboys were numbered from 1 to 65 and filled in that order. Carboys were washed with diluted bleach (10%) the day before and rinced abundantly twice with sample water before being filled.	sampling-bottle(s)#6,19,32;45,58	SEQ-(100L-on-membrane)_W>20	In protocole SEQ-(100L-on-membrane)_W>20, the sample material was not pre-filtered and concentrated on 20-micrometres, using a 47-mm-diameter nylon mexh filter. A volume of 100 Litres was filtered and the 47-mm-diameter nylon mexh filter was packaged in a sterile 2-mL cryotube, treated with no addition of chemicals, labelled with a barcode identification sticker, flash frozen in liquid nitrogen a…	EMOSE_N010000712,EMOSE_N010000717,EMOSE_N010000710,EMOSE_N010000708,EMOSE_N010000707,EMOSE_N010000706,EMOSE_N010000705,EMOSE_N010000716,EMOSE_N010000715,EMOSE_N010000713,EMOSE_N010000704	none	Magalhaes, Pesant, Tomasino	20	47-mm-diameter nylon mexh filter	>20	none	2-mL cryotube	100	15:35:00	17:35:00	particulate matter (ENVO:01000060) including planktonic material (ENVO:01000063) on a 47-mm-diameter nylon mexh filter	none	flash-frozen in liquid nitrogen and stored in a freezer at -80 degree Celsius	N010000413	Genoscope, National Sequencing Centre, Paris, France	none	none	none	none	none	none	none	none	none	http://store.pangaea.de/Projects/EMOSE2017/LOGSHEETS/EMOSE_201705310750Z_DAY2_EVENT-PUMP.pdf	http://store.pangaea.de/Projects/EMOSE2017/LOGSHEETS/EMOSE_201705310750Z_DAY2_WETLAB_size-fractionated_100L_R09-10.pdf
70	EMOSE_N010000710	EMOSE_201705310750Z_DAY2_PUMP_SRF_(3m)_SEQ-(100L-on-membrane)_W>20_N010000710	This sample (EMOSE_N010000710) was collected on board the RV Nereis II (Observatoire Oceanologique de Banyuls), using a high volume well pump, in the context of the EMOSE (2017) Inter-Comparison of Marine Plankton Metagenome Analysis Methods. The sampling event (EMOSE_201705310750Z_DAY2_EVENT-PUMP) occurred at position latitudeN=42.486567 and longitudeE=003.1702, on date/time=2017-05-31T07:50Z00,…	EMOSE2017	DAY2	EMOSE_201705310750Z_DAY2_EVENT-PUMP	High volume well pump	65x 25L carboys were filled with 20L of unfiltered, whole sea water. Carboys were numbered from 1 to 65 and filled in that order. Carboys were washed with diluted bleach (10%) the day before and rinced abundantly twice with sample water before being filled.	sampling-bottle(s)#7,20,33,46,59	SEQ-(100L-on-membrane)_W>20	In protocole SEQ-(100L-on-membrane)_W>20, the sample material was not pre-filtered and concentrated on 20-micrometres, using a 47-mm-diameter nylon mexh filter. A volume of 100 Litres was filtered and the 47-mm-diameter nylon mexh filter was packaged in a sterile 2-mL cryotube, treated with no addition of chemicals, labelled with a barcode identification sticker, flash frozen in liquid nitrogen a…	EMOSE_N010000712,EMOSE_N010000717,EMOSE_N010000709,EMOSE_N010000708,EMOSE_N010000707,EMOSE_N010000706,EMOSE_N010000705,EMOSE_N010000716,EMOSE_N010000715,EMOSE_N010000713,EMOSE_N010000704	none	Magalhaes, Pesant, Tomasino	20	47-mm-diameter nylon mexh filter	>20	none	2-mL cryotube	100	16:20:00	18:00:00	particulate matter (ENVO:01000060) including planktonic material (ENVO:01000063) on a 47-mm-diameter nylon mexh filter	none	flash-frozen in liquid nitrogen and stored in a freezer at -80 degree Celsius	N010000413	Genoscope, National Sequencing Centre, Paris, France	none	none	none	none	none	none	none	none	none	http://store.pangaea.de/Projects/EMOSE2017/LOGSHEETS/EMOSE_201705310750Z_DAY2_EVENT-PUMP.pdf	http://store.pangaea.de/Projects/EMOSE2017/LOGSHEETS/EMOSE_201705310750Z_DAY2_WETLAB_size-fractionated_100L_R09-10.pdf
71	EMOSE_N010000717	EMOSE_201705310750Z_DAY2_PUMP_SRF_(3m)_SEQ-(100L-on-membrane)_W>20_N010000717	This sample (EMOSE_N010000717) was collected on board the RV Nereis II (Observatoire Oceanologique de Banyuls), using a high volume well pump, in the context of the EMOSE (2017) Inter-Comparison of Marine Plankton Metagenome Analysis Methods. The sampling event (EMOSE_201705310750Z_DAY2_EVENT-PUMP) occurred at position latitudeN=42.486567 and longitudeE=003.1702, on date/time=2017-05-31T07:50Z00,…	EMOSE2017	DAY2	EMOSE_201705310750Z_DAY2_EVENT-PUMP	High volume well pump	65x 25L carboys were filled with 20L of unfiltered, whole sea water. Carboys were numbered from 1 to 65 and filled in that order. Carboys were washed with diluted bleach (10%) the day before and rinced abundantly twice with sample water before being filled.	sampling-bottle(s)#8,21,34,47,60	SEQ-(100L-on-membrane)_W>20	In protocole SEQ-(100L-on-membrane)_W>20, the sample material was not pre-filtered and concentrated on 20-micrometres, using a 47-mm-diameter nylon mexh filter. A volume of 100 Litres was filtered and the 47-mm-diameter nylon mexh filter was packaged in a sterile 2-mL cryotube, treated with no addition of chemicals, labelled with a barcode identification sticker, flash frozen in liquid nitrogen a…	EMOSE_N010000712,EMOSE_N010000710,EMOSE_N010000709,EMOSE_N010000708,EMOSE_N010000707,EMOSE_N010000706,EMOSE_N010000705,EMOSE_N010000716,EMOSE_N010000715,EMOSE_N010000713,EMOSE_N010000704	none	Magalhaes, Pesant, Tomasino	20	47-mm-diameter nylon mexh filter	>20	none	2-mL cryotube	100	17:49:00	19:43:00	particulate matter (ENVO:01000060) including planktonic material (ENVO:01000063) on a 47-mm-diameter nylon mexh filter	none	flash-frozen in liquid nitrogen and stored in a freezer at -80 degree Celsius	N010000413	Genoscope, National Sequencing Centre, Paris, France	none	none	none	none	none	none	none	none	none	http://store.pangaea.de/Projects/EMOSE2017/LOGSHEETS/EMOSE_201705310750Z_DAY2_EVENT-PUMP.pdf	http://store.pangaea.de/Projects/EMOSE2017/LOGSHEETS/EMOSE_201705310750Z_DAY2_WETLAB_size-fractionated_100L_R09-10.pdf
72	EMOSE_N010000712	EMOSE_201705310750Z_DAY2_PUMP_SRF_(3m)_SEQ-(100L-on-membrane)_W>20_N010000712	This sample (EMOSE_N010000712) was collected on board the RV Nereis II (Observatoire Oceanologique de Banyuls), using a high volume well pump, in the context of the EMOSE (2017) Inter-Comparison of Marine Plankton Metagenome Analysis Methods. The sampling event (EMOSE_201705310750Z_DAY2_EVENT-PUMP) occurred at position latitudeN=42.486567 and longitudeE=003.1702, on date/time=2017-05-31T07:50Z00,…	EMOSE2017	DAY2	EMOSE_201705310750Z_DAY2_EVENT-PUMP	High volume well pump	65x 25L carboys were filled with 20L of unfiltered, whole sea water. Carboys were numbered from 1 to 65 and filled in that order. Carboys were washed with diluted bleach (10%) the day before and rinced abundantly twice with sample water before being filled.	sampling-bottle(s)#9,22,35,48,61	SEQ-(100L-on-membrane)_W>20	In protocole SEQ-(100L-on-membrane)_W>20, the sample material was not pre-filtered and concentrated on 20-micrometres, using a 47-mm-diameter nylon mexh filter. A volume of 100 Litres was filtered and the 47-mm-diameter nylon mexh filter was packaged in a sterile 2-mL cryotube, treated with no addition of chemicals, labelled with a barcode identification sticker, flash frozen in liquid nitrogen a…	EMOSE_N010000717,EMOSE_N010000710,EMOSE_N010000709,EMOSE_N010000708,EMOSE_N010000707,EMOSE_N010000706,EMOSE_N010000705,EMOSE_N010000716,EMOSE_N010000715,EMOSE_N010000713,EMOSE_N010000704	none	Magalhaes, Pesant, Tomasino	20	47-mm-diameter nylon mexh filter	>20	none	2-mL cryotube	100	18:25:00	19:50:00	particulate matter (ENVO:01000060) including planktonic material (ENVO:01000063) on a 47-mm-diameter nylon mexh filter	none	flash-frozen in liquid nitrogen and stored in a freezer at -80 degree Celsius	N010000413	Genoscope, National Sequencing Centre, Paris, France	none	none	none	none	none	none	none	none	none	http://store.pangaea.de/Projects/EMOSE2017/LOGSHEETS/EMOSE_201705310750Z_DAY2_EVENT-PUMP.pdf	http://store.pangaea.de/Projects/EMOSE2017/LOGSHEETS/EMOSE_201705310750Z_DAY2_WETLAB_size-fractionated_100L_R09-10.pdf
73	EMOSE_N010000713	EMOSE_201705310750Z_DAY2_PUMP_SRF_(3m)_SEQ-(100L-on-membrane)_W>20_N010000713	This sample (EMOSE_N010000713) was collected on board the RV Nereis II (Observatoire Oceanologique de Banyuls), using a high volume well pump, in the context of the EMOSE (2017) Inter-Comparison of Marine Plankton Metagenome Analysis Methods. The sampling event (EMOSE_201705310750Z_DAY2_EVENT-PUMP) occurred at position latitudeN=42.486567 and longitudeE=003.1702, on date/time=2017-05-31T07:50Z00,…	EMOSE2017	DAY2	EMOSE_201705310750Z_DAY2_EVENT-PUMP	High volume well pump	65x 25L carboys were filled with 20L of unfiltered, whole sea water. Carboys were numbered from 1 to 65 and filled in that order. Carboys were washed with diluted bleach (10%) the day before and rinced abundantly twice with sample water before being filled.	sampling-bottle(s)#10,23,36,49,62	SEQ-(100L-on-membrane)_W>20	In protocole SEQ-(100L-on-membrane)_W>20, the sample material was not pre-filtered and concentrated on 20-micrometres, using a 47-mm-diameter nylon mexh filter. A volume of 100 Litres was filtered and the 47-mm-diameter nylon mexh filter was packaged in a sterile 2-mL cryotube, treated with no addition of chemicals, labelled with a barcode identification sticker, flash frozen in liquid nitrogen a…	EMOSE_N010000712,EMOSE_N010000717,EMOSE_N010000710,EMOSE_N010000709,EMOSE_N010000708,EMOSE_N010000707,EMOSE_N010000706,EMOSE_N010000705,EMOSE_N010000716,EMOSE_N010000715,EMOSE_N010000704	none	Magalhaes, Pesant, Tomasino	20	47-mm-diameter nylon mexh filter	>20	none	2-mL cryotube	100	19:59:00	22:10:00	particulate matter (ENVO:01000060) including planktonic material (ENVO:01000063) on a 47-mm-diameter nylon mexh filter	none	flash-frozen in liquid nitrogen and stored in a freezer at -80 degree Celsius	N010000413	Genoscope, National Sequencing Centre, Paris, France	none	none	none	none	none	none	none	none	none	http://store.pangaea.de/Projects/EMOSE2017/LOGSHEETS/EMOSE_201705310750Z_DAY2_EVENT-PUMP.pdf	http://store.pangaea.de/Projects/EMOSE2017/LOGSHEETS/EMOSE_201705310750Z_DAY2_WETLAB_size-fractionated_100L_R09-10.pdf
74	EMOSE_N010000715	EMOSE_201705310750Z_DAY2_PUMP_SRF_(3m)_SEQ-(100L-on-membrane)_W>20_N010000715	This sample (EMOSE_N010000715) was collected on board the RV Nereis II (Observatoire Oceanologique de Banyuls), using a high volume well pump, in the context of the EMOSE (2017) Inter-Comparison of Marine Plankton Metagenome Analysis Methods. The sampling event (EMOSE_201705310750Z_DAY2_EVENT-PUMP) occurred at position latitudeN=42.486567 and longitudeE=003.1702, on date/time=2017-05-31T07:50Z00,…	EMOSE2017	DAY2	EMOSE_201705310750Z_DAY2_EVENT-PUMP	High volume well pump	65x 25L carboys were filled with 20L of unfiltered, whole sea water. Carboys were numbered from 1 to 65 and filled in that order. Carboys were washed with diluted bleach (10%) the day before and rinced abundantly twice with sample water before being filled.	sampling-bottle(s)#11,24,37,50,63	SEQ-(100L-on-membrane)_W>20	In protocole SEQ-(100L-on-membrane)_W>20, the sample material was not pre-filtered and concentrated on 20-micrometres, using a 47-mm-diameter nylon mexh filter. A volume of 100 Litres was filtered and the 47-mm-diameter nylon mexh filter was packaged in a sterile 2-mL cryotube, treated with no addition of chemicals, labelled with a barcode identification sticker, flash frozen in liquid nitrogen a…	EMOSE_N010000712,EMOSE_N010000717,EMOSE_N010000710,EMOSE_N010000709,EMOSE_N010000708,EMOSE_N010000707,EMOSE_N010000706,EMOSE_N010000705,EMOSE_N010000716,EMOSE_N010000713,EMOSE_N010000704	none	Magalhaes, Pesant, Tomasino	20	47-mm-diameter nylon mexh filter	>20	none	2-mL cryotube	100	20:12:00	21:45:00	particulate matter (ENVO:01000060) including planktonic material (ENVO:01000063) on a 47-mm-diameter nylon mexh filter	none	flash-frozen in liquid nitrogen and stored in a freezer at -80 degree Celsius	N010000413	Genoscope, National Sequencing Centre, Paris, France	none	none	none	none	none	none	none	none	none	http://store.pangaea.de/Projects/EMOSE2017/LOGSHEETS/EMOSE_201705310750Z_DAY2_EVENT-PUMP.pdf	http://store.pangaea.de/Projects/EMOSE2017/LOGSHEETS/EMOSE_201705310750Z_DAY2_WETLAB_size-fractionated_100L_R09-10.pdf
75	EMOSE_N010000716	EMOSE_201705310750Z_DAY2_PUMP_SRF_(3m)_SEQ-(100L-on-membrane)_W>20_N010000716	This sample (EMOSE_N010000716) was collected on board the RV Nereis II (Observatoire Oceanologique de Banyuls), using a high volume well pump, in the context of the EMOSE (2017) Inter-Comparison of Marine Plankton Metagenome Analysis Methods. The sampling event (EMOSE_201705310750Z_DAY2_EVENT-PUMP) occurred at position latitudeN=42.486567 and longitudeE=003.1702, on date/time=2017-05-31T07:50Z00,…	EMOSE2017	DAY2	EMOSE_201705310750Z_DAY2_EVENT-PUMP	High volume well pump	65x 25L carboys were filled with 20L of unfiltered, whole sea water. Carboys were numbered from 1 to 65 and filled in that order. Carboys were washed with diluted bleach (10%) the day before and rinced abundantly twice with sample water before being filled.	sampling-bottle(s)#12,25,38,51,64	SEQ-(100L-on-membrane)_W>20	In protocole SEQ-(100L-on-membrane)_W>20, the sample material was not pre-filtered and concentrated on 20-micrometres, using a 47-mm-diameter nylon mexh filter. A volume of 100 Litres was filtered and the 47-mm-diameter nylon mexh filter was packaged in a sterile 2-mL cryotube, treated with no addition of chemicals, labelled with a barcode identification sticker, flash frozen in liquid nitrogen a…	EMOSE_N010000712,EMOSE_N010000717,EMOSE_N010000710,EMOSE_N010000709,EMOSE_N010000708,EMOSE_N010000707,EMOSE_N010000706,EMOSE_N010000705,EMOSE_N010000715,EMOSE_N010000713,EMOSE_N010000704	none	Magalhaes, Pesant, Tomasino	20	47-mm-diameter nylon mexh filter	>20	none	2-mL cryotube	100	22:15:00	23:25:00	particulate matter (ENVO:01000060) including planktonic material (ENVO:01000063) on a 47-mm-diameter nylon mexh filter	none	flash-frozen in liquid nitrogen and stored in a freezer at -80 degree Celsius	N010000413	Genoscope, National Sequencing Centre, Paris, France	none	none	none	none	none	none	none	none	none	http://store.pangaea.de/Projects/EMOSE2017/LOGSHEETS/EMOSE_201705310750Z_DAY2_EVENT-PUMP.pdf	http://store.pangaea.de/Projects/EMOSE2017/LOGSHEETS/EMOSE_201705310750Z_DAY2_WETLAB_size-fractionated_100L_R09-10.pdf
76	EMOSE_N020000684	EMOSE_201705310750Z_DAY2_PUMP_SRF_(3m)_SEQ-(10x100L-on-membrane)_W0.22-3_N020000684	This sample (EMOSE_N020000684) was created in silico using samples EMOSE_N010000684, EMOSE_N010000686, EMOSE_N010000688, EMOSE_N010000692, EMOSE_N010000690, EMOSE_N010000694, EMOSE_N030000828, EMOSE_N010000698, EMOSE_N010000700 and EMOSE_N010000702. The latter samples were collected on board the RV Nereis II (Observatoire Oceanologique de Banyuls), using a high volume well pump, in the context of…	EMOSE2017	DAY2	EMOSE_201705310750Z_DAY2_EVENT-PUMP	High volume well pump	65x 25L carboys were filled with 20L of unfiltered, whole sea water. Carboys were numbered from 1 to 65 and filled in that order. Carboys were washed with diluted bleach (10%) the day before and rinced abundantly twice with sample water before being filled.	sampling-bottle(s)#1,14,27,40,53	SEQ-(100L-on-membrane)_W0.22-3	In protocole SEQ-(100L-on-membrane)_W0.22-3, the sample material was pre-filtered on 3-micrometres, using a 142-mm-diameter Millipore polycarbonate membrane filter (ref:TSTP14250), and concentrated on 0.22-micrometres, using a 142-mm-diameter Millipore polyethersulfone Express Plus membrane filter (ref:GPWP14250). A volume of 1000 Litres was filtered and the 142-mm-diameter Millipore polyethersul…	none	none	Magalhaes, Pesant, Tomasino	0.22	142-mm-diameter Millipore polyethersulfone Express Plus membrane filter (ref:GPWP14250)	3	142-mm-diameter Millipore polycarbonate membrane filter (ref:TSTP14250)	5-mL cryotube	1000	10:24:00	12:20:00	particulate matter (ENVO:01000060) including planktonic material (ENVO:01000063) on a 142-mm-diameter Millipore polyethersulfone Express Plus membrane filter (ref:GPWP14250)	none	flash-frozen in liquid nitrogen and stored in a freezer at -80 degree Celsius	N010000413	Genoscope, National Sequencing Centre, Paris, France	This sample was created in vitro by combining parts of the DNA material extracted from samples EMOSE_N010000684, EMOSE_N010000686, EMOSE_N010000688, EMOSE_N010000692, EMOSE_N010000690, EMOSE_N010000694, EMOSE_N030000828, EMOSE_N010000698, EMOSE_N010000700, EMOSE_N010000702	none	none	none	none	none	none	none	none	http://store.pangaea.de/Projects/EMOSE2017/LOGSHEETS/EMOSE_201705310750Z_DAY2_EVENT-PUMP.pdf	none
77	EMOSE_N010000684	EMOSE_201705310750Z_DAY2_PUMP_SRF_(3m)_SEQ-(100L-on-membrane)_W0.22-3_N010000684	This sample (EMOSE_N010000684) was collected on board the RV Nereis II (Observatoire Oceanologique de Banyuls), using a high volume well pump, in the context of the EMOSE (2017) Inter-Comparison of Marine Plankton Metagenome Analysis Methods. The sampling event (EMOSE_201705310750Z_DAY2_EVENT-PUMP) occurred at position latitudeN=42.486567 and longitudeE=003.1702, on date/time=2017-05-31T07:50Z00,…	EMOSE2017	DAY2	EMOSE_201705310750Z_DAY2_EVENT-PUMP	High volume well pump	65x 25L carboys were filled with 20L of unfiltered, whole sea water. Carboys were numbered from 1 to 65 and filled in that order. Carboys were washed with diluted bleach (10%) the day before and rinced abundantly twice with sample water before being filled.	sampling-bottle(s)#1,14,27,40,53	SEQ-(100L-on-membrane)_W0.22-3	In protocole SEQ-(100L-on-membrane)_W0.22-3, the sample material was pre-filtered on 3-micrometres, using a 142-mm-diameter Millipore polycarbonate membrane filter (ref:TSTP14250), and concentrated on 0.22-micrometres, using a 142-mm-diameter Millipore polyethersulfone Express Plus membrane filter (ref:GPWP14250). A volume of 100 Litres was filtered and the 142-mm-diameter Millipore polyethersulf…	EMOSE_N010000700,EMOSE_N010000698,EMOSE_N010000694,EMOSE_N010000692,EMOSE_N010000690,EMOSE_N010000688,EMOSE_N010000686,EMOSE_N030000828,EMOSE_N030000829,EMOSE_N010000702	none	Magalhaes, Pesant, Tomasino	0.22	142-mm-diameter Millipore polyethersulfone Express Plus membrane filter (ref:GPWP14250)	3	142-mm-diameter Millipore polycarbonate membrane filter (ref:TSTP14250)	5-mL cryotube	100	10:24:00	12:20:00	particulate matter (ENVO:01000060) including planktonic material (ENVO:01000063) on a 142-mm-diameter Millipore polyethersulfone Express Plus membrane filter (ref:GPWP14250)	none	flash-frozen in liquid nitrogen and stored in a freezer at -80 degree Celsius	N010000413	Genoscope, National Sequencing Centre, Paris, France	none	none	none	none	none	none	none	none	none	http://store.pangaea.de/Projects/EMOSE2017/LOGSHEETS/EMOSE_201705310750Z_DAY2_EVENT-PUMP.pdf	http://store.pangaea.de/Projects/EMOSE2017/LOGSHEETS/EMOSE_201705310750Z_DAY2_WETLAB_size-fractionated_100L_R01-04.pdf
78	EMOSE_N010000686	EMOSE_201705310750Z_DAY2_PUMP_SRF_(3m)_SEQ-(100L-on-membrane)_W0.22-3_N010000686	This sample (EMOSE_N010000686) was collected on board the RV Nereis II (Observatoire Oceanologique de Banyuls), using a high volume well pump, in the context of the EMOSE (2017) Inter-Comparison of Marine Plankton Metagenome Analysis Methods. The sampling event (EMOSE_201705310750Z_DAY2_EVENT-PUMP) occurred at position latitudeN=42.486567 and longitudeE=003.1702, on date/time=2017-05-31T07:50Z00,…	EMOSE2017	DAY2	EMOSE_201705310750Z_DAY2_EVENT-PUMP	High volume well pump	65x 25L carboys were filled with 20L of unfiltered, whole sea water. Carboys were numbered from 1 to 65 and filled in that order. Carboys were washed with diluted bleach (10%) the day before and rinced abundantly twice with sample water before being filled.	sampling-bottle(s)#2,15,28,41,54	SEQ-(100L-on-membrane)_W0.22-3	In protocole SEQ-(100L-on-membrane)_W0.22-3, the sample material was pre-filtered on 3-micrometres, using a 142-mm-diameter Millipore polycarbonate membrane filter (ref:TSTP14250), and concentrated on 0.22-micrometres, using a 142-mm-diameter Millipore polyethersulfone Express Plus membrane filter (ref:GPWP14250). A volume of 100 Litres was filtered and the 142-mm-diameter Millipore polyethersulf…	EMOSE_N010000700,EMOSE_N010000698,EMOSE_N010000694,EMOSE_N010000692,EMOSE_N010000690,EMOSE_N010000688,EMOSE_N030000828,EMOSE_N030000829,EMOSE_N010000702,EMOSE_N010000684	none	Magalhaes, Pesant, Tomasino	0.22	142-mm-diameter Millipore polyethersulfone Express Plus membrane filter (ref:GPWP14250)	3	142-mm-diameter Millipore polycarbonate membrane filter (ref:TSTP14250)	5-mL cryotube	100	10:32:00	12:50:00	particulate matter (ENVO:01000060) including planktonic material (ENVO:01000063) on a 142-mm-diameter Millipore polyethersulfone Express Plus membrane filter (ref:GPWP14250)	none	flash-frozen in liquid nitrogen and stored in a freezer at -80 degree Celsius	N010000413	Genoscope, National Sequencing Centre, Paris, France	none	none	none	none	none	none	none	none	none	http://store.pangaea.de/Projects/EMOSE2017/LOGSHEETS/EMOSE_201705310750Z_DAY2_EVENT-PUMP.pdf	http://store.pangaea.de/Projects/EMOSE2017/LOGSHEETS/EMOSE_201705310750Z_DAY2_WETLAB_size-fractionated_100L_R01-04.pdf
79	EMOSE_N010000688	EMOSE_201705310750Z_DAY2_PUMP_SRF_(3m)_SEQ-(100L-on-membrane)_W0.22-3_N010000688	This sample (EMOSE_N010000688) was collected on board the RV Nereis II (Observatoire Oceanologique de Banyuls), using a high volume well pump, in the context of the EMOSE (2017) Inter-Comparison of Marine Plankton Metagenome Analysis Methods. The sampling event (EMOSE_201705310750Z_DAY2_EVENT-PUMP) occurred at position latitudeN=42.486567 and longitudeE=003.1702, on date/time=2017-05-31T07:50Z00,…	EMOSE2017	DAY2	EMOSE_201705310750Z_DAY2_EVENT-PUMP	High volume well pump	65x 25L carboys were filled with 20L of unfiltered, whole sea water. Carboys were numbered from 1 to 65 and filled in that order. Carboys were washed with diluted bleach (10%) the day before and rinced abundantly twice with sample water before being filled.	sampling-bottle(s)#3,16,29,42,55	SEQ-(100L-on-membrane)_W0.22-3	In protocole SEQ-(100L-on-membrane)_W0.22-3, the sample material was pre-filtered on 3-micrometres, using a 142-mm-diameter Millipore polycarbonate membrane filter (ref:TSTP14250), and concentrated on 0.22-micrometres, using a 142-mm-diameter Millipore polyethersulfone Express Plus membrane filter (ref:GPWP14250). A volume of 100 Litres was filtered and the 142-mm-diameter Millipore polyethersulf…	EMOSE_N010000700,EMOSE_N010000698,EMOSE_N010000694,EMOSE_N010000692,EMOSE_N010000690,EMOSE_N010000686,EMOSE_N030000828,EMOSE_N030000829,EMOSE_N010000702,EMOSE_N010000684	none	Magalhaes, Pesant, Tomasino	0.22	142-mm-diameter Millipore polyethersulfone Express Plus membrane filter (ref:GPWP14250)	3	142-mm-diameter Millipore polycarbonate membrane filter (ref:TSTP14250)	5-mL cryotube	100	12:30:00	14:15:00	particulate matter (ENVO:01000060) including planktonic material (ENVO:01000063) on a 142-mm-diameter Millipore polyethersulfone Express Plus membrane filter (ref:GPWP14250)	none	flash-frozen in liquid nitrogen and stored in a freezer at -80 degree Celsius	N010000413	Genoscope, National Sequencing Centre, Paris, France	none	none	none	none	none	none	none	none	none	http://store.pangaea.de/Projects/EMOSE2017/LOGSHEETS/EMOSE_201705310750Z_DAY2_EVENT-PUMP.pdf	http://store.pangaea.de/Projects/EMOSE2017/LOGSHEETS/EMOSE_201705310750Z_DAY2_WETLAB_size-fractionated_100L_R01-04.pdf
80	EMOSE_N010000692	EMOSE_201705310750Z_DAY2_PUMP_SRF_(3m)_SEQ-(100L-on-membrane)_W0.22-3_N010000692	This sample (EMOSE_N010000692) was collected on board the RV Nereis II (Observatoire Oceanologique de Banyuls), using a high volume well pump, in the context of the EMOSE (2017) Inter-Comparison of Marine Plankton Metagenome Analysis Methods. The sampling event (EMOSE_201705310750Z_DAY2_EVENT-PUMP) occurred at position latitudeN=42.486567 and longitudeE=003.1702, on date/time=2017-05-31T07:50Z00,…	EMOSE2017	DAY2	EMOSE_201705310750Z_DAY2_EVENT-PUMP	High volume well pump	65x 25L carboys were filled with 20L of unfiltered, whole sea water. Carboys were numbered from 1 to 65 and filled in that order. Carboys were washed with diluted bleach (10%) the day before and rinced abundantly twice with sample water before being filled.	sampling-bottle(s)#4,17,30,43,56	SEQ-(100L-on-membrane)_W0.22-3	In protocole SEQ-(100L-on-membrane)_W0.22-3, the sample material was pre-filtered on 3-micrometres, using a 142-mm-diameter Millipore polycarbonate membrane filter (ref:TSTP14250), and concentrated on 0.22-micrometres, using a 142-mm-diameter Millipore polyethersulfone Express Plus membrane filter (ref:GPWP14250). A volume of 100 Litres was filtered and the 142-mm-diameter Millipore polyethersulf…	EMOSE_N010000700,EMOSE_N010000698,EMOSE_N010000694,EMOSE_N010000692,EMOSE_N010000688,EMOSE_N010000686,EMOSE_N030000828,EMOSE_N030000829,EMOSE_N010000702,EMOSE_N010000684	none	Magalhaes, Pesant, Tomasino	0.22	142-mm-diameter Millipore polyethersulfone Express Plus membrane filter (ref:GPWP14250)	3	142-mm-diameter Millipore polycarbonate membrane filter (ref:TSTP14250)	5-mL cryotube	100	12:55:00	15:20:00	particulate matter (ENVO:01000060) including planktonic material (ENVO:01000063) on a 142-mm-diameter Millipore polyethersulfone Express Plus membrane filter (ref:GPWP14250)	none	flash-frozen in liquid nitrogen and stored in a freezer at -80 degree Celsius	N010000413	Genoscope, National Sequencing Centre, Paris, France	EMOSE_N010000690 and EMOSE_N010000692 were interverted (filter in the wrong tube)… disregard what is written on the tube… the registry was corrected	none	none	none	none	none	none	none	none	http://store.pangaea.de/Projects/EMOSE2017/LOGSHEETS/EMOSE_201705310750Z_DAY2_EVENT-PUMP.pdf	http://store.pangaea.de/Projects/EMOSE2017/LOGSHEETS/EMOSE_201705310750Z_DAY2_WETLAB_size-fractionated_100L_R01-04.pdf
81	EMOSE_N010000690	EMOSE_201705310750Z_DAY2_PUMP_SRF_(3m)_SEQ-(100L-on-membrane)_W0.22-3_N010000690	This sample (EMOSE_N010000690) was collected on board the RV Nereis II (Observatoire Oceanologique de Banyuls), using a high volume well pump, in the context of the EMOSE (2017) Inter-Comparison of Marine Plankton Metagenome Analysis Methods. The sampling event (EMOSE_201705310750Z_DAY2_EVENT-PUMP) occurred at position latitudeN=42.486567 and longitudeE=003.1702, on date/time=2017-05-31T07:50Z00,…	EMOSE2017	DAY2	EMOSE_201705310750Z_DAY2_EVENT-PUMP	High volume well pump	65x 25L carboys were filled with 20L of unfiltered, whole sea water. Carboys were numbered from 1 to 65 and filled in that order. Carboys were washed with diluted bleach (10%) the day before and rinced abundantly twice with sample water before being filled.	sampling-bottle(s)#5,18,31,44,57	SEQ-(100L-on-membrane)_W0.22-3	In protocole SEQ-(100L-on-membrane)_W0.22-3, the sample material was pre-filtered on 3-micrometres, using a 142-mm-diameter Millipore polycarbonate membrane filter (ref:TSTP14250), and concentrated on 0.22-micrometres, using a 142-mm-diameter Millipore polyethersulfone Express Plus membrane filter (ref:GPWP14250). A volume of 100 Litres was filtered and the 142-mm-diameter Millipore polyethersulf…	EMOSE_N010000700,EMOSE_N010000698,EMOSE_N010000694,EMOSE_N010000690,EMOSE_N010000688,EMOSE_N010000686,EMOSE_N030000828,EMOSE_N030000829,EMOSE_N010000702,EMOSE_N010000684	none	Magalhaes, Pesant, Tomasino	0.22	142-mm-diameter Millipore polyethersulfone Express Plus membrane filter (ref:GPWP14250)	3	142-mm-diameter Millipore polycarbonate membrane filter (ref:TSTP14250)	5-mL cryotube	100	14:25:00	16:10:00	particulate matter (ENVO:01000060) including planktonic material (ENVO:01000063) on a 142-mm-diameter Millipore polyethersulfone Express Plus membrane filter (ref:GPWP14250)	none	flash-frozen in liquid nitrogen and stored in a freezer at -80 degree Celsius	N010000413	Genoscope, National Sequencing Centre, Paris, France	EMOSE_N010000690 and EMOSE_N010000692 were interverted (filter in the wrong tube)… disregard what is written on the tube… the registry was corrected	none	none	none	none	none	none	none	none	http://store.pangaea.de/Projects/EMOSE2017/LOGSHEETS/EMOSE_201705310750Z_DAY2_EVENT-PUMP.pdf	http://store.pangaea.de/Projects/EMOSE2017/LOGSHEETS/EMOSE_201705310750Z_DAY2_WETLAB_size-fractionated_100L_R05-08.pdf
82	EMOSE_N010000694	EMOSE_201705310750Z_DAY2_PUMP_SRF_(3m)_SEQ-(100L-on-membrane)_W0.22-3_N010000694	This sample (EMOSE_N010000694) was collected on board the RV Nereis II (Observatoire Oceanologique de Banyuls), using a high volume well pump, in the context of the EMOSE (2017) Inter-Comparison of Marine Plankton Metagenome Analysis Methods. The sampling event (EMOSE_201705310750Z_DAY2_EVENT-PUMP) occurred at position latitudeN=42.486567 and longitudeE=003.1702, on date/time=2017-05-31T07:50Z00,…	EMOSE2017	DAY2	EMOSE_201705310750Z_DAY2_EVENT-PUMP	High volume well pump	65x 25L carboys were filled with 20L of unfiltered, whole sea water. Carboys were numbered from 1 to 65 and filled in that order. Carboys were washed with diluted bleach (10%) the day before and rinced abundantly twice with sample water before being filled.	sampling-bottle(s)#6,19,32;45,58	SEQ-(100L-on-membrane)_W0.22-3	In protocole SEQ-(100L-on-membrane)_W0.22-3, the sample material was pre-filtered on 3-micrometres, using a 142-mm-diameter Millipore polycarbonate membrane filter (ref:TSTP14250), and concentrated on 0.22-micrometres, using a 142-mm-diameter Millipore polyethersulfone Express Plus membrane filter (ref:GPWP14250). A volume of 100 Litres was filtered and the 142-mm-diameter Millipore polyethersulf…	EMOSE_N010000700,EMOSE_N010000698,EMOSE_N010000692,EMOSE_N010000690,EMOSE_N010000688,EMOSE_N010000686,EMOSE_N030000828,EMOSE_N030000829,EMOSE_N010000702,EMOSE_N010000684	none	Magalhaes, Pesant, Tomasino	0.22	142-mm-diameter Millipore polyethersulfone Express Plus membrane filter (ref:GPWP14250)	3	142-mm-diameter Millipore polycarbonate membrane filter (ref:TSTP14250)	5-mL cryotube	100	15:35:00	17:35:00	particulate matter (ENVO:01000060) including planktonic material (ENVO:01000063) on a 142-mm-diameter Millipore polyethersulfone Express Plus membrane filter (ref:GPWP14250)	none	flash-frozen in liquid nitrogen and stored in a freezer at -80 degree Celsius	N010000413	Genoscope, National Sequencing Centre, Paris, France	none	none	none	none	none	none	none	none	none	http://store.pangaea.de/Projects/EMOSE2017/LOGSHEETS/EMOSE_201705310750Z_DAY2_EVENT-PUMP.pdf	http://store.pangaea.de/Projects/EMOSE2017/LOGSHEETS/EMOSE_201705310750Z_DAY2_WETLAB_size-fractionated_100L_R05-08.pdf
83	EMOSE_N030000828	EMOSE_201705310750Z_DAY2_PUMP_SRF_(3m)_SEQ-(100L-on-membrane)_W0.22-3_N030000828	This sample (EMOSE_N030000828) was created in silico using samples EMOSE_N010000828, EMOSE_N010000696 and EMOSE_N010000832. The latter samples were collected on board the RV Nereis II (Observatoire Oceanologique de Banyuls), using a high volume well pump, in the context of the EMOSE (2017) Inter-Comparison of Marine Plankton Metagenome Analysis Methods. The sampling event (EMOSE_201705310750Z_DAY…	EMOSE2017	DAY2	EMOSE_201705310750Z_DAY2_EVENT-PUMP	High volume well pump	65x 25L carboys were filled with 20L of unfiltered, whole sea water. Carboys were numbered from 1 to 65 and filled in that order. Carboys were washed with diluted bleach (10%) the day before and rinced abundantly twice with sample water before being filled.	sampling-bottle(s)#7,20,33,46,59	SEQ-(100L-on-membrane)_W0.22-3	In protocole SEQ-(100L-on-membrane)_W0.22-3, the sample material was pre-filtered on 3-micrometres, using a 142-mm-diameter Millipore polycarbonate membrane filter (ref:TSTP14250), and concentrated on 0.22-micrometres, using a 142-mm-diameter Millipore polyethersulfone Express Plus membrane filter (ref:GPWP14250). A volume of 100 Litres was filtered and the 142-mm-diameter Millipore polyethersulf…	EMOSE_N010000700,EMOSE_N010000698,EMOSE_N010000694,EMOSE_N010000692,EMOSE_N010000690,EMOSE_N010000688,EMOSE_N010000686,EMOSE_N030000829,EMOSE_N010000702,EMOSE_N010000684	none	Magalhaes, Pesant, Tomasino	0.22	142-mm-diameter Millipore polyethersulfone Express Plus membrane filter (ref:GPWP14250)	3	142-mm-diameter Millipore polycarbonate membrane filter (ref:TSTP14250)	5-mL cryotube	100	19:46:00	22:05:00	particulate matter (ENVO:01000060) including planktonic material (ENVO:01000063) on a 142-mm-diameter Millipore polyethersulfone Express Plus membrane filter (ref:GPWP14250)	none	flash-frozen in liquid nitrogen and stored in a freezer at -80 degree Celsius	N010000413	Genoscope, National Sequencing Centre, Paris, France	This sample was created in vitro by combining samples EMOSE_N010000828, EMOSE_N010000832 and EMOSE_N010000696 before extracting DNA in order to have a sample corresponding to a filtered volume of 100L	none	none	none	Filtration for this size fraction was very difficult and required 3 filters... 50L of filtrate was kept aside and filtered later so that other filtrations could take place.	none	none	none	none	http://store.pangaea.de/Projects/EMOSE2017/LOGSHEETS/EMOSE_201705310750Z_DAY2_EVENT-PUMP.pdf	http://store.pangaea.de/Projects/EMOSE2017/LOGSHEETS/EMOSE_201705310750Z_DAY2_WETLAB_size-fractionated_100L_R05-08.pdf
84	EMOSE_N010000828	EMOSE_201705310750Z_DAY2_PUMP_SRF_(3m)_SEQ-(100L-on-membrane)_W0.22-3_N010000828	This sample (EMOSE_N010000828) was collected on board the RV Nereis II (Observatoire Oceanologique de Banyuls), using a high volume well pump, in the context of the EMOSE (2017) Inter-Comparison of Marine Plankton Metagenome Analysis Methods. The sampling event (EMOSE_201705310750Z_DAY2_EVENT-PUMP) occurred at position latitudeN=42.486567 and longitudeE=003.1702, on date/time=2017-05-31T07:50Z00,…	EMOSE2017	DAY2	EMOSE_201705310750Z_DAY2_EVENT-PUMP	High volume well pump	65x 25L carboys were filled with 20L of unfiltered, whole sea water. Carboys were numbered from 1 to 65 and filled in that order. Carboys were washed with diluted bleach (10%) the day before and rinced abundantly twice with sample water before being filled.	sampling-bottle(s)#7,20,33,46,59	SEQ-(100L-on-membrane)_W0.22-3	In protocole SEQ-(100L-on-membrane)_W0.22-3, the sample material was pre-filtered on 3-micrometres, using a 142-mm-diameter Millipore polycarbonate membrane filter (ref:TSTP14250), and concentrated on 0.22-micrometres, using a 142-mm-diameter Millipore polyethersulfone Express Plus membrane filter (ref:GPWP14250). A volume of 40 Litres was filtered and the 142-mm-diameter Millipore polyethersulfo…	none	EMOSE_N010000696,EMOSE_N010000832	Magalhaes, Pesant, Tomasino	0.22	142-mm-diameter Millipore polyethersulfone Express Plus membrane filter (ref:GPWP14250)	3	142-mm-diameter Millipore polycarbonate membrane filter (ref:TSTP14250)	5-mL cryotube	40	19:46:00	22:05:00	particulate matter (ENVO:01000060) including planktonic material (ENVO:01000063) on a 142-mm-diameter Millipore polyethersulfone Express Plus membrane filter (ref:GPWP14250)	none	flash-frozen in liquid nitrogen and stored in a freezer at -80 degree Celsius	N010000413	Genoscope, National Sequencing Centre, Paris, France	none	none	none	none	Filtration for this size fraction was very difficult and required 3 filters... 50L of filtrate was kept aside and filtered later so that other filtrations could take place.	none	none	none	none	http://store.pangaea.de/Projects/EMOSE2017/LOGSHEETS/EMOSE_201705310750Z_DAY2_EVENT-PUMP.pdf	http://store.pangaea.de/Projects/EMOSE2017/LOGSHEETS/EMOSE_201705310750Z_DAY2_WETLAB_size-fractionated_100L_R05-08.pdf
85	EMOSE_N010000696	EMOSE_201705310750Z_DAY2_PUMP_SRF_(3m)_SEQ-(100L-on-membrane)_W0.22-3_N010000696	This sample (EMOSE_N010000696) was collected on board the RV Nereis II (Observatoire Oceanologique de Banyuls), using a high volume well pump, in the context of the EMOSE (2017) Inter-Comparison of Marine Plankton Metagenome Analysis Methods. The sampling event (EMOSE_201705310750Z_DAY2_EVENT-PUMP) occurred at position latitudeN=42.486567 and longitudeE=003.1702, on date/time=2017-05-31T07:50Z00,…	EMOSE2017	DAY2	EMOSE_201705310750Z_DAY2_EVENT-PUMP	High volume well pump	65x 25L carboys were filled with 20L of unfiltered, whole sea water. Carboys were numbered from 1 to 65 and filled in that order. Carboys were washed with diluted bleach (10%) the day before and rinced abundantly twice with sample water before being filled.	sampling-bottle(s)#7,20,33,46,59	SEQ-(100L-on-membrane)_W0.22-3	In protocole SEQ-(100L-on-membrane)_W0.22-3, the sample material was pre-filtered on 3-micrometres, using a 142-mm-diameter Millipore polycarbonate membrane filter (ref:TSTP14250), and concentrated on 0.22-micrometres, using a 142-mm-diameter Millipore polyethersulfone Express Plus membrane filter (ref:GPWP14250). A volume of 50 Litres was filtered and the 142-mm-diameter Millipore polyethersulfo…	none	EMOSE_N010000828,EMOSE_N010000832	Magalhaes, Pesant, Tomasino	0.22	142-mm-diameter Millipore polyethersulfone Express Plus membrane filter (ref:GPWP14250)	3	142-mm-diameter Millipore polycarbonate membrane filter (ref:TSTP14250)	5-mL cryotube	50	16:20:00	18:00:00	particulate matter (ENVO:01000060) including planktonic material (ENVO:01000063) on a 142-mm-diameter Millipore polyethersulfone Express Plus membrane filter (ref:GPWP14250)	none	flash-frozen in liquid nitrogen and stored in a freezer at -80 degree Celsius	N010000413	Genoscope, National Sequencing Centre, Paris, France	none	none	none	none	Filtration for this size fraction was very difficult and required 3 filters... 50L of filtrate was kept aside and filtered later so that other filtrations could take place.	none	none	none	none	http://store.pangaea.de/Projects/EMOSE2017/LOGSHEETS/EMOSE_201705310750Z_DAY2_EVENT-PUMP.pdf	http://store.pangaea.de/Projects/EMOSE2017/LOGSHEETS/EMOSE_201705310750Z_DAY2_WETLAB_size-fractionated_100L_R05-08.pdf
86	EMOSE_N010000832	EMOSE_201705310750Z_DAY2_PUMP_SRF_(3m)_SEQ-(100L-on-membrane)_W0.22-3_N010000832	This sample (EMOSE_N010000832) was collected on board the RV Nereis II (Observatoire Oceanologique de Banyuls), using a high volume well pump, in the context of the EMOSE (2017) Inter-Comparison of Marine Plankton Metagenome Analysis Methods. The sampling event (EMOSE_201705310750Z_DAY2_EVENT-PUMP) occurred at position latitudeN=42.486567 and longitudeE=003.1702, on date/time=2017-05-31T07:50Z00,…	EMOSE2017	DAY2	EMOSE_201705310750Z_DAY2_EVENT-PUMP	High volume well pump	65x 25L carboys were filled with 20L of unfiltered, whole sea water. Carboys were numbered from 1 to 65 and filled in that order. Carboys were washed with diluted bleach (10%) the day before and rinced abundantly twice with sample water before being filled.	sampling-bottle(s)#7,20,33,46,59	SEQ-(100L-on-membrane)_W0.22-3	In protocole SEQ-(100L-on-membrane)_W0.22-3, the sample material was pre-filtered on 3-micrometres, using a 142-mm-diameter Millipore polycarbonate membrane filter (ref:TSTP14250), and concentrated on 0.22-micrometres, using a 142-mm-diameter Millipore polyethersulfone Express Plus membrane filter (ref:GPWP14250). A volume of 10 Litres was filtered and the 142-mm-diameter Millipore polyethersulfo…	none	EMOSE_N010000828,EMOSE_N010000696	Magalhaes, Pesant, Tomasino	0.22	142-mm-diameter Millipore polyethersulfone Express Plus membrane filter (ref:GPWP14250)	3	142-mm-diameter Millipore polycarbonate membrane filter (ref:TSTP14250)	5-mL cryotube	10	16:20:00	18:00:00	particulate matter (ENVO:01000060) including planktonic material (ENVO:01000063) on a 142-mm-diameter Millipore polyethersulfone Express Plus membrane filter (ref:GPWP14250)	none	flash-frozen in liquid nitrogen and stored in a freezer at -80 degree Celsius	N010000413	Genoscope, National Sequencing Centre, Paris, France	none	none	none	none	Filtration for this size fraction was very difficult and required 3 filters... 50L of filtrate was kept aside and filtered later so that other filtrations could take place.	none	none	none	none	http://store.pangaea.de/Projects/EMOSE2017/LOGSHEETS/EMOSE_201705310750Z_DAY2_EVENT-PUMP.pdf	http://store.pangaea.de/Projects/EMOSE2017/LOGSHEETS/EMOSE_201705310750Z_DAY2_WETLAB_size-fractionated_100L_R05-08.pdf
87	EMOSE_N010000698	EMOSE_201705310750Z_DAY2_PUMP_SRF_(3m)_SEQ-(100L-on-membrane)_W0.22-3_N010000698	This sample (EMOSE_N010000698) was collected on board the RV Nereis II (Observatoire Oceanologique de Banyuls), using a high volume well pump, in the context of the EMOSE (2017) Inter-Comparison of Marine Plankton Metagenome Analysis Methods. The sampling event (EMOSE_201705310750Z_DAY2_EVENT-PUMP) occurred at position latitudeN=42.486567 and longitudeE=003.1702, on date/time=2017-05-31T07:50Z00,…	EMOSE2017	DAY2	EMOSE_201705310750Z_DAY2_EVENT-PUMP	High volume well pump	65x 25L carboys were filled with 20L of unfiltered, whole sea water. Carboys were numbered from 1 to 65 and filled in that order. Carboys were washed with diluted bleach (10%) the day before and rinced abundantly twice with sample water before being filled.	sampling-bottle(s)#8,21,34,47,60	SEQ-(100L-on-membrane)_W0.22-3	In protocole SEQ-(100L-on-membrane)_W0.22-3, the sample material was pre-filtered on 3-micrometres, using a 142-mm-diameter Millipore polycarbonate membrane filter (ref:TSTP14250), and concentrated on 0.22-micrometres, using a 142-mm-diameter Millipore polyethersulfone Express Plus membrane filter (ref:GPWP14250). A volume of 100 Litres was filtered and the 142-mm-diameter Millipore polyethersulf…	EMOSE_N010000700,EMOSE_N010000694,EMOSE_N010000692,EMOSE_N010000690,EMOSE_N010000688,EMOSE_N010000686,EMOSE_N030000828,EMOSE_N030000829,EMOSE_N010000702,EMOSE_N010000684	none	Magalhaes, Pesant, Tomasino	0.22	142-mm-diameter Millipore polyethersulfone Express Plus membrane filter (ref:GPWP14250)	3	142-mm-diameter Millipore polycarbonate membrane filter (ref:TSTP14250)	5-mL cryotube	100	17:49:00	19:49:00	particulate matter (ENVO:01000060) including planktonic material (ENVO:01000063) on a 142-mm-diameter Millipore polyethersulfone Express Plus membrane filter (ref:GPWP14250)	none	flash-frozen in liquid nitrogen and stored in a freezer at -80 degree Celsius	N010000413	Genoscope, National Sequencing Centre, Paris, France	none	none	none	none	none	none	none	none	none	http://store.pangaea.de/Projects/EMOSE2017/LOGSHEETS/EMOSE_201705310750Z_DAY2_EVENT-PUMP.pdf	http://store.pangaea.de/Projects/EMOSE2017/LOGSHEETS/EMOSE_201705310750Z_DAY2_WETLAB_size-fractionated_100L_R05-08.pdf
88	EMOSE_N010000700	EMOSE_201705310750Z_DAY2_PUMP_SRF_(3m)_SEQ-(100L-on-membrane)_W0.22-3_N010000700	This sample (EMOSE_N010000700) was collected on board the RV Nereis II (Observatoire Oceanologique de Banyuls), using a high volume well pump, in the context of the EMOSE (2017) Inter-Comparison of Marine Plankton Metagenome Analysis Methods. The sampling event (EMOSE_201705310750Z_DAY2_EVENT-PUMP) occurred at position latitudeN=42.486567 and longitudeE=003.1702, on date/time=2017-05-31T07:50Z00,…	EMOSE2017	DAY2	EMOSE_201705310750Z_DAY2_EVENT-PUMP	High volume well pump	65x 25L carboys were filled with 20L of unfiltered, whole sea water. Carboys were numbered from 1 to 65 and filled in that order. Carboys were washed with diluted bleach (10%) the day before and rinced abundantly twice with sample water before being filled.	sampling-bottle(s)#9,22,35,48,61	SEQ-(100L-on-membrane)_W0.22-3	In protocole SEQ-(100L-on-membrane)_W0.22-3, the sample material was pre-filtered on 3-micrometres, using a 142-mm-diameter Millipore polycarbonate membrane filter (ref:TSTP14250), and concentrated on 0.22-micrometres, using a 142-mm-diameter Millipore polyethersulfone Express Plus membrane filter (ref:GPWP14250). A volume of 100 Litres was filtered and the 142-mm-diameter Millipore polyethersulf…	EMOSE_N010000698,EMOSE_N010000694,EMOSE_N010000692,EMOSE_N010000690,EMOSE_N010000688,EMOSE_N010000686,EMOSE_N030000828,EMOSE_N030000829,EMOSE_N010000702,EMOSE_N010000684	none	Magalhaes, Pesant, Tomasino	0.22	142-mm-diameter Millipore polyethersulfone Express Plus membrane filter (ref:GPWP14250)	3	142-mm-diameter Millipore polycarbonate membrane filter (ref:TSTP14250)	5-mL cryotube	100	18:25:00	20:05:00	particulate matter (ENVO:01000060) including planktonic material (ENVO:01000063) on a 142-mm-diameter Millipore polyethersulfone Express Plus membrane filter (ref:GPWP14250)	none	flash-frozen in liquid nitrogen and stored in a freezer at -80 degree Celsius	N010000413	Genoscope, National Sequencing Centre, Paris, France	none	none	none	none	none	none	none	none	none	http://store.pangaea.de/Projects/EMOSE2017/LOGSHEETS/EMOSE_201705310750Z_DAY2_EVENT-PUMP.pdf	http://store.pangaea.de/Projects/EMOSE2017/LOGSHEETS/EMOSE_201705310750Z_DAY2_WETLAB_size-fractionated_100L_R09-10.pdf
89	EMOSE_N010000702	EMOSE_201705310750Z_DAY2_PUMP_SRF_(3m)_SEQ-(100L-on-membrane)_W0.22-3_N010000702	This sample (EMOSE_N010000702) was collected on board the RV Nereis II (Observatoire Oceanologique de Banyuls), using a high volume well pump, in the context of the EMOSE (2017) Inter-Comparison of Marine Plankton Metagenome Analysis Methods. The sampling event (EMOSE_201705310750Z_DAY2_EVENT-PUMP) occurred at position latitudeN=42.486567 and longitudeE=003.1702, on date/time=2017-05-31T07:50Z00,…	EMOSE2017	DAY2	EMOSE_201705310750Z_DAY2_EVENT-PUMP	High volume well pump	65x 25L carboys were filled with 20L of unfiltered, whole sea water. Carboys were numbered from 1 to 65 and filled in that order. Carboys were washed with diluted bleach (10%) the day before and rinced abundantly twice with sample water before being filled.	sampling-bottle(s)#10,23,36,49,62	SEQ-(100L-on-membrane)_W0.22-3	In protocole SEQ-(100L-on-membrane)_W0.22-3, the sample material was pre-filtered on 3-micrometres, using a 142-mm-diameter Millipore polycarbonate membrane filter (ref:TSTP14250), and concentrated on 0.22-micrometres, using a 142-mm-diameter Millipore polyethersulfone Express Plus membrane filter (ref:GPWP14250). A volume of 100 Litres was filtered and the 142-mm-diameter Millipore polyethersulf…	EMOSE_N010000700,EMOSE_N010000698,EMOSE_N010000694,EMOSE_N010000692,EMOSE_N010000690,EMOSE_N010000688,EMOSE_N010000686,EMOSE_N030000828,EMOSE_N030000829,EMOSE_N010000684	none	Magalhaes, Pesant, Tomasino	0.22	142-mm-diameter Millipore polyethersulfone Express Plus membrane filter (ref:GPWP14250)	3	142-mm-diameter Millipore polycarbonate membrane filter (ref:TSTP14250)	5-mL cryotube	100	19:59:00	22:10:00	particulate matter (ENVO:01000060) including planktonic material (ENVO:01000063) on a 142-mm-diameter Millipore polyethersulfone Express Plus membrane filter (ref:GPWP14250)	none	flash-frozen in liquid nitrogen and stored in a freezer at -80 degree Celsius	N010000413	Genoscope, National Sequencing Centre, Paris, France	none	none	none	none	none	none	none	none	none	http://store.pangaea.de/Projects/EMOSE2017/LOGSHEETS/EMOSE_201705310750Z_DAY2_EVENT-PUMP.pdf	http://store.pangaea.de/Projects/EMOSE2017/LOGSHEETS/EMOSE_201705310750Z_DAY2_WETLAB_size-fractionated_100L_R09-10.pdf
90	EMOSE_N030000829	EMOSE_201705310750Z_DAY2_PUMP_SRF_(3m)_SEQ-(100L-on-membrane)_W0.22-3_N030000829	This sample (EMOSE_N030000829) was created in silico using samples EMOSE_N010000829 and EMOSE_N010000831. The latter samples were collected on board the RV Nereis II (Observatoire Oceanologique de Banyuls), using a high volume well pump, in the context of the EMOSE (2017) Inter-Comparison of Marine Plankton Metagenome Analysis Methods. The sampling event (EMOSE_201705310750Z_DAY2_EVENT-PUMP) occu…	EMOSE2017	DAY2	EMOSE_201705310750Z_DAY2_EVENT-PUMP	High volume well pump	65x 25L carboys were filled with 20L of unfiltered, whole sea water. Carboys were numbered from 1 to 65 and filled in that order. Carboys were washed with diluted bleach (10%) the day before and rinced abundantly twice with sample water before being filled.	sampling-bottle(s)#11,24,37,50,63,12,25,38,51,64	SEQ-(100L-on-membrane)_W0.22-3	In protocole SEQ-(100L-on-membrane)_W0.22-3, the sample material was pre-filtered on 3-micrometres, using a 142-mm-diameter Millipore polycarbonate membrane filter (ref:TSTP14250), and concentrated on 0.22-micrometres, using a 142-mm-diameter Millipore polyethersulfone Express Plus membrane filter (ref:GPWP14250). A volume of 100 Litres was filtered and the 142-mm-diameter Millipore polyethersulf…	EMOSE_N010000700,EMOSE_N010000698,EMOSE_N010000694,EMOSE_N010000692,EMOSE_N010000690,EMOSE_N010000688,EMOSE_N010000686,EMOSE_N030000828,EMOSE_N010000702,EMOSE_N010000684	none	Magalhaes, Pesant, Tomasino	0.22	142-mm-diameter Millipore polyethersulfone Express Plus membrane filter (ref:GPWP14250)	3	142-mm-diameter Millipore polycarbonate membrane filter (ref:TSTP14250)	5-mL cryotube	100	20:12:00	22:45:00	particulate matter (ENVO:01000060) including planktonic material (ENVO:01000063) on a 142-mm-diameter Millipore polyethersulfone Express Plus membrane filter (ref:GPWP14250)	none	flash-frozen in liquid nitrogen and stored in a freezer at -80 degree Celsius	N010000413	Genoscope, National Sequencing Centre, Paris, France	This sample was created in vitro by combining samples EMOSE_N010000829 and EMOSE_N010000831 before extracting DNA in order to have a sample corresponding to a filtered volume of 100L	none	none	none	none	none	none	none	none	http://store.pangaea.de/Projects/EMOSE2017/LOGSHEETS/EMOSE_201705310750Z_DAY2_EVENT-PUMP.pdf	http://store.pangaea.de/Projects/EMOSE2017/LOGSHEETS/EMOSE_201705310750Z_DAY2_WETLAB_size-fractionated_100L_R11-12.pdf
91	EMOSE_N010000829	EMOSE_201705310750Z_DAY2_PUMP_SRF_(3m)_SEQ-(100L-on-membrane)_W0.22-3_N010000829	This sample (EMOSE_N010000829) was collected on board the RV Nereis II (Observatoire Oceanologique de Banyuls), using a high volume well pump, in the context of the EMOSE (2017) Inter-Comparison of Marine Plankton Metagenome Analysis Methods. The sampling event (EMOSE_201705310750Z_DAY2_EVENT-PUMP) occurred at position latitudeN=42.486567 and longitudeE=003.1702, on date/time=2017-05-31T07:50Z00,…	EMOSE2017	DAY2	EMOSE_201705310750Z_DAY2_EVENT-PUMP	High volume well pump	65x 25L carboys were filled with 20L of unfiltered, whole sea water. Carboys were numbered from 1 to 65 and filled in that order. Carboys were washed with diluted bleach (10%) the day before and rinced abundantly twice with sample water before being filled.	sampling-bottle(s)#11,24,37,50,63	SEQ-(100L-on-membrane)_W0.22-3	In protocole SEQ-(100L-on-membrane)_W0.22-3, the sample material was pre-filtered on 3-micrometres, using a 142-mm-diameter Millipore polycarbonate membrane filter (ref:TSTP14250), and concentrated on 0.22-micrometres, using a 142-mm-diameter Millipore polyethersulfone Express Plus membrane filter (ref:GPWP14250). A volume of 50 Litres was filtered and the 142-mm-diameter Millipore polyethersulfo…	none	EMOSE_N010000831	Magalhaes, Pesant, Tomasino	0.22	142-mm-diameter Millipore polyethersulfone Express Plus membrane filter (ref:GPWP14250)	3	142-mm-diameter Millipore polycarbonate membrane filter (ref:TSTP14250)	5-mL cryotube	50	20:12:00	22:45:00	particulate matter (ENVO:01000060) including planktonic material (ENVO:01000063) on a 142-mm-diameter Millipore polyethersulfone Express Plus membrane filter (ref:GPWP14250)	none	flash-frozen in liquid nitrogen and stored in a freezer at -80 degree Celsius	N010000413	Genoscope, National Sequencing Centre, Paris, France	none	none	none	none	none	none	none	none	none	http://store.pangaea.de/Projects/EMOSE2017/LOGSHEETS/EMOSE_201705310750Z_DAY2_EVENT-PUMP.pdf	http://store.pangaea.de/Projects/EMOSE2017/LOGSHEETS/EMOSE_201705310750Z_DAY2_WETLAB_size-fractionated_100L_R11-12.pdf
92	EMOSE_N010000831	EMOSE_201705310750Z_DAY2_PUMP_SRF_(3m)_SEQ-(100L-on-membrane)_W0.22-3_N010000831	This sample (EMOSE_N010000831) was collected on board the RV Nereis II (Observatoire Oceanologique de Banyuls), using a high volume well pump, in the context of the EMOSE (2017) Inter-Comparison of Marine Plankton Metagenome Analysis Methods. The sampling event (EMOSE_201705310750Z_DAY2_EVENT-PUMP) occurred at position latitudeN=42.486567 and longitudeE=003.1702, on date/time=2017-05-31T07:50Z00,…	EMOSE2017	DAY2	EMOSE_201705310750Z_DAY2_EVENT-PUMP	High volume well pump	65x 25L carboys were filled with 20L of unfiltered, whole sea water. Carboys were numbered from 1 to 65 and filled in that order. Carboys were washed with diluted bleach (10%) the day before and rinced abundantly twice with sample water before being filled.	sampling-bottle(s)#12,25,38,51,64	SEQ-(100L-on-membrane)_W0.22-3	In protocole SEQ-(100L-on-membrane)_W0.22-3, the sample material was pre-filtered on 3-micrometres, using a 142-mm-diameter Millipore polycarbonate membrane filter (ref:TSTP14250), and concentrated on 0.22-micrometres, using a 142-mm-diameter Millipore polyethersulfone Express Plus membrane filter (ref:GPWP14250). A volume of 50 Litres was filtered and the 142-mm-diameter Millipore polyethersulfo…	none	EMOSE_N010000829	Magalhaes, Pesant, Tomasino	0.22	142-mm-diameter Millipore polyethersulfone Express Plus membrane filter (ref:GPWP14250)	3	142-mm-diameter Millipore polycarbonate membrane filter (ref:TSTP14250)	5-mL cryotube	50	22:15:00	23:53:00	particulate matter (ENVO:01000060) including planktonic material (ENVO:01000063) on a 142-mm-diameter Millipore polyethersulfone Express Plus membrane filter (ref:GPWP14250)	none	flash-frozen in liquid nitrogen and stored in a freezer at -80 degree Celsius	N010000413	Genoscope, National Sequencing Centre, Paris, France	none	none	none	none	none	none	none	none	none	http://store.pangaea.de/Projects/EMOSE2017/LOGSHEETS/EMOSE_201705310750Z_DAY2_EVENT-PUMP.pdf	http://store.pangaea.de/Projects/EMOSE2017/LOGSHEETS/EMOSE_201705310750Z_DAY2_WETLAB_size-fractionated_100L_R11-12.pdf
93	EMOSE_N020000685	EMOSE_201705310750Z_DAY2_PUMP_SRF_(3m)_SEQ-(10x100L-on-membrane)_W3-20_N020000685	This sample (EMOSE_N020000685) was created in silico using samples EMOSE_N010000685, EMOSE_N010000687, EMOSE_N010000689, EMOSE_N010000691, EMOSE_N010000693, EMOSE_N010000695, EMOSE_N010000697, EMOSE_N010000699, EMOSE_N010000701 and EMOSE_N010000703. The latter samples were collected on board the RV Nereis II (Observatoire Oceanologique de Banyuls), using a high volume well pump, in the context of…	EMOSE2017	DAY2	EMOSE_201705310750Z_DAY2_EVENT-PUMP	High volume well pump	65x 25L carboys were filled with 20L of unfiltered, whole sea water. Carboys were numbered from 1 to 65 and filled in that order. Carboys were washed with diluted bleach (10%) the day before and rinced abundantly twice with sample water before being filled.	sampling-bottle(s)#1,14,27,40,53	SEQ-(100L-on-membrane)_W3-20	In protocole SEQ-(100L-on-membrane)_W3-20, the sample material was pre-filtered on 20-micrometres, using a 47-mm-diameter nylon mexh filter, and concentrated on 3-micrometres, using a 142-mm-diameter Millipore polycarbonate membrane filter (ref:TSTP14250). A volume of 1000 Litres was filtered and the 142-mm-diameter Millipore polycarbonate membrane filter (ref:TSTP14250) was packaged in a sterile…	none	none	Magalhaes, Pesant, Tomasino	3	142-mm-diameter Millipore polycarbonate membrane filter (ref:TSTP14250)	20	47-mm-diameter nylon mexh filter	5-mL cryotube	1000	10:24:00	11:55:00	particulate matter (ENVO:01000060) including planktonic material (ENVO:01000063) on a 142-mm-diameter Millipore polycarbonate membrane filter (ref:TSTP14250)	none	flash-frozen in liquid nitrogen and stored in a freezer at -80 degree Celsius	N010000413	Genoscope, National Sequencing Centre, Paris, France	This sample was created in vitro by combining parts of the DNA material extracted from samples EMOSE_N010000685, EMOSE_N010000687, EMOSE_N010000689, EMOSE_N010000691, EMOSE_N010000693, EMOSE_N010000695, EMOSE_N010000697, EMOSE_N010000699, EMOSE_N010000701, EMOSE_N010000703	none	none	none	none	2 filters in 1 tube	none	none	none	http://store.pangaea.de/Projects/EMOSE2017/LOGSHEETS/EMOSE_201705310750Z_DAY2_EVENT-PUMP.pdf	none
94	EMOSE_N010000685	EMOSE_201705310750Z_DAY2_PUMP_SRF_(3m)_SEQ-(100L-on-membrane)_W3-20_N010000685	This sample (EMOSE_N010000685) was collected on board the RV Nereis II (Observatoire Oceanologique de Banyuls), using a high volume well pump, in the context of the EMOSE (2017) Inter-Comparison of Marine Plankton Metagenome Analysis Methods. The sampling event (EMOSE_201705310750Z_DAY2_EVENT-PUMP) occurred at position latitudeN=42.486567 and longitudeE=003.1702, on date/time=2017-05-31T07:50Z00,…	EMOSE2017	DAY2	EMOSE_201705310750Z_DAY2_EVENT-PUMP	High volume well pump	65x 25L carboys were filled with 20L of unfiltered, whole sea water. Carboys were numbered from 1 to 65 and filled in that order. Carboys were washed with diluted bleach (10%) the day before and rinced abundantly twice with sample water before being filled.	sampling-bottle(s)#1,14,27,40,53	SEQ-(100L-on-membrane)_W3-20	In protocole SEQ-(100L-on-membrane)_W3-20, the sample material was pre-filtered on 20-micrometres, using a 47-mm-diameter nylon mexh filter, and concentrated on 3-micrometres, using a 142-mm-diameter Millipore polycarbonate membrane filter (ref:TSTP14250). A volume of 100 Litres was filtered and the 142-mm-diameter Millipore polycarbonate membrane filter (ref:TSTP14250) was packaged in a sterile …	EMOSE_N010000701,EMOSE_N010000699,EMOSE_N010000697,EMOSE_N010000695,EMOSE_N010000693,EMOSE_N010000691,EMOSE_N010000689,EMOSE_N010000687,EMOSE_N010000718,EMOSE_N010000830,EMOSE_N010000703	none	Magalhaes, Pesant, Tomasino	3	142-mm-diameter Millipore polycarbonate membrane filter (ref:TSTP14250)	20	47-mm-diameter nylon mexh filter	5-mL cryotube	100	10:24:00	11:55:00	particulate matter (ENVO:01000060) including planktonic material (ENVO:01000063) on a 142-mm-diameter Millipore polycarbonate membrane filter (ref:TSTP14250)	none	flash-frozen in liquid nitrogen and stored in a freezer at -80 degree Celsius	N010000413	Genoscope, National Sequencing Centre, Paris, France	none	none	none	none	none	2 filters in 1 tube	none	none	none	http://store.pangaea.de/Projects/EMOSE2017/LOGSHEETS/EMOSE_201705310750Z_DAY2_EVENT-PUMP.pdf	http://store.pangaea.de/Projects/EMOSE2017/LOGSHEETS/EMOSE_201705310750Z_DAY2_WETLAB_size-fractionated_100L_R01-04.pdf
95	EMOSE_N010000687	EMOSE_201705310750Z_DAY2_PUMP_SRF_(3m)_SEQ-(100L-on-membrane)_W3-20_N010000687	This sample (EMOSE_N010000687) was collected on board the RV Nereis II (Observatoire Oceanologique de Banyuls), using a high volume well pump, in the context of the EMOSE (2017) Inter-Comparison of Marine Plankton Metagenome Analysis Methods. The sampling event (EMOSE_201705310750Z_DAY2_EVENT-PUMP) occurred at position latitudeN=42.486567 and longitudeE=003.1702, on date/time=2017-05-31T07:50Z00,…	EMOSE2017	DAY2	EMOSE_201705310750Z_DAY2_EVENT-PUMP	High volume well pump	65x 25L carboys were filled with 20L of unfiltered, whole sea water. Carboys were numbered from 1 to 65 and filled in that order. Carboys were washed with diluted bleach (10%) the day before and rinced abundantly twice with sample water before being filled.	sampling-bottle(s)#2,15,28,41,54	SEQ-(100L-on-membrane)_W3-20	In protocole SEQ-(100L-on-membrane)_W3-20, the sample material was pre-filtered on 20-micrometres, using a 47-mm-diameter nylon mexh filter, and concentrated on 3-micrometres, using a 142-mm-diameter Millipore polycarbonate membrane filter (ref:TSTP14250). A volume of 100 Litres was filtered and the 142-mm-diameter Millipore polycarbonate membrane filter (ref:TSTP14250) was packaged in a sterile …	EMOSE_N010000701,EMOSE_N010000699,EMOSE_N010000697,EMOSE_N010000695,EMOSE_N010000693,EMOSE_N010000691,EMOSE_N010000689,EMOSE_N010000718,EMOSE_N010000830,EMOSE_N010000703,EMOSE_N010000685	none	Magalhaes, Pesant, Tomasino	3	142-mm-diameter Millipore polycarbonate membrane filter (ref:TSTP14250)	20	47-mm-diameter nylon mexh filter	5-mL cryotube	100	10:32:00	12:42:00	particulate matter (ENVO:01000060) including planktonic material (ENVO:01000063) on a 142-mm-diameter Millipore polycarbonate membrane filter (ref:TSTP14250)	none	flash-frozen in liquid nitrogen and stored in a freezer at -80 degree Celsius	N010000413	Genoscope, National Sequencing Centre, Paris, France	none	none	none	none	none	2 filters in 1 tube	none	none	none	http://store.pangaea.de/Projects/EMOSE2017/LOGSHEETS/EMOSE_201705310750Z_DAY2_EVENT-PUMP.pdf	http://store.pangaea.de/Projects/EMOSE2017/LOGSHEETS/EMOSE_201705310750Z_DAY2_WETLAB_size-fractionated_100L_R01-04.pdf
96	EMOSE_N010000689	EMOSE_201705310750Z_DAY2_PUMP_SRF_(3m)_SEQ-(100L-on-membrane)_W3-20_N010000689	This sample (EMOSE_N010000689) was collected on board the RV Nereis II (Observatoire Oceanologique de Banyuls), using a high volume well pump, in the context of the EMOSE (2017) Inter-Comparison of Marine Plankton Metagenome Analysis Methods. The sampling event (EMOSE_201705310750Z_DAY2_EVENT-PUMP) occurred at position latitudeN=42.486567 and longitudeE=003.1702, on date/time=2017-05-31T07:50Z00,…	EMOSE2017	DAY2	EMOSE_201705310750Z_DAY2_EVENT-PUMP	High volume well pump	65x 25L carboys were filled with 20L of unfiltered, whole sea water. Carboys were numbered from 1 to 65 and filled in that order. Carboys were washed with diluted bleach (10%) the day before and rinced abundantly twice with sample water before being filled.	sampling-bottle(s)#3,16,29,42,55	SEQ-(100L-on-membrane)_W3-20	In protocole SEQ-(100L-on-membrane)_W3-20, the sample material was pre-filtered on 20-micrometres, using a 47-mm-diameter nylon mexh filter, and concentrated on 3-micrometres, using a 142-mm-diameter Millipore polycarbonate membrane filter (ref:TSTP14250). A volume of 100 Litres was filtered and the 142-mm-diameter Millipore polycarbonate membrane filter (ref:TSTP14250) was packaged in a sterile …	EMOSE_N010000701,EMOSE_N010000699,EMOSE_N010000697,EMOSE_N010000695,EMOSE_N010000693,EMOSE_N010000691,EMOSE_N010000687,EMOSE_N010000718,EMOSE_N010000830,EMOSE_N010000703,EMOSE_N010000685	none	Magalhaes, Pesant, Tomasino	3	142-mm-diameter Millipore polycarbonate membrane filter (ref:TSTP14250)	20	47-mm-diameter nylon mexh filter	5-mL cryotube	100	12:30:00	14:10:00	particulate matter (ENVO:01000060) including planktonic material (ENVO:01000063) on a 142-mm-diameter Millipore polycarbonate membrane filter (ref:TSTP14250)	none	flash-frozen in liquid nitrogen and stored in a freezer at -80 degree Celsius	N010000413	Genoscope, National Sequencing Centre, Paris, France	none	none	none	none	none	2 filters in 1 tube	none	none	none	http://store.pangaea.de/Projects/EMOSE2017/LOGSHEETS/EMOSE_201705310750Z_DAY2_EVENT-PUMP.pdf	http://store.pangaea.de/Projects/EMOSE2017/LOGSHEETS/EMOSE_201705310750Z_DAY2_WETLAB_size-fractionated_100L_R01-04.pdf
97	EMOSE_N010000691	EMOSE_201705310750Z_DAY2_PUMP_SRF_(3m)_SEQ-(100L-on-membrane)_W3-20_N010000691	This sample (EMOSE_N010000691) was collected on board the RV Nereis II (Observatoire Oceanologique de Banyuls), using a high volume well pump, in the context of the EMOSE (2017) Inter-Comparison of Marine Plankton Metagenome Analysis Methods. The sampling event (EMOSE_201705310750Z_DAY2_EVENT-PUMP) occurred at position latitudeN=42.486567 and longitudeE=003.1702, on date/time=2017-05-31T07:50Z00,…	EMOSE2017	DAY2	EMOSE_201705310750Z_DAY2_EVENT-PUMP	High volume well pump	65x 25L carboys were filled with 20L of unfiltered, whole sea water. Carboys were numbered from 1 to 65 and filled in that order. Carboys were washed with diluted bleach (10%) the day before and rinced abundantly twice with sample water before being filled.	sampling-bottle(s)#4,17,30,43,56	SEQ-(100L-on-membrane)_W3-20	In protocole SEQ-(100L-on-membrane)_W3-20, the sample material was pre-filtered on 20-micrometres, using a 47-mm-diameter nylon mexh filter, and concentrated on 3-micrometres, using a 142-mm-diameter Millipore polycarbonate membrane filter (ref:TSTP14250). A volume of 100 Litres was filtered and the 142-mm-diameter Millipore polycarbonate membrane filter (ref:TSTP14250) was packaged in a sterile …	EMOSE_N010000701,EMOSE_N010000699,EMOSE_N010000697,EMOSE_N010000695,EMOSE_N010000693,EMOSE_N010000689,EMOSE_N010000687,EMOSE_N010000718,EMOSE_N010000830,EMOSE_N010000703,EMOSE_N010000685	none	Magalhaes, Pesant, Tomasino	3	142-mm-diameter Millipore polycarbonate membrane filter (ref:TSTP14250)	20	47-mm-diameter nylon mexh filter	5-mL cryotube	100	12:55:00	15:16:00	particulate matter (ENVO:01000060) including planktonic material (ENVO:01000063) on a 142-mm-diameter Millipore polycarbonate membrane filter (ref:TSTP14250)	none	flash-frozen in liquid nitrogen and stored in a freezer at -80 degree Celsius	N010000413	Genoscope, National Sequencing Centre, Paris, France	none	none	none	none	none	2 filters in 1 tube	none	none	none	http://store.pangaea.de/Projects/EMOSE2017/LOGSHEETS/EMOSE_201705310750Z_DAY2_EVENT-PUMP.pdf	http://store.pangaea.de/Projects/EMOSE2017/LOGSHEETS/EMOSE_201705310750Z_DAY2_WETLAB_size-fractionated_100L_R01-04.pdf
98	EMOSE_N010000693	EMOSE_201705310750Z_DAY2_PUMP_SRF_(3m)_SEQ-(100L-on-membrane)_W3-20_N010000693	This sample (EMOSE_N010000693) was collected on board the RV Nereis II (Observatoire Oceanologique de Banyuls), using a high volume well pump, in the context of the EMOSE (2017) Inter-Comparison of Marine Plankton Metagenome Analysis Methods. The sampling event (EMOSE_201705310750Z_DAY2_EVENT-PUMP) occurred at position latitudeN=42.486567 and longitudeE=003.1702, on date/time=2017-05-31T07:50Z00,…	EMOSE2017	DAY2	EMOSE_201705310750Z_DAY2_EVENT-PUMP	High volume well pump	65x 25L carboys were filled with 20L of unfiltered, whole sea water. Carboys were numbered from 1 to 65 and filled in that order. Carboys were washed with diluted bleach (10%) the day before and rinced abundantly twice with sample water before being filled.	sampling-bottle(s)#5,18,31,44,57	SEQ-(100L-on-membrane)_W3-20	In protocole SEQ-(100L-on-membrane)_W3-20, the sample material was pre-filtered on 20-micrometres, using a 47-mm-diameter nylon mexh filter, and concentrated on 3-micrometres, using a 142-mm-diameter Millipore polycarbonate membrane filter (ref:TSTP14250). A volume of 100 Litres was filtered and the 142-mm-diameter Millipore polycarbonate membrane filter (ref:TSTP14250) was packaged in a sterile …	EMOSE_N010000701,EMOSE_N010000699,EMOSE_N010000697,EMOSE_N010000695,EMOSE_N010000691,EMOSE_N010000689,EMOSE_N010000687,EMOSE_N010000718,EMOSE_N010000830,EMOSE_N010000703,EMOSE_N010000685	none	Magalhaes, Pesant, Tomasino	3	142-mm-diameter Millipore polycarbonate membrane filter (ref:TSTP14250)	20	47-mm-diameter nylon mexh filter	5-mL cryotube	100	14:25:00	15:55:00	particulate matter (ENVO:01000060) including planktonic material (ENVO:01000063) on a 142-mm-diameter Millipore polycarbonate membrane filter (ref:TSTP14250)	none	flash-frozen in liquid nitrogen and stored in a freezer at -80 degree Celsius	N010000413	Genoscope, National Sequencing Centre, Paris, France	none	none	none	none	none	2 filters in 1 tube	none	none	none	http://store.pangaea.de/Projects/EMOSE2017/LOGSHEETS/EMOSE_201705310750Z_DAY2_EVENT-PUMP.pdf	http://store.pangaea.de/Projects/EMOSE2017/LOGSHEETS/EMOSE_201705310750Z_DAY2_WETLAB_size-fractionated_100L_R05-08.pdf
99	EMOSE_N010000695	EMOSE_201705310750Z_DAY2_PUMP_SRF_(3m)_SEQ-(100L-on-membrane)_W3-20_N010000695	This sample (EMOSE_N010000695) was collected on board the RV Nereis II (Observatoire Oceanologique de Banyuls), using a high volume well pump, in the context of the EMOSE (2017) Inter-Comparison of Marine Plankton Metagenome Analysis Methods. The sampling event (EMOSE_201705310750Z_DAY2_EVENT-PUMP) occurred at position latitudeN=42.486567 and longitudeE=003.1702, on date/time=2017-05-31T07:50Z00,…	EMOSE2017	DAY2	EMOSE_201705310750Z_DAY2_EVENT-PUMP	High volume well pump	65x 25L carboys were filled with 20L of unfiltered, whole sea water. Carboys were numbered from 1 to 65 and filled in that order. Carboys were washed with diluted bleach (10%) the day before and rinced abundantly twice with sample water before being filled.	sampling-bottle(s)#6,19,32;45,58	SEQ-(100L-on-membrane)_W3-20	In protocole SEQ-(100L-on-membrane)_W3-20, the sample material was pre-filtered on 20-micrometres, using a 47-mm-diameter nylon mexh filter, and concentrated on 3-micrometres, using a 142-mm-diameter Millipore polycarbonate membrane filter (ref:TSTP14250). A volume of 100 Litres was filtered and the 142-mm-diameter Millipore polycarbonate membrane filter (ref:TSTP14250) was packaged in a sterile …	EMOSE_N010000701,EMOSE_N010000699,EMOSE_N010000697,EMOSE_N010000693,EMOSE_N010000691,EMOSE_N010000689,EMOSE_N010000687,EMOSE_N010000718,EMOSE_N010000830,EMOSE_N010000703,EMOSE_N010000685	none	Magalhaes, Pesant, Tomasino	3	142-mm-diameter Millipore polycarbonate membrane filter (ref:TSTP14250)	20	47-mm-diameter nylon mexh filter	5-mL cryotube	100	15:35:00	17:35:00	particulate matter (ENVO:01000060) including planktonic material (ENVO:01000063) on a 142-mm-diameter Millipore polycarbonate membrane filter (ref:TSTP14250)	none	flash-frozen in liquid nitrogen and stored in a freezer at -80 degree Celsius	N010000413	Genoscope, National Sequencing Centre, Paris, France	none	none	none	none	none	2 filters in 1 tube	none	none	none	http://store.pangaea.de/Projects/EMOSE2017/LOGSHEETS/EMOSE_201705310750Z_DAY2_EVENT-PUMP.pdf	http://store.pangaea.de/Projects/EMOSE2017/LOGSHEETS/EMOSE_201705310750Z_DAY2_WETLAB_size-fractionated_100L_R05-08.pdf
100	EMOSE_N010000697	EMOSE_201705310750Z_DAY2_PUMP_SRF_(3m)_SEQ-(100L-on-membrane)_W3-20_N010000697	This sample (EMOSE_N010000697) was collected on board the RV Nereis II (Observatoire Oceanologique de Banyuls), using a high volume well pump, in the context of the EMOSE (2017) Inter-Comparison of Marine Plankton Metagenome Analysis Methods. The sampling event (EMOSE_201705310750Z_DAY2_EVENT-PUMP) occurred at position latitudeN=42.486567 and longitudeE=003.1702, on date/time=2017-05-31T07:50Z00,…	EMOSE2017	DAY2	EMOSE_201705310750Z_DAY2_EVENT-PUMP	High volume well pump	65x 25L carboys were filled with 20L of unfiltered, whole sea water. Carboys were numbered from 1 to 65 and filled in that order. Carboys were washed with diluted bleach (10%) the day before and rinced abundantly twice with sample water before being filled.	sampling-bottle(s)#7,20,33,46,59	SEQ-(100L-on-membrane)_W3-20	In protocole SEQ-(100L-on-membrane)_W3-20, the sample material was pre-filtered on 20-micrometres, using a 47-mm-diameter nylon mexh filter, and concentrated on 3-micrometres, using a 142-mm-diameter Millipore polycarbonate membrane filter (ref:TSTP14250). A volume of 100 Litres was filtered and the 142-mm-diameter Millipore polycarbonate membrane filter (ref:TSTP14250) was packaged in a sterile …	EMOSE_N010000701,EMOSE_N010000699,EMOSE_N010000695,EMOSE_N010000693,EMOSE_N010000691,EMOSE_N010000689,EMOSE_N010000687,EMOSE_N010000718,EMOSE_N010000830,EMOSE_N010000703,EMOSE_N010000685	none	Magalhaes, Pesant, Tomasino	3	142-mm-diameter Millipore polycarbonate membrane filter (ref:TSTP14250)	20	47-mm-diameter nylon mexh filter	5-mL cryotube	100	16:20:00	18:00:00	particulate matter (ENVO:01000060) including planktonic material (ENVO:01000063) on a 142-mm-diameter Millipore polycarbonate membrane filter (ref:TSTP14250)	none	flash-frozen in liquid nitrogen and stored in a freezer at -80 degree Celsius	N010000413	Genoscope, National Sequencing Centre, Paris, France	none	none	none	none	none	2 filters in 1 tube	none	none	none	http://store.pangaea.de/Projects/EMOSE2017/LOGSHEETS/EMOSE_201705310750Z_DAY2_EVENT-PUMP.pdf	http://store.pangaea.de/Projects/EMOSE2017/LOGSHEETS/EMOSE_201705310750Z_DAY2_WETLAB_size-fractionated_100L_R05-08.pdf
101	EMOSE_N010000699	EMOSE_201705310750Z_DAY2_PUMP_SRF_(3m)_SEQ-(100L-on-membrane)_W3-20_N010000699	This sample (EMOSE_N010000699) was collected on board the RV Nereis II (Observatoire Oceanologique de Banyuls), using a high volume well pump, in the context of the EMOSE (2017) Inter-Comparison of Marine Plankton Metagenome Analysis Methods. The sampling event (EMOSE_201705310750Z_DAY2_EVENT-PUMP) occurred at position latitudeN=42.486567 and longitudeE=003.1702, on date/time=2017-05-31T07:50Z00,…	EMOSE2017	DAY2	EMOSE_201705310750Z_DAY2_EVENT-PUMP	High volume well pump	65x 25L carboys were filled with 20L of unfiltered, whole sea water. Carboys were numbered from 1 to 65 and filled in that order. Carboys were washed with diluted bleach (10%) the day before and rinced abundantly twice with sample water before being filled.	sampling-bottle(s)#8,21,34,47,60	SEQ-(100L-on-membrane)_W3-20	In protocole SEQ-(100L-on-membrane)_W3-20, the sample material was pre-filtered on 20-micrometres, using a 47-mm-diameter nylon mexh filter, and concentrated on 3-micrometres, using a 142-mm-diameter Millipore polycarbonate membrane filter (ref:TSTP14250). A volume of 100 Litres was filtered and the 142-mm-diameter Millipore polycarbonate membrane filter (ref:TSTP14250) was packaged in a sterile …	EMOSE_N010000701,EMOSE_N010000697,EMOSE_N010000695,EMOSE_N010000693,EMOSE_N010000691,EMOSE_N010000689,EMOSE_N010000687,EMOSE_N010000718,EMOSE_N010000830,EMOSE_N010000703,EMOSE_N010000685	none	Magalhaes, Pesant, Tomasino	3	142-mm-diameter Millipore polycarbonate membrane filter (ref:TSTP14250)	20	47-mm-diameter nylon mexh filter	5-mL cryotube	100	17:49:00	19:43:00	particulate matter (ENVO:01000060) including planktonic material (ENVO:01000063) on a 142-mm-diameter Millipore polycarbonate membrane filter (ref:TSTP14250)	none	flash-frozen in liquid nitrogen and stored in a freezer at -80 degree Celsius	N010000413	Genoscope, National Sequencing Centre, Paris, France	none	none	none	none	none	2 filters in 1 tube	none	none	none	http://store.pangaea.de/Projects/EMOSE2017/LOGSHEETS/EMOSE_201705310750Z_DAY2_EVENT-PUMP.pdf	http://store.pangaea.de/Projects/EMOSE2017/LOGSHEETS/EMOSE_201705310750Z_DAY2_WETLAB_size-fractionated_100L_R05-08.pdf
102	EMOSE_N010000701	EMOSE_201705310750Z_DAY2_PUMP_SRF_(3m)_SEQ-(100L-on-membrane)_W3-20_N010000701	This sample (EMOSE_N010000701) was collected on board the RV Nereis II (Observatoire Oceanologique de Banyuls), using a high volume well pump, in the context of the EMOSE (2017) Inter-Comparison of Marine Plankton Metagenome Analysis Methods. The sampling event (EMOSE_201705310750Z_DAY2_EVENT-PUMP) occurred at position latitudeN=42.486567 and longitudeE=003.1702, on date/time=2017-05-31T07:50Z00,…	EMOSE2017	DAY2	EMOSE_201705310750Z_DAY2_EVENT-PUMP	High volume well pump	65x 25L carboys were filled with 20L of unfiltered, whole sea water. Carboys were numbered from 1 to 65 and filled in that order. Carboys were washed with diluted bleach (10%) the day before and rinced abundantly twice with sample water before being filled.	sampling-bottle(s)#9,22,35,48,61	SEQ-(100L-on-membrane)_W3-20	In protocole SEQ-(100L-on-membrane)_W3-20, the sample material was pre-filtered on 20-micrometres, using a 47-mm-diameter nylon mexh filter, and concentrated on 3-micrometres, using a 142-mm-diameter Millipore polycarbonate membrane filter (ref:TSTP14250). A volume of 100 Litres was filtered and the 142-mm-diameter Millipore polycarbonate membrane filter (ref:TSTP14250) was packaged in a sterile …	EMOSE_N010000699,EMOSE_N010000697,EMOSE_N010000695,EMOSE_N010000693,EMOSE_N010000691,EMOSE_N010000689,EMOSE_N010000687,EMOSE_N010000718,EMOSE_N010000830,EMOSE_N010000703,EMOSE_N010000685	none	Magalhaes, Pesant, Tomasino	3	142-mm-diameter Millipore polycarbonate membrane filter (ref:TSTP14250)	20	47-mm-diameter nylon mexh filter	5-mL cryotube	100	18:25:00	19:50:00	particulate matter (ENVO:01000060) including planktonic material (ENVO:01000063) on a 142-mm-diameter Millipore polycarbonate membrane filter (ref:TSTP14250)	none	flash-frozen in liquid nitrogen and stored in a freezer at -80 degree Celsius	N010000413	Genoscope, National Sequencing Centre, Paris, France	none	none	none	none	none	2 filters in 1 tube	none	none	none	http://store.pangaea.de/Projects/EMOSE2017/LOGSHEETS/EMOSE_201705310750Z_DAY2_EVENT-PUMP.pdf	http://store.pangaea.de/Projects/EMOSE2017/LOGSHEETS/EMOSE_201705310750Z_DAY2_WETLAB_size-fractionated_100L_R09-10.pdf
103	EMOSE_N010000703	EMOSE_201705310750Z_DAY2_PUMP_SRF_(3m)_SEQ-(100L-on-membrane)_W3-20_N010000703	This sample (EMOSE_N010000703) was collected on board the RV Nereis II (Observatoire Oceanologique de Banyuls), using a high volume well pump, in the context of the EMOSE (2017) Inter-Comparison of Marine Plankton Metagenome Analysis Methods. The sampling event (EMOSE_201705310750Z_DAY2_EVENT-PUMP) occurred at position latitudeN=42.486567 and longitudeE=003.1702, on date/time=2017-05-31T07:50Z00,…	EMOSE2017	DAY2	EMOSE_201705310750Z_DAY2_EVENT-PUMP	High volume well pump	65x 25L carboys were filled with 20L of unfiltered, whole sea water. Carboys were numbered from 1 to 65 and filled in that order. Carboys were washed with diluted bleach (10%) the day before and rinced abundantly twice with sample water before being filled.	sampling-bottle(s)#10,23,36,49,62	SEQ-(100L-on-membrane)_W3-20	In protocole SEQ-(100L-on-membrane)_W3-20, the sample material was pre-filtered on 20-micrometres, using a 47-mm-diameter nylon mexh filter, and concentrated on 3-micrometres, using a 142-mm-diameter Millipore polycarbonate membrane filter (ref:TSTP14250). A volume of 100 Litres was filtered and the 142-mm-diameter Millipore polycarbonate membrane filter (ref:TSTP14250) was packaged in a sterile …	EMOSE_N010000701,EMOSE_N010000699,EMOSE_N010000697,EMOSE_N010000695,EMOSE_N010000693,EMOSE_N010000691,EMOSE_N010000689,EMOSE_N010000687,EMOSE_N010000718,EMOSE_N010000830,EMOSE_N010000685	none	Magalhaes, Pesant, Tomasino	3	142-mm-diameter Millipore polycarbonate membrane filter (ref:TSTP14250)	20	47-mm-diameter nylon mexh filter	5-mL cryotube	100	19:59:00	22:10:00	particulate matter (ENVO:01000060) including planktonic material (ENVO:01000063) on a 142-mm-diameter Millipore polycarbonate membrane filter (ref:TSTP14250)	none	flash-frozen in liquid nitrogen and stored in a freezer at -80 degree Celsius	N010000413	Genoscope, National Sequencing Centre, Paris, France	none	none	none	none	none	2 filters in 1 tube	none	none	none	http://store.pangaea.de/Projects/EMOSE2017/LOGSHEETS/EMOSE_201705310750Z_DAY2_EVENT-PUMP.pdf	http://store.pangaea.de/Projects/EMOSE2017/LOGSHEETS/EMOSE_201705310750Z_DAY2_WETLAB_size-fractionated_100L_R09-10.pdf
104	EMOSE_N010000830	EMOSE_201705310750Z_DAY2_PUMP_SRF_(3m)_SEQ-(100L-on-membrane)_W3-20_N010000830	This sample (EMOSE_N010000830) was collected on board the RV Nereis II (Observatoire Oceanologique de Banyuls), using a high volume well pump, in the context of the EMOSE (2017) Inter-Comparison of Marine Plankton Metagenome Analysis Methods. The sampling event (EMOSE_201705310750Z_DAY2_EVENT-PUMP) occurred at position latitudeN=42.486567 and longitudeE=003.1702, on date/time=2017-05-31T07:50Z00,…	EMOSE2017	DAY2	EMOSE_201705310750Z_DAY2_EVENT-PUMP	High volume well pump	65x 25L carboys were filled with 20L of unfiltered, whole sea water. Carboys were numbered from 1 to 65 and filled in that order. Carboys were washed with diluted bleach (10%) the day before and rinced abundantly twice with sample water before being filled.	sampling-bottle(s)#11,24,37,50,63	SEQ-(100L-on-membrane)_W3-20	In protocole SEQ-(100L-on-membrane)_W3-20, the sample material was pre-filtered on 20-micrometres, using a 47-mm-diameter nylon mexh filter, and concentrated on 3-micrometres, using a 142-mm-diameter Millipore polycarbonate membrane filter (ref:TSTP14250). A volume of 100 Litres was filtered and the 142-mm-diameter Millipore polycarbonate membrane filter (ref:TSTP14250) was packaged in a sterile …	EMOSE_N010000701,EMOSE_N010000699,EMOSE_N010000697,EMOSE_N010000695,EMOSE_N010000693,EMOSE_N010000691,EMOSE_N010000689,EMOSE_N010000687,EMOSE_N010000718,EMOSE_N010000703,EMOSE_N010000685	none	Magalhaes, Pesant, Tomasino	3	142-mm-diameter Millipore polycarbonate membrane filter (ref:TSTP14250)	20	47-mm-diameter nylon mexh filter	5-mL cryotube	100	20:12:00	21:45:00	particulate matter (ENVO:01000060) including planktonic material (ENVO:01000063) on a 142-mm-diameter Millipore polycarbonate membrane filter (ref:TSTP14250)	none	flash-frozen in liquid nitrogen and stored in a freezer at -80 degree Celsius	N010000413	Genoscope, National Sequencing Centre, Paris, France	none	none	none	none	none	2 filters in 1 tube	none	none	none	http://store.pangaea.de/Projects/EMOSE2017/LOGSHEETS/EMOSE_201705310750Z_DAY2_EVENT-PUMP.pdf	http://store.pangaea.de/Projects/EMOSE2017/LOGSHEETS/EMOSE_201705310750Z_DAY2_WETLAB_size-fractionated_100L_R11-12.pdf
105	EMOSE_N010000718	EMOSE_201705310750Z_DAY2_PUMP_SRF_(3m)_SEQ-(100L-on-membrane)_W3-20_N010000718	This sample (EMOSE_N010000718) was collected on board the RV Nereis II (Observatoire Oceanologique de Banyuls), using a high volume well pump, in the context of the EMOSE (2017) Inter-Comparison of Marine Plankton Metagenome Analysis Methods. The sampling event (EMOSE_201705310750Z_DAY2_EVENT-PUMP) occurred at position latitudeN=42.486567 and longitudeE=003.1702, on date/time=2017-05-31T07:50Z00,…	EMOSE2017	DAY2	EMOSE_201705310750Z_DAY2_EVENT-PUMP	High volume well pump	65x 25L carboys were filled with 20L of unfiltered, whole sea water. Carboys were numbered from 1 to 65 and filled in that order. Carboys were washed with diluted bleach (10%) the day before and rinced abundantly twice with sample water before being filled.	sampling-bottle(s)#12,25,38,51,64	SEQ-(100L-on-membrane)_W3-20	In protocole SEQ-(100L-on-membrane)_W3-20, the sample material was pre-filtered on 20-micrometres, using a 47-mm-diameter nylon mexh filter, and concentrated on 3-micrometres, using a 142-mm-diameter Millipore polycarbonate membrane filter (ref:TSTP14250). A volume of 100 Litres was filtered and the 142-mm-diameter Millipore polycarbonate membrane filter (ref:TSTP14250) was packaged in a sterile …	EMOSE_N010000701,EMOSE_N010000699,EMOSE_N010000697,EMOSE_N010000695,EMOSE_N010000693,EMOSE_N010000691,EMOSE_N010000689,EMOSE_N010000687,EMOSE_N010000830,EMOSE_N010000703,EMOSE_N010000685	none	Magalhaes, Pesant, Tomasino	3	142-mm-diameter Millipore polycarbonate membrane filter (ref:TSTP14250)	20	47-mm-diameter nylon mexh filter	5-mL cryotube	100	22:15:00	23:25:00	particulate matter (ENVO:01000060) including planktonic material (ENVO:01000063) on a 142-mm-diameter Millipore polycarbonate membrane filter (ref:TSTP14250)	none	flash-frozen in liquid nitrogen and stored in a freezer at -80 degree Celsius	N010000413	Genoscope, National Sequencing Centre, Paris, France	none	none	none	none	none	2 filters in 1 tube	none	none	none	http://store.pangaea.de/Projects/EMOSE2017/LOGSHEETS/EMOSE_201705310750Z_DAY2_EVENT-PUMP.pdf	http://store.pangaea.de/Projects/EMOSE2017/LOGSHEETS/EMOSE_201705310750Z_DAY2_WETLAB_size-fractionated_100L_R11-12.pdf
106	EMOSE_N010000792	EMOSE_201706010725Z_DAY3_PUMP_SRF_(3m)_SEQ-(100L-on-membrane)_W>3_N010000792	This sample (EMOSE_N010000792) was collected on board the RV Nereis II (Observatoire Oceanologique de Banyuls), using a high volume well pump, in the context of the EMOSE (2017) Inter-Comparison of Marine Plankton Metagenome Analysis Methods. The sampling event (EMOSE_201706010725Z_DAY3_EVENT-PUMP) occurred at position latitudeN=42.4871 and longitudeE=003.170033, on date/time=2017-06-01T07:25Z00,…	EMOSE2017	DAY3	EMOSE_201706010725Z_DAY3_EVENT-PUMP	High volume well pump	30x 25L carboys were filled with 20L of unfiltered, whole sea water. Carboys were numbered from 1 to 30 and filled in that order. Carboys were washed with diluted bleach (10%) the day before and rinced abundantly twice with sample water before being filled.	sampling-bottle(s)#1,7,13,19,25	SEQ-(100L-on-membrane)_W>3	In protocole SEQ-(100L-on-membrane)_W>3, the sample material was not pre-filtered and concentrated on 3-micrometres, using a 142-mm-diameter Millipore polycarbonate membrane filter (ref:TSTP14250). A volume of 20-40 Litres was filtered and the 142-mm-diameter Millipore polycarbonate membrane filter (ref:TSTP14250) was packaged in a sterile 5-mL cryotube, treated with no addition of chemicals, lab…	EMOSE_N010000786,EMOSE_N010000787,EMOSE_N010000788,EMOSE_N010000789,EMOSE_N010000794,EMOSE_N010000790,EMOSE_N010000791,EMOSE_N010000796	EMOSE_N010000786,EMOSE_N010000787	Magalhaes, Pesant, Tomasino	3	142-mm-diameter Millipore polycarbonate membrane filter (ref:TSTP14250)	>3	none	5-mL cryotube	20-40	10:04:00	11:40:00	particulate matter (ENVO:01000060) including planktonic material (ENVO:01000063) on a 142-mm-diameter Millipore polycarbonate membrane filter (ref:TSTP14250)	none	flash-frozen in liquid nitrogen and stored in a freezer at -80 degree Celsius	N010000413	Genoscope, National Sequencing Centre, Paris, France	none	none	none	none	none	none	none	none	none	http://store.pangaea.de/Projects/EMOSE2017/LOGSHEETS/EMOSE_201706010725Z_DAY3_EVENT-PUMP.pdf	http://store.pangaea.de/Projects/EMOSE2017/LOGSHEETS/EMOSE_201706010725Z_DAY3_WETLAB_size-fractionated_100L.pdf
107	EMOSE_N010000787	EMOSE_201706010725Z_DAY3_PUMP_SRF_(3m)_SEQ-(100L-on-membrane)_W>3_N010000787	This sample (EMOSE_N010000787) was collected on board the RV Nereis II (Observatoire Oceanologique de Banyuls), using a high volume well pump, in the context of the EMOSE (2017) Inter-Comparison of Marine Plankton Metagenome Analysis Methods. The sampling event (EMOSE_201706010725Z_DAY3_EVENT-PUMP) occurred at position latitudeN=42.4871 and longitudeE=003.170033, on date/time=2017-06-01T07:25Z00,…	EMOSE2017	DAY3	EMOSE_201706010725Z_DAY3_EVENT-PUMP	High volume well pump	30x 25L carboys were filled with 20L of unfiltered, whole sea water. Carboys were numbered from 1 to 30 and filled in that order. Carboys were washed with diluted bleach (10%) the day before and rinced abundantly twice with sample water before being filled.	sampling-bottle(s)#1,7,13,19,25	SEQ-(100L-on-membrane)_W>3	In protocole SEQ-(100L-on-membrane)_W>3, the sample material was not pre-filtered and concentrated on 3-micrometres, using a 142-mm-diameter Millipore polycarbonate membrane filter (ref:TSTP14250). A volume of 20-40 Litres was filtered and the 142-mm-diameter Millipore polycarbonate membrane filter (ref:TSTP14250) was packaged in a sterile 5-mL cryotube, treated with no addition of chemicals, lab…	EMOSE_N010000786,EMOSE_N010000792,EMOSE_N010000788,EMOSE_N010000789,EMOSE_N010000794,EMOSE_N010000790,EMOSE_N010000791,EMOSE_N010000796	EMOSE_N010000786,EMOSE_N010000792	Magalhaes, Pesant, Tomasino	3	142-mm-diameter Millipore polycarbonate membrane filter (ref:TSTP14250)	>3	none	5-mL cryotube	20-40	10:04:00	11:40:00	particulate matter (ENVO:01000060) including planktonic material (ENVO:01000063) on a 142-mm-diameter Millipore polycarbonate membrane filter (ref:TSTP14250)	none	flash-frozen in liquid nitrogen and stored in a freezer at -80 degree Celsius	N010000413	Genoscope, National Sequencing Centre, Paris, France	none	none	none	none	none	none	none	none	none	http://store.pangaea.de/Projects/EMOSE2017/LOGSHEETS/EMOSE_201706010725Z_DAY3_EVENT-PUMP.pdf	http://store.pangaea.de/Projects/EMOSE2017/LOGSHEETS/EMOSE_201706010725Z_DAY3_WETLAB_size-fractionated_100L.pdf
108	EMOSE_N010000786	EMOSE_201706010725Z_DAY3_PUMP_SRF_(3m)_SEQ-(100L-on-membrane)_W>3_N010000786	This sample (EMOSE_N010000786) was collected on board the RV Nereis II (Observatoire Oceanologique de Banyuls), using a high volume well pump, in the context of the EMOSE (2017) Inter-Comparison of Marine Plankton Metagenome Analysis Methods. The sampling event (EMOSE_201706010725Z_DAY3_EVENT-PUMP) occurred at position latitudeN=42.4871 and longitudeE=003.170033, on date/time=2017-06-01T07:25Z00,…	EMOSE2017	DAY3	EMOSE_201706010725Z_DAY3_EVENT-PUMP	High volume well pump	30x 25L carboys were filled with 20L of unfiltered, whole sea water. Carboys were numbered from 1 to 30 and filled in that order. Carboys were washed with diluted bleach (10%) the day before and rinced abundantly twice with sample water before being filled.	sampling-bottle(s)#1,7,13,19,25	SEQ-(100L-on-membrane)_W>3	In protocole SEQ-(100L-on-membrane)_W>3, the sample material was not pre-filtered and concentrated on 3-micrometres, using a 142-mm-diameter Millipore polycarbonate membrane filter (ref:TSTP14250). A volume of 20-40 Litres was filtered and the 142-mm-diameter Millipore polycarbonate membrane filter (ref:TSTP14250) was packaged in a sterile 5-mL cryotube, treated with no addition of chemicals, lab…	EMOSE_N010000787,EMOSE_N010000792,EMOSE_N010000788,EMOSE_N010000789,EMOSE_N010000794,EMOSE_N010000790,EMOSE_N010000791,EMOSE_N010000796	EMOSE_N010000787,EMOSE_N010000792	Magalhaes, Pesant, Tomasino	3	142-mm-diameter Millipore polycarbonate membrane filter (ref:TSTP14250)	>3	none	5-mL cryotube	20-40	10:04:00	11:40:00	particulate matter (ENVO:01000060) including planktonic material (ENVO:01000063) on a 142-mm-diameter Millipore polycarbonate membrane filter (ref:TSTP14250)	none	flash-frozen in liquid nitrogen and stored in a freezer at -80 degree Celsius	N010000413	Genoscope, National Sequencing Centre, Paris, France	none	none	none	none	none	none	none	none	none	http://store.pangaea.de/Projects/EMOSE2017/LOGSHEETS/EMOSE_201706010725Z_DAY3_EVENT-PUMP.pdf	http://store.pangaea.de/Projects/EMOSE2017/LOGSHEETS/EMOSE_201706010725Z_DAY3_WETLAB_size-fractionated_100L.pdf
109	EMOSE_N010000794	EMOSE_201706010725Z_DAY3_PUMP_SRF_(3m)_SEQ-(100L-on-membrane)_W>3_N010000794	This sample (EMOSE_N010000794) was collected on board the RV Nereis II (Observatoire Oceanologique de Banyuls), using a high volume well pump, in the context of the EMOSE (2017) Inter-Comparison of Marine Plankton Metagenome Analysis Methods. The sampling event (EMOSE_201706010725Z_DAY3_EVENT-PUMP) occurred at position latitudeN=42.4871 and longitudeE=003.170033, on date/time=2017-06-01T07:25Z00,…	EMOSE2017	DAY3	EMOSE_201706010725Z_DAY3_EVENT-PUMP	High volume well pump	30x 25L carboys were filled with 20L of unfiltered, whole sea water. Carboys were numbered from 1 to 30 and filled in that order. Carboys were washed with diluted bleach (10%) the day before and rinced abundantly twice with sample water before being filled.	sampling-bottle(s)#3,9,15,21,27	SEQ-(100L-on-membrane)_W>3	In protocole SEQ-(100L-on-membrane)_W>3, the sample material was not pre-filtered and concentrated on 3-micrometres, using a 142-mm-diameter Millipore polycarbonate membrane filter (ref:TSTP14250). A volume of 20-40 Litres was filtered and the 142-mm-diameter Millipore polycarbonate membrane filter (ref:TSTP14250) was packaged in a sterile 5-mL cryotube, treated with no addition of chemicals, lab…	EMOSE_N010000786,EMOSE_N010000787,EMOSE_N010000792,EMOSE_N010000788,EMOSE_N010000789,EMOSE_N010000790,EMOSE_N010000791,EMOSE_N010000796	EMOSE_N010000788,EMOSE_N010000789	Magalhaes, Pesant, Tomasino	3	142-mm-diameter Millipore polycarbonate membrane filter (ref:TSTP14250)	>3	none	5-mL cryotube	20-40	16:35:00	18:30:00	particulate matter (ENVO:01000060) including planktonic material (ENVO:01000063) on a 142-mm-diameter Millipore polycarbonate membrane filter (ref:TSTP14250)	none	flash-frozen in liquid nitrogen and stored in a freezer at -80 degree Celsius	N010000413	Genoscope, National Sequencing Centre, Paris, France	none	none	none	none	none	none	none	none	none	http://store.pangaea.de/Projects/EMOSE2017/LOGSHEETS/EMOSE_201706010725Z_DAY3_EVENT-PUMP.pdf	http://store.pangaea.de/Projects/EMOSE2017/LOGSHEETS/EMOSE_201706010725Z_DAY3_WETLAB_size-fractionated_100L.pdf
110	EMOSE_N010000789	EMOSE_201706010725Z_DAY3_PUMP_SRF_(3m)_SEQ-(100L-on-membrane)_W>3_N010000789	This sample (EMOSE_N010000789) was collected on board the RV Nereis II (Observatoire Oceanologique de Banyuls), using a high volume well pump, in the context of the EMOSE (2017) Inter-Comparison of Marine Plankton Metagenome Analysis Methods. The sampling event (EMOSE_201706010725Z_DAY3_EVENT-PUMP) occurred at position latitudeN=42.4871 and longitudeE=003.170033, on date/time=2017-06-01T07:25Z00,…	EMOSE2017	DAY3	EMOSE_201706010725Z_DAY3_EVENT-PUMP	High volume well pump	30x 25L carboys were filled with 20L of unfiltered, whole sea water. Carboys were numbered from 1 to 30 and filled in that order. Carboys were washed with diluted bleach (10%) the day before and rinced abundantly twice with sample water before being filled.	sampling-bottle(s)#3,9,15,21,27	SEQ-(100L-on-membrane)_W>3	In protocole SEQ-(100L-on-membrane)_W>3, the sample material was not pre-filtered and concentrated on 3-micrometres, using a 142-mm-diameter Millipore polycarbonate membrane filter (ref:TSTP14250). A volume of 20-40 Litres was filtered and the 142-mm-diameter Millipore polycarbonate membrane filter (ref:TSTP14250) was packaged in a sterile 5-mL cryotube, treated with no addition of chemicals, lab…	EMOSE_N010000786,EMOSE_N010000787,EMOSE_N010000792,EMOSE_N010000788,EMOSE_N010000794,EMOSE_N010000790,EMOSE_N010000791,EMOSE_N010000796	EMOSE_N010000788,EMOSE_N010000794	Magalhaes, Pesant, Tomasino	3	142-mm-diameter Millipore polycarbonate membrane filter (ref:TSTP14250)	>3	none	5-mL cryotube	20-40	16:35:00	18:30:00	particulate matter (ENVO:01000060) including planktonic material (ENVO:01000063) on a 142-mm-diameter Millipore polycarbonate membrane filter (ref:TSTP14250)	none	flash-frozen in liquid nitrogen and stored in a freezer at -80 degree Celsius	N010000413	Genoscope, National Sequencing Centre, Paris, France	none	none	none	none	none	none	none	none	none	http://store.pangaea.de/Projects/EMOSE2017/LOGSHEETS/EMOSE_201706010725Z_DAY3_EVENT-PUMP.pdf	http://store.pangaea.de/Projects/EMOSE2017/LOGSHEETS/EMOSE_201706010725Z_DAY3_WETLAB_size-fractionated_100L.pdf
111	EMOSE_N010000788	EMOSE_201706010725Z_DAY3_PUMP_SRF_(3m)_SEQ-(100L-on-membrane)_W>3_N010000788	This sample (EMOSE_N010000788) was collected on board the RV Nereis II (Observatoire Oceanologique de Banyuls), using a high volume well pump, in the context of the EMOSE (2017) Inter-Comparison of Marine Plankton Metagenome Analysis Methods. The sampling event (EMOSE_201706010725Z_DAY3_EVENT-PUMP) occurred at position latitudeN=42.4871 and longitudeE=003.170033, on date/time=2017-06-01T07:25Z00,…	EMOSE2017	DAY3	EMOSE_201706010725Z_DAY3_EVENT-PUMP	High volume well pump	30x 25L carboys were filled with 20L of unfiltered, whole sea water. Carboys were numbered from 1 to 30 and filled in that order. Carboys were washed with diluted bleach (10%) the day before and rinced abundantly twice with sample water before being filled.	sampling-bottle(s)#3,9,15,21,27	SEQ-(100L-on-membrane)_W>3	In protocole SEQ-(100L-on-membrane)_W>3, the sample material was not pre-filtered and concentrated on 3-micrometres, using a 142-mm-diameter Millipore polycarbonate membrane filter (ref:TSTP14250). A volume of 20-40 Litres was filtered and the 142-mm-diameter Millipore polycarbonate membrane filter (ref:TSTP14250) was packaged in a sterile 5-mL cryotube, treated with no addition of chemicals, lab…	EMOSE_N010000786,EMOSE_N010000787,EMOSE_N010000792,EMOSE_N010000789,EMOSE_N010000794,EMOSE_N010000790,EMOSE_N010000791,EMOSE_N010000796	EMOSE_N010000789,EMOSE_N010000794	Magalhaes, Pesant, Tomasino	3	142-mm-diameter Millipore polycarbonate membrane filter (ref:TSTP14250)	>3	none	5-mL cryotube	20-40	16:35:00	18:30:00	particulate matter (ENVO:01000060) including planktonic material (ENVO:01000063) on a 142-mm-diameter Millipore polycarbonate membrane filter (ref:TSTP14250)	none	flash-frozen in liquid nitrogen and stored in a freezer at -80 degree Celsius	N010000413	Genoscope, National Sequencing Centre, Paris, France	none	none	none	none	none	none	none	none	none	http://store.pangaea.de/Projects/EMOSE2017/LOGSHEETS/EMOSE_201706010725Z_DAY3_EVENT-PUMP.pdf	http://store.pangaea.de/Projects/EMOSE2017/LOGSHEETS/EMOSE_201706010725Z_DAY3_WETLAB_size-fractionated_100L.pdf
112	EMOSE_N010000796	EMOSE_201706010725Z_DAY3_PUMP_SRF_(3m)_SEQ-(100L-on-membrane)_W>3_N010000796	This sample (EMOSE_N010000796) was collected on board the RV Nereis II (Observatoire Oceanologique de Banyuls), using a high volume well pump, in the context of the EMOSE (2017) Inter-Comparison of Marine Plankton Metagenome Analysis Methods. The sampling event (EMOSE_201706010725Z_DAY3_EVENT-PUMP) occurred at position latitudeN=42.4871 and longitudeE=003.170033, on date/time=2017-06-01T07:25Z00,…	EMOSE2017	DAY3	EMOSE_201706010725Z_DAY3_EVENT-PUMP	High volume well pump	30x 25L carboys were filled with 20L of unfiltered, whole sea water. Carboys were numbered from 1 to 30 and filled in that order. Carboys were washed with diluted bleach (10%) the day before and rinced abundantly twice with sample water before being filled.	sampling-bottle(s)#5,11,17,23,29	SEQ-(100L-on-membrane)_W>3	In protocole SEQ-(100L-on-membrane)_W>3, the sample material was not pre-filtered and concentrated on 3-micrometres, using a 142-mm-diameter Millipore polycarbonate membrane filter (ref:TSTP14250). A volume of 20-40 Litres was filtered and the 142-mm-diameter Millipore polycarbonate membrane filter (ref:TSTP14250) was packaged in a sterile 5-mL cryotube, treated with no addition of chemicals, lab…	EMOSE_N010000786,EMOSE_N010000787,EMOSE_N010000792,EMOSE_N010000788,EMOSE_N010000789,EMOSE_N010000794,EMOSE_N010000790,EMOSE_N010000791	EMOSE_N010000790,EMOSE_N010000791	Magalhaes, Pesant, Tomasino	3	142-mm-diameter Millipore polycarbonate membrane filter (ref:TSTP14250)	>3	none	5-mL cryotube	20-40	16:35:00	18:30:00	particulate matter (ENVO:01000060) including planktonic material (ENVO:01000063) on a 142-mm-diameter Millipore polycarbonate membrane filter (ref:TSTP14250)	none	flash-frozen in liquid nitrogen and stored in a freezer at -80 degree Celsius	N010000413	Genoscope, National Sequencing Centre, Paris, France	none	none	none	none	none	none	none	none	none	http://store.pangaea.de/Projects/EMOSE2017/LOGSHEETS/EMOSE_201706010725Z_DAY3_EVENT-PUMP.pdf	http://store.pangaea.de/Projects/EMOSE2017/LOGSHEETS/EMOSE_201706010725Z_DAY3_WETLAB_size-fractionated_100L.pdf
113	EMOSE_N010000791	EMOSE_201706010725Z_DAY3_PUMP_SRF_(3m)_SEQ-(100L-on-membrane)_W>3_N010000791	This sample (EMOSE_N010000791) was collected on board the RV Nereis II (Observatoire Oceanologique de Banyuls), using a high volume well pump, in the context of the EMOSE (2017) Inter-Comparison of Marine Plankton Metagenome Analysis Methods. The sampling event (EMOSE_201706010725Z_DAY3_EVENT-PUMP) occurred at position latitudeN=42.4871 and longitudeE=003.170033, on date/time=2017-06-01T07:25Z00,…	EMOSE2017	DAY3	EMOSE_201706010725Z_DAY3_EVENT-PUMP	High volume well pump	30x 25L carboys were filled with 20L of unfiltered, whole sea water. Carboys were numbered from 1 to 30 and filled in that order. Carboys were washed with diluted bleach (10%) the day before and rinced abundantly twice with sample water before being filled.	sampling-bottle(s)#5,11,17,23,29	SEQ-(100L-on-membrane)_W>3	In protocole SEQ-(100L-on-membrane)_W>3, the sample material was not pre-filtered and concentrated on 3-micrometres, using a 142-mm-diameter Millipore polycarbonate membrane filter (ref:TSTP14250). A volume of 20-40 Litres was filtered and the 142-mm-diameter Millipore polycarbonate membrane filter (ref:TSTP14250) was packaged in a sterile 5-mL cryotube, treated with no addition of chemicals, lab…	EMOSE_N010000786,EMOSE_N010000787,EMOSE_N010000792,EMOSE_N010000788,EMOSE_N010000789,EMOSE_N010000794,EMOSE_N010000790,EMOSE_N010000796	EMOSE_N010000790,EMOSE_N010000796	Magalhaes, Pesant, Tomasino	3	142-mm-diameter Millipore polycarbonate membrane filter (ref:TSTP14250)	>3	none	5-mL cryotube	20-40	16:35:00	18:30:00	particulate matter (ENVO:01000060) including planktonic material (ENVO:01000063) on a 142-mm-diameter Millipore polycarbonate membrane filter (ref:TSTP14250)	none	flash-frozen in liquid nitrogen and stored in a freezer at -80 degree Celsius	N010000413	Genoscope, National Sequencing Centre, Paris, France	none	none	none	none	none	none	none	none	none	http://store.pangaea.de/Projects/EMOSE2017/LOGSHEETS/EMOSE_201706010725Z_DAY3_EVENT-PUMP.pdf	http://store.pangaea.de/Projects/EMOSE2017/LOGSHEETS/EMOSE_201706010725Z_DAY3_WETLAB_size-fractionated_100L.pdf
114	EMOSE_N010000790	EMOSE_201706010725Z_DAY3_PUMP_SRF_(3m)_SEQ-(100L-on-membrane)_W>3_N010000790	This sample (EMOSE_N010000790) was collected on board the RV Nereis II (Observatoire Oceanologique de Banyuls), using a high volume well pump, in the context of the EMOSE (2017) Inter-Comparison of Marine Plankton Metagenome Analysis Methods. The sampling event (EMOSE_201706010725Z_DAY3_EVENT-PUMP) occurred at position latitudeN=42.4871 and longitudeE=003.170033, on date/time=2017-06-01T07:25Z00,…	EMOSE2017	DAY3	EMOSE_201706010725Z_DAY3_EVENT-PUMP	High volume well pump	30x 25L carboys were filled with 20L of unfiltered, whole sea water. Carboys were numbered from 1 to 30 and filled in that order. Carboys were washed with diluted bleach (10%) the day before and rinced abundantly twice with sample water before being filled.	sampling-bottle(s)#5,11,17,23,29	SEQ-(100L-on-membrane)_W>3	In protocole SEQ-(100L-on-membrane)_W>3, the sample material was not pre-filtered and concentrated on 3-micrometres, using a 142-mm-diameter Millipore polycarbonate membrane filter (ref:TSTP14250). A volume of 20-40 Litres was filtered and the 142-mm-diameter Millipore polycarbonate membrane filter (ref:TSTP14250) was packaged in a sterile 5-mL cryotube, treated with no addition of chemicals, lab…	EMOSE_N010000786,EMOSE_N010000787,EMOSE_N010000792,EMOSE_N010000788,EMOSE_N010000789,EMOSE_N010000794,EMOSE_N010000791,EMOSE_N010000796	EMOSE_N010000791,EMOSE_N010000796	Magalhaes, Pesant, Tomasino	3	142-mm-diameter Millipore polycarbonate membrane filter (ref:TSTP14250)	>3	none	5-mL cryotube	20-40	16:35:00	18:30:00	particulate matter (ENVO:01000060) including planktonic material (ENVO:01000063) on a 142-mm-diameter Millipore polycarbonate membrane filter (ref:TSTP14250)	none	flash-frozen in liquid nitrogen and stored in a freezer at -80 degree Celsius	N010000413	Genoscope, National Sequencing Centre, Paris, France	none	none	none	none	none	none	none	none	none	http://store.pangaea.de/Projects/EMOSE2017/LOGSHEETS/EMOSE_201706010725Z_DAY3_EVENT-PUMP.pdf	http://store.pangaea.de/Projects/EMOSE2017/LOGSHEETS/EMOSE_201706010725Z_DAY3_WETLAB_size-fractionated_100L.pdf
115	EMOSE_N010000793	EMOSE_201706010725Z_DAY3_PUMP_SRF_(3m)_SEQ-(100L-on-membrane)_W0.22-3_N010000793	This sample (EMOSE_N010000793) was collected on board the RV Nereis II (Observatoire Oceanologique de Banyuls), using a high volume well pump, in the context of the EMOSE (2017) Inter-Comparison of Marine Plankton Metagenome Analysis Methods. The sampling event (EMOSE_201706010725Z_DAY3_EVENT-PUMP) occurred at position latitudeN=42.4871 and longitudeE=003.170033, on date/time=2017-06-01T07:25Z00,…	EMOSE2017	DAY3	EMOSE_201706010725Z_DAY3_EVENT-PUMP	High volume well pump	30x 25L carboys were filled with 20L of unfiltered, whole sea water. Carboys were numbered from 1 to 30 and filled in that order. Carboys were washed with diluted bleach (10%) the day before and rinced abundantly twice with sample water before being filled.	sampling-bottle(s)#1,7,13,19,25	SEQ-(100L-on-membrane)_W0.22-3	In protocole SEQ-(100L-on-membrane)_W0.22-3, the sample material was pre-filtered on 3-micrometres, using a 142-mm-diameter Millipore polycarbonate membrane filter (ref:TSTP14250), and concentrated on 0.22-micrometres, using a 142-mm-diameter Millipore polyethersulfone Express Plus membrane filter (ref:GPWP14250). A volume of 100 Litres was filtered and the 142-mm-diameter Millipore polyethersulf…	EMOSE_N010000795,EMOSE_N010000797	none	Magalhaes, Pesant, Tomasino	0.22	142-mm-diameter Millipore polyethersulfone Express Plus membrane filter (ref:GPWP14250)	3	142-mm-diameter Millipore polycarbonate membrane filter (ref:TSTP14250)	5-mL cryotube	100	10:04:00	12:05:00	particulate matter (ENVO:01000060) including planktonic material (ENVO:01000063) on a 142-mm-diameter Millipore polyethersulfone Express Plus membrane filter (ref:GPWP14250)	none	flash-frozen in liquid nitrogen and stored in a freezer at -80 degree Celsius	N010000413	Genoscope, National Sequencing Centre, Paris, France	none	none	none	none	none	none	none	none	none	http://store.pangaea.de/Projects/EMOSE2017/LOGSHEETS/EMOSE_201706010725Z_DAY3_EVENT-PUMP.pdf	http://store.pangaea.de/Projects/EMOSE2017/LOGSHEETS/EMOSE_201706010725Z_DAY3_WETLAB_size-fractionated_100L.pdf
116	EMOSE_N010000795	EMOSE_201706010725Z_DAY3_PUMP_SRF_(3m)_SEQ-(100L-on-membrane)_W0.22-3_N010000795	This sample (EMOSE_N010000795) was collected on board the RV Nereis II (Observatoire Oceanologique de Banyuls), using a high volume well pump, in the context of the EMOSE (2017) Inter-Comparison of Marine Plankton Metagenome Analysis Methods. The sampling event (EMOSE_201706010725Z_DAY3_EVENT-PUMP) occurred at position latitudeN=42.4871 and longitudeE=003.170033, on date/time=2017-06-01T07:25Z00,…	EMOSE2017	DAY3	EMOSE_201706010725Z_DAY3_EVENT-PUMP	High volume well pump	30x 25L carboys were filled with 20L of unfiltered, whole sea water. Carboys were numbered from 1 to 30 and filled in that order. Carboys were washed with diluted bleach (10%) the day before and rinced abundantly twice with sample water before being filled.	sampling-bottle(s)#3,9,15,21,27	SEQ-(100L-on-membrane)_W0.22-3	In protocole SEQ-(100L-on-membrane)_W0.22-3, the sample material was pre-filtered on 3-micrometres, using a 142-mm-diameter Millipore polycarbonate membrane filter (ref:TSTP14250), and concentrated on 0.22-micrometres, using a 142-mm-diameter Millipore polyethersulfone Express Plus membrane filter (ref:GPWP14250). A volume of 50 Litres was filtered and the 142-mm-diameter Millipore polyethersulfo…	EMOSE_N010000793,EMOSE_N010000797	none	Magalhaes, Pesant, Tomasino	0.22	142-mm-diameter Millipore polyethersulfone Express Plus membrane filter (ref:GPWP14250)	3	142-mm-diameter Millipore polycarbonate membrane filter (ref:TSTP14250)	5-mL cryotube	50	16:35:00	18:30:00	particulate matter (ENVO:01000060) including planktonic material (ENVO:01000063) on a 142-mm-diameter Millipore polyethersulfone Express Plus membrane filter (ref:GPWP14250)	none	flash-frozen in liquid nitrogen and stored in a freezer at -80 degree Celsius	N010000413	Genoscope, National Sequencing Centre, Paris, France	none	none	none	none	none	none	none	none	none	http://store.pangaea.de/Projects/EMOSE2017/LOGSHEETS/EMOSE_201706010725Z_DAY3_EVENT-PUMP.pdf	http://store.pangaea.de/Projects/EMOSE2017/LOGSHEETS/EMOSE_201706010725Z_DAY3_WETLAB_size-fractionated_100L.pdf
117	EMOSE_N010000797	EMOSE_201706010725Z_DAY3_PUMP_SRF_(3m)_SEQ-(100L-on-membrane)_W0.22-3_N010000797	This sample (EMOSE_N010000797) was collected on board the RV Nereis II (Observatoire Oceanologique de Banyuls), using a high volume well pump, in the context of the EMOSE (2017) Inter-Comparison of Marine Plankton Metagenome Analysis Methods. The sampling event (EMOSE_201706010725Z_DAY3_EVENT-PUMP) occurred at position latitudeN=42.4871 and longitudeE=003.170033, on date/time=2017-06-01T07:25Z00,…	EMOSE2017	DAY3	EMOSE_201706010725Z_DAY3_EVENT-PUMP	High volume well pump	30x 25L carboys were filled with 20L of unfiltered, whole sea water. Carboys were numbered from 1 to 30 and filled in that order. Carboys were washed with diluted bleach (10%) the day before and rinced abundantly twice with sample water before being filled.	sampling-bottle(s)#5,11,17,23,29	SEQ-(100L-on-membrane)_W0.22-3	In protocole SEQ-(100L-on-membrane)_W0.22-3, the sample material was pre-filtered on 3-micrometres, using a 142-mm-diameter Millipore polycarbonate membrane filter (ref:TSTP14250), and concentrated on 0.22-micrometres, using a 142-mm-diameter Millipore polyethersulfone Express Plus membrane filter (ref:GPWP14250). A volume of 50 Litres was filtered and the 142-mm-diameter Millipore polyethersulfo…	EMOSE_N010000793,EMOSE_N010000795	none	Magalhaes, Pesant, Tomasino	0.22	142-mm-diameter Millipore polyethersulfone Express Plus membrane filter (ref:GPWP14250)	3	142-mm-diameter Millipore polycarbonate membrane filter (ref:TSTP14250)	5-mL cryotube	50	16:35:00	18:30:00	particulate matter (ENVO:01000060) including planktonic material (ENVO:01000063) on a 142-mm-diameter Millipore polyethersulfone Express Plus membrane filter (ref:GPWP14250)	none	flash-frozen in liquid nitrogen and stored in a freezer at -80 degree Celsius	N010000413	Genoscope, National Sequencing Centre, Paris, France	none	none	none	none	none	none	none	none	none	http://store.pangaea.de/Projects/EMOSE2017/LOGSHEETS/EMOSE_201706010725Z_DAY3_EVENT-PUMP.pdf	http://store.pangaea.de/Projects/EMOSE2017/LOGSHEETS/EMOSE_201706010725Z_DAY3_WETLAB_size-fractionated_100L.pdf
118	EMOSE_N010000798	EMOSE_201706010725Z_DAY3_PUMP_SRF_(3m)_SEQ-(10L-on-membrane)_W>0.22_N010000798	This sample (EMOSE_N010000798) was collected on board the RV Nereis II (Observatoire Oceanologique de Banyuls), using a high volume well pump, in the context of the EMOSE (2017) Inter-Comparison of Marine Plankton Metagenome Analysis Methods. The sampling event (EMOSE_201706010725Z_DAY3_EVENT-PUMP) occurred at position latitudeN=42.4871 and longitudeE=003.170033, on date/time=2017-06-01T07:25Z00,…	EMOSE2017	DAY3	EMOSE_201706010725Z_DAY3_EVENT-PUMP	High volume well pump	30x 25L carboys were filled with 20L of unfiltered, whole sea water. Carboys were numbered from 1 to 30 and filled in that order. Carboys were washed with diluted bleach (10%) the day before and rinced abundantly twice with sample water before being filled.	sampling-bottle(s)#8	SEQ-(10L-on-membrane)_W>0.22	In protocole SEQ-(10L-on-membrane)_W>0.22, the sample material was not pre-filtered and concentrated on 0.22-micrometres, using a 142-mm-diameter Millipore polyethersulfone Express Plus membrane filter (ref:GPWP14250). A volume of 10 Litres was filtered and the 142-mm-diameter Millipore polyethersulfone Express Plus membrane filter (ref:GPWP14250) was packaged in a sterile 15-mL cryotube, treated…	EMOSE_N010000824,EMOSE_N010000820,EMOSE_N010000819,EMOSE_N010000823,EMOSE_N010000822,EMOSE_N010000825,EMOSE_N010000821,EMOSE_N010000827,EMOSE_N010000826,EMOSE_N010000817,EMOSE_N010000815,EMOSE_N010000814,EMOSE_N010000818,EMOSE_N010000813,EMOSE_N010000811,EMOSE_N010000809,EMOSE_N010000808,EMOSE_N010000812,EMOSE_N010000810,EMOSE_N010000816,EMOSE_N010000807,EMOSE_N010000806,EMOSE_N010000799,EMOSE_N0…	none	Magalhaes, Pesant, Tomasino	0.22	142-mm-diameter Millipore polyethersulfone Express Plus membrane filter (ref:GPWP14250)	>0.22	none	15-mL cryotube	10	10:20:00	10:26:00	particulate matter (ENVO:01000060) including planktonic material (ENVO:01000063) on a 142-mm-diameter Millipore polyethersulfone Express Plus membrane filter (ref:GPWP14250)	none	flash-frozen in liquid nitrogen and stored in a freezer at -80 degree Celsius	N010000413	Genoscope, National Sequencing Centre, Paris, France	none	none	none	none	none	none	none	none	none	http://store.pangaea.de/Projects/EMOSE2017/LOGSHEETS/EMOSE_201706010725Z_DAY3_EVENT-PUMP.pdf	http://store.pangaea.de/Projects/EMOSE2017/LOGSHEETS/EMOSE_201706010725Z_DAY3_WETLAB_wholewater_10L.pdf
119	EMOSE_N010000807	EMOSE_201706010725Z_DAY3_PUMP_SRF_(3m)_SEQ-(10L-on-membrane)_W>0.22_N010000807	This sample (EMOSE_N010000807) was collected on board the RV Nereis II (Observatoire Oceanologique de Banyuls), using a high volume well pump, in the context of the EMOSE (2017) Inter-Comparison of Marine Plankton Metagenome Analysis Methods. The sampling event (EMOSE_201706010725Z_DAY3_EVENT-PUMP) occurred at position latitudeN=42.4871 and longitudeE=003.170033, on date/time=2017-06-01T07:25Z00,…	EMOSE2017	DAY3	EMOSE_201706010725Z_DAY3_EVENT-PUMP	High volume well pump	30x 25L carboys were filled with 20L of unfiltered, whole sea water. Carboys were numbered from 1 to 30 and filled in that order. Carboys were washed with diluted bleach (10%) the day before and rinced abundantly twice with sample water before being filled.	sampling-bottle(s)#14	SEQ-(10L-on-membrane)_W>0.22	In protocole SEQ-(10L-on-membrane)_W>0.22, the sample material was not pre-filtered and concentrated on 0.22-micrometres, using a 142-mm-diameter Millipore polyethersulfone Express Plus membrane filter (ref:GPWP14250). A volume of 10 Litres was filtered and the 142-mm-diameter Millipore polyethersulfone Express Plus membrane filter (ref:GPWP14250) was packaged in a sterile 15-mL cryotube, treated…	EMOSE_N010000824,EMOSE_N010000820,EMOSE_N010000819,EMOSE_N010000823,EMOSE_N010000822,EMOSE_N010000825,EMOSE_N010000821,EMOSE_N010000827,EMOSE_N010000826,EMOSE_N010000817,EMOSE_N010000815,EMOSE_N010000814,EMOSE_N010000818,EMOSE_N010000813,EMOSE_N010000811,EMOSE_N010000809,EMOSE_N010000808,EMOSE_N010000812,EMOSE_N010000810,EMOSE_N010000816,EMOSE_N010000806,EMOSE_N010000799,EMOSE_N010000798,EMOSE_N0…	none	Magalhaes, Pesant, Tomasino	0.22	142-mm-diameter Millipore polyethersulfone Express Plus membrane filter (ref:GPWP14250)	>0.22	none	15-mL cryotube	10	10:57:00	11:03:00	particulate matter (ENVO:01000060) including planktonic material (ENVO:01000063) on a 142-mm-diameter Millipore polyethersulfone Express Plus membrane filter (ref:GPWP14250)	none	flash-frozen in liquid nitrogen and stored in a freezer at -80 degree Celsius	N010000413	Genoscope, National Sequencing Centre, Paris, France	none	none	none	none	none	none	none	none	none	http://store.pangaea.de/Projects/EMOSE2017/LOGSHEETS/EMOSE_201706010725Z_DAY3_EVENT-PUMP.pdf	http://store.pangaea.de/Projects/EMOSE2017/LOGSHEETS/EMOSE_201706010725Z_DAY3_WETLAB_wholewater_10L.pdf
120	EMOSE_N010000799	EMOSE_201706010725Z_DAY3_PUMP_SRF_(3m)_SEQ-(10L-on-membrane)_W>0.22_N010000799	This sample (EMOSE_N010000799) was collected on board the RV Nereis II (Observatoire Oceanologique de Banyuls), using a high volume well pump, in the context of the EMOSE (2017) Inter-Comparison of Marine Plankton Metagenome Analysis Methods. The sampling event (EMOSE_201706010725Z_DAY3_EVENT-PUMP) occurred at position latitudeN=42.4871 and longitudeE=003.170033, on date/time=2017-06-01T07:25Z00,…	EMOSE2017	DAY3	EMOSE_201706010725Z_DAY3_EVENT-PUMP	High volume well pump	30x 25L carboys were filled with 20L of unfiltered, whole sea water. Carboys were numbered from 1 to 30 and filled in that order. Carboys were washed with diluted bleach (10%) the day before and rinced abundantly twice with sample water before being filled.	sampling-bottle(s)#8	SEQ-(10L-on-membrane)_W>0.22	In protocole SEQ-(10L-on-membrane)_W>0.22, the sample material was not pre-filtered and concentrated on 0.22-micrometres, using a 142-mm-diameter Millipore polyethersulfone Express Plus membrane filter (ref:GPWP14250). A volume of 10 Litres was filtered and the 142-mm-diameter Millipore polyethersulfone Express Plus membrane filter (ref:GPWP14250) was packaged in a sterile 15-mL cryotube, treated…	EMOSE_N010000824,EMOSE_N010000820,EMOSE_N010000819,EMOSE_N010000823,EMOSE_N010000822,EMOSE_N010000825,EMOSE_N010000821,EMOSE_N010000827,EMOSE_N010000826,EMOSE_N010000817,EMOSE_N010000815,EMOSE_N010000814,EMOSE_N010000818,EMOSE_N010000813,EMOSE_N010000811,EMOSE_N010000809,EMOSE_N010000808,EMOSE_N010000812,EMOSE_N010000810,EMOSE_N010000816,EMOSE_N010000807,EMOSE_N010000806,EMOSE_N010000798,EMOSE_N0…	none	Magalhaes, Pesant, Tomasino	0.22	142-mm-diameter Millipore polyethersulfone Express Plus membrane filter (ref:GPWP14250)	>0.22	none	15-mL cryotube	10	10:26:00	10:34:00	particulate matter (ENVO:01000060) including planktonic material (ENVO:01000063) on a 142-mm-diameter Millipore polyethersulfone Express Plus membrane filter (ref:GPWP14250)	none	flash-frozen in liquid nitrogen and stored in a freezer at -80 degree Celsius	N010000413	Genoscope, National Sequencing Centre, Paris, France	none	none	none	none	none	none	none	none	none	http://store.pangaea.de/Projects/EMOSE2017/LOGSHEETS/EMOSE_201706010725Z_DAY3_EVENT-PUMP.pdf	http://store.pangaea.de/Projects/EMOSE2017/LOGSHEETS/EMOSE_201706010725Z_DAY3_WETLAB_wholewater_10L.pdf
121	EMOSE_N010000800	EMOSE_201706010725Z_DAY3_PUMP_SRF_(3m)_SEQ-(10L-on-membrane)_W>0.22_N010000800	This sample (EMOSE_N010000800) was collected on board the RV Nereis II (Observatoire Oceanologique de Banyuls), using a high volume well pump, in the context of the EMOSE (2017) Inter-Comparison of Marine Plankton Metagenome Analysis Methods. The sampling event (EMOSE_201706010725Z_DAY3_EVENT-PUMP) occurred at position latitudeN=42.4871 and longitudeE=003.170033, on date/time=2017-06-01T07:25Z00,…	EMOSE2017	DAY3	EMOSE_201706010725Z_DAY3_EVENT-PUMP	High volume well pump	30x 25L carboys were filled with 20L of unfiltered, whole sea water. Carboys were numbered from 1 to 30 and filled in that order. Carboys were washed with diluted bleach (10%) the day before and rinced abundantly twice with sample water before being filled.	sampling-bottle(s)#20	SEQ-(10L-on-membrane)_W>0.22	In protocole SEQ-(10L-on-membrane)_W>0.22, the sample material was not pre-filtered and concentrated on 0.22-micrometres, using a 142-mm-diameter Millipore polyethersulfone Express Plus membrane filter (ref:GPWP14250). A volume of 10 Litres was filtered and the 142-mm-diameter Millipore polyethersulfone Express Plus membrane filter (ref:GPWP14250) was packaged in a sterile 15-mL cryotube, treated…	EMOSE_N010000824,EMOSE_N010000820,EMOSE_N010000819,EMOSE_N010000823,EMOSE_N010000822,EMOSE_N010000825,EMOSE_N010000821,EMOSE_N010000827,EMOSE_N010000826,EMOSE_N010000817,EMOSE_N010000815,EMOSE_N010000814,EMOSE_N010000818,EMOSE_N010000813,EMOSE_N010000811,EMOSE_N010000809,EMOSE_N010000808,EMOSE_N010000812,EMOSE_N010000810,EMOSE_N010000816,EMOSE_N010000807,EMOSE_N010000806,EMOSE_N010000799,EMOSE_N0…	none	Magalhaes, Pesant, Tomasino	0.22	142-mm-diameter Millipore polyethersulfone Express Plus membrane filter (ref:GPWP14250)	>0.22	none	15-mL cryotube	10	10:25:00	10:31:00	particulate matter (ENVO:01000060) including planktonic material (ENVO:01000063) on a 142-mm-diameter Millipore polyethersulfone Express Plus membrane filter (ref:GPWP14250)	none	flash-frozen in liquid nitrogen and stored in a freezer at -80 degree Celsius	N010000413	Genoscope, National Sequencing Centre, Paris, France	none	none	none	none	none	none	none	none	none	http://store.pangaea.de/Projects/EMOSE2017/LOGSHEETS/EMOSE_201706010725Z_DAY3_EVENT-PUMP.pdf	http://store.pangaea.de/Projects/EMOSE2017/LOGSHEETS/EMOSE_201706010725Z_DAY3_WETLAB_wholewater_10L.pdf
122	EMOSE_N010000801	EMOSE_201706010725Z_DAY3_PUMP_SRF_(3m)_SEQ-(10L-on-membrane)_W>0.22_N010000801	This sample (EMOSE_N010000801) was collected on board the RV Nereis II (Observatoire Oceanologique de Banyuls), using a high volume well pump, in the context of the EMOSE (2017) Inter-Comparison of Marine Plankton Metagenome Analysis Methods. The sampling event (EMOSE_201706010725Z_DAY3_EVENT-PUMP) occurred at position latitudeN=42.4871 and longitudeE=003.170033, on date/time=2017-06-01T07:25Z00,…	EMOSE2017	DAY3	EMOSE_201706010725Z_DAY3_EVENT-PUMP	High volume well pump	30x 25L carboys were filled with 20L of unfiltered, whole sea water. Carboys were numbered from 1 to 30 and filled in that order. Carboys were washed with diluted bleach (10%) the day before and rinced abundantly twice with sample water before being filled.	sampling-bottle(s)#2	SEQ-(10L-on-membrane)_W>0.22	In protocole SEQ-(10L-on-membrane)_W>0.22, the sample material was not pre-filtered and concentrated on 0.22-micrometres, using a 142-mm-diameter Millipore polyethersulfone Express Plus membrane filter (ref:GPWP14250). A volume of 10 Litres was filtered and the 142-mm-diameter Millipore polyethersulfone Express Plus membrane filter (ref:GPWP14250) was packaged in a sterile 15-mL cryotube, treated…	EMOSE_N010000824,EMOSE_N010000820,EMOSE_N010000819,EMOSE_N010000823,EMOSE_N010000822,EMOSE_N010000825,EMOSE_N010000821,EMOSE_N010000827,EMOSE_N010000826,EMOSE_N010000817,EMOSE_N010000815,EMOSE_N010000814,EMOSE_N010000818,EMOSE_N010000813,EMOSE_N010000811,EMOSE_N010000809,EMOSE_N010000808,EMOSE_N010000812,EMOSE_N010000810,EMOSE_N010000816,EMOSE_N010000807,EMOSE_N010000806,EMOSE_N010000799,EMOSE_N0…	none	Magalhaes, Pesant, Tomasino	0.22	142-mm-diameter Millipore polyethersulfone Express Plus membrane filter (ref:GPWP14250)	>0.22	none	15-mL cryotube	10	10:25:00	10:37:00	particulate matter (ENVO:01000060) including planktonic material (ENVO:01000063) on a 142-mm-diameter Millipore polyethersulfone Express Plus membrane filter (ref:GPWP14250)	none	flash-frozen in liquid nitrogen and stored in a freezer at -80 degree Celsius	N010000413	Genoscope, National Sequencing Centre, Paris, France	none	none	none	none	none	none	none	none	none	http://store.pangaea.de/Projects/EMOSE2017/LOGSHEETS/EMOSE_201706010725Z_DAY3_EVENT-PUMP.pdf	http://store.pangaea.de/Projects/EMOSE2017/LOGSHEETS/EMOSE_201706010725Z_DAY3_WETLAB_wholewater_10L.pdf
123	EMOSE_N010000802	EMOSE_201706010725Z_DAY3_PUMP_SRF_(3m)_SEQ-(10L-on-membrane)_W>0.22_N010000802	This sample (EMOSE_N010000802) was collected on board the RV Nereis II (Observatoire Oceanologique de Banyuls), using a high volume well pump, in the context of the EMOSE (2017) Inter-Comparison of Marine Plankton Metagenome Analysis Methods. The sampling event (EMOSE_201706010725Z_DAY3_EVENT-PUMP) occurred at position latitudeN=42.4871 and longitudeE=003.170033, on date/time=2017-06-01T07:25Z00,…	EMOSE2017	DAY3	EMOSE_201706010725Z_DAY3_EVENT-PUMP	High volume well pump	30x 25L carboys were filled with 20L of unfiltered, whole sea water. Carboys were numbered from 1 to 30 and filled in that order. Carboys were washed with diluted bleach (10%) the day before and rinced abundantly twice with sample water before being filled.	sampling-bottle(s)#20	SEQ-(10L-on-membrane)_W>0.22	In protocole SEQ-(10L-on-membrane)_W>0.22, the sample material was not pre-filtered and concentrated on 0.22-micrometres, using a 142-mm-diameter Millipore polyethersulfone Express Plus membrane filter (ref:GPWP14250). A volume of 10 Litres was filtered and the 142-mm-diameter Millipore polyethersulfone Express Plus membrane filter (ref:GPWP14250) was packaged in a sterile 15-mL cryotube, treated…	EMOSE_N010000824,EMOSE_N010000820,EMOSE_N010000819,EMOSE_N010000823,EMOSE_N010000822,EMOSE_N010000825,EMOSE_N010000821,EMOSE_N010000827,EMOSE_N010000826,EMOSE_N010000817,EMOSE_N010000815,EMOSE_N010000814,EMOSE_N010000818,EMOSE_N010000813,EMOSE_N010000811,EMOSE_N010000809,EMOSE_N010000808,EMOSE_N010000812,EMOSE_N010000810,EMOSE_N010000816,EMOSE_N010000807,EMOSE_N010000806,EMOSE_N010000799,EMOSE_N0…	none	Magalhaes, Pesant, Tomasino	0.22	142-mm-diameter Millipore polyethersulfone Express Plus membrane filter (ref:GPWP14250)	>0.22	none	15-mL cryotube	10	10:36:00	10:40:00	particulate matter (ENVO:01000060) including planktonic material (ENVO:01000063) on a 142-mm-diameter Millipore polyethersulfone Express Plus membrane filter (ref:GPWP14250)	none	flash-frozen in liquid nitrogen and stored in a freezer at -80 degree Celsius	N010000413	Genoscope, National Sequencing Centre, Paris, France	none	none	none	none	none	none	none	none	none	http://store.pangaea.de/Projects/EMOSE2017/LOGSHEETS/EMOSE_201706010725Z_DAY3_EVENT-PUMP.pdf	http://store.pangaea.de/Projects/EMOSE2017/LOGSHEETS/EMOSE_201706010725Z_DAY3_WETLAB_wholewater_10L.pdf
124	EMOSE_N010000803	EMOSE_201706010725Z_DAY3_PUMP_SRF_(3m)_SEQ-(10L-on-membrane)_W>0.22_N010000803	This sample (EMOSE_N010000803) was collected on board the RV Nereis II (Observatoire Oceanologique de Banyuls), using a high volume well pump, in the context of the EMOSE (2017) Inter-Comparison of Marine Plankton Metagenome Analysis Methods. The sampling event (EMOSE_201706010725Z_DAY3_EVENT-PUMP) occurred at position latitudeN=42.4871 and longitudeE=003.170033, on date/time=2017-06-01T07:25Z00,…	EMOSE2017	DAY3	EMOSE_201706010725Z_DAY3_EVENT-PUMP	High volume well pump	30x 25L carboys were filled with 20L of unfiltered, whole sea water. Carboys were numbered from 1 to 30 and filled in that order. Carboys were washed with diluted bleach (10%) the day before and rinced abundantly twice with sample water before being filled.	sampling-bottle(s)#2	SEQ-(10L-on-membrane)_W>0.22	In protocole SEQ-(10L-on-membrane)_W>0.22, the sample material was not pre-filtered and concentrated on 0.22-micrometres, using a 142-mm-diameter Millipore polyethersulfone Express Plus membrane filter (ref:GPWP14250). A volume of 10 Litres was filtered and the 142-mm-diameter Millipore polyethersulfone Express Plus membrane filter (ref:GPWP14250) was packaged in a sterile 15-mL cryotube, treated…	EMOSE_N010000824,EMOSE_N010000820,EMOSE_N010000819,EMOSE_N010000823,EMOSE_N010000822,EMOSE_N010000825,EMOSE_N010000821,EMOSE_N010000827,EMOSE_N010000826,EMOSE_N010000817,EMOSE_N010000815,EMOSE_N010000814,EMOSE_N010000818,EMOSE_N010000813,EMOSE_N010000811,EMOSE_N010000809,EMOSE_N010000808,EMOSE_N010000812,EMOSE_N010000810,EMOSE_N010000816,EMOSE_N010000807,EMOSE_N010000806,EMOSE_N010000799,EMOSE_N0…	none	Magalhaes, Pesant, Tomasino	0.22	142-mm-diameter Millipore polyethersulfone Express Plus membrane filter (ref:GPWP14250)	>0.22	none	15-mL cryotube	10	10:45:00	10:58:00	particulate matter (ENVO:01000060) including planktonic material (ENVO:01000063) on a 142-mm-diameter Millipore polyethersulfone Express Plus membrane filter (ref:GPWP14250)	none	flash-frozen in liquid nitrogen and stored in a freezer at -80 degree Celsius	N010000413	Genoscope, National Sequencing Centre, Paris, France	none	none	none	none	none	none	none	none	none	http://store.pangaea.de/Projects/EMOSE2017/LOGSHEETS/EMOSE_201706010725Z_DAY3_EVENT-PUMP.pdf	http://store.pangaea.de/Projects/EMOSE2017/LOGSHEETS/EMOSE_201706010725Z_DAY3_WETLAB_wholewater_10L.pdf
125	EMOSE_N010000804	EMOSE_201706010725Z_DAY3_PUMP_SRF_(3m)_SEQ-(10L-on-membrane)_W>0.22_N010000804	This sample (EMOSE_N010000804) was collected on board the RV Nereis II (Observatoire Oceanologique de Banyuls), using a high volume well pump, in the context of the EMOSE (2017) Inter-Comparison of Marine Plankton Metagenome Analysis Methods. The sampling event (EMOSE_201706010725Z_DAY3_EVENT-PUMP) occurred at position latitudeN=42.4871 and longitudeE=003.170033, on date/time=2017-06-01T07:25Z00,…	EMOSE2017	DAY3	EMOSE_201706010725Z_DAY3_EVENT-PUMP	High volume well pump	30x 25L carboys were filled with 20L of unfiltered, whole sea water. Carboys were numbered from 1 to 30 and filled in that order. Carboys were washed with diluted bleach (10%) the day before and rinced abundantly twice with sample water before being filled.	sampling-bottle(s)#26	SEQ-(10L-on-membrane)_W>0.22	In protocole SEQ-(10L-on-membrane)_W>0.22, the sample material was not pre-filtered and concentrated on 0.22-micrometres, using a 142-mm-diameter Millipore polyethersulfone Express Plus membrane filter (ref:GPWP14250). A volume of 10 Litres was filtered and the 142-mm-diameter Millipore polyethersulfone Express Plus membrane filter (ref:GPWP14250) was packaged in a sterile 15-mL cryotube, treated…	EMOSE_N010000824,EMOSE_N010000820,EMOSE_N010000819,EMOSE_N010000823,EMOSE_N010000822,EMOSE_N010000825,EMOSE_N010000821,EMOSE_N010000827,EMOSE_N010000826,EMOSE_N010000817,EMOSE_N010000815,EMOSE_N010000814,EMOSE_N010000818,EMOSE_N010000813,EMOSE_N010000811,EMOSE_N010000809,EMOSE_N010000808,EMOSE_N010000812,EMOSE_N010000810,EMOSE_N010000816,EMOSE_N010000807,EMOSE_N010000806,EMOSE_N010000799,EMOSE_N0…	none	Magalhaes, Pesant, Tomasino	0.22	142-mm-diameter Millipore polyethersulfone Express Plus membrane filter (ref:GPWP14250)	>0.22	none	15-mL cryotube	10	10:45:00	10:50:00	particulate matter (ENVO:01000060) including planktonic material (ENVO:01000063) on a 142-mm-diameter Millipore polyethersulfone Express Plus membrane filter (ref:GPWP14250)	none	flash-frozen in liquid nitrogen and stored in a freezer at -80 degree Celsius	N010000413	Genoscope, National Sequencing Centre, Paris, France	none	none	none	none	none	none	none	none	none	http://store.pangaea.de/Projects/EMOSE2017/LOGSHEETS/EMOSE_201706010725Z_DAY3_EVENT-PUMP.pdf	http://store.pangaea.de/Projects/EMOSE2017/LOGSHEETS/EMOSE_201706010725Z_DAY3_WETLAB_wholewater_10L.pdf
126	EMOSE_N010000805	EMOSE_201706010725Z_DAY3_PUMP_SRF_(3m)_SEQ-(10L-on-membrane)_W>0.22_N010000805	This sample (EMOSE_N010000805) was collected on board the RV Nereis II (Observatoire Oceanologique de Banyuls), using a high volume well pump, in the context of the EMOSE (2017) Inter-Comparison of Marine Plankton Metagenome Analysis Methods. The sampling event (EMOSE_201706010725Z_DAY3_EVENT-PUMP) occurred at position latitudeN=42.4871 and longitudeE=003.170033, on date/time=2017-06-01T07:25Z00,…	EMOSE2017	DAY3	EMOSE_201706010725Z_DAY3_EVENT-PUMP	High volume well pump	30x 25L carboys were filled with 20L of unfiltered, whole sea water. Carboys were numbered from 1 to 30 and filled in that order. Carboys were washed with diluted bleach (10%) the day before and rinced abundantly twice with sample water before being filled.	sampling-bottle(s)#26	SEQ-(10L-on-membrane)_W>0.22	In protocole SEQ-(10L-on-membrane)_W>0.22, the sample material was not pre-filtered and concentrated on 0.22-micrometres, using a 142-mm-diameter Millipore polyethersulfone Express Plus membrane filter (ref:GPWP14250). A volume of 10 Litres was filtered and the 142-mm-diameter Millipore polyethersulfone Express Plus membrane filter (ref:GPWP14250) was packaged in a sterile 15-mL cryotube, treated…	EMOSE_N010000824,EMOSE_N010000820,EMOSE_N010000819,EMOSE_N010000823,EMOSE_N010000822,EMOSE_N010000825,EMOSE_N010000821,EMOSE_N010000827,EMOSE_N010000826,EMOSE_N010000817,EMOSE_N010000815,EMOSE_N010000814,EMOSE_N010000818,EMOSE_N010000813,EMOSE_N010000811,EMOSE_N010000809,EMOSE_N010000808,EMOSE_N010000812,EMOSE_N010000810,EMOSE_N010000816,EMOSE_N010000807,EMOSE_N010000806,EMOSE_N010000799,EMOSE_N0…	none	Magalhaes, Pesant, Tomasino	0.22	142-mm-diameter Millipore polyethersulfone Express Plus membrane filter (ref:GPWP14250)	>0.22	none	15-mL cryotube	10	10:49:00	10:58:00	particulate matter (ENVO:01000060) including planktonic material (ENVO:01000063) on a 142-mm-diameter Millipore polyethersulfone Express Plus membrane filter (ref:GPWP14250)	none	flash-frozen in liquid nitrogen and stored in a freezer at -80 degree Celsius	N010000413	Genoscope, National Sequencing Centre, Paris, France	none	none	none	none	none	none	none	none	none	http://store.pangaea.de/Projects/EMOSE2017/LOGSHEETS/EMOSE_201706010725Z_DAY3_EVENT-PUMP.pdf	http://store.pangaea.de/Projects/EMOSE2017/LOGSHEETS/EMOSE_201706010725Z_DAY3_WETLAB_wholewater_10L.pdf
127	EMOSE_N010000806	EMOSE_201706010725Z_DAY3_PUMP_SRF_(3m)_SEQ-(10L-on-membrane)_W>0.22_N010000806	This sample (EMOSE_N010000806) was collected on board the RV Nereis II (Observatoire Oceanologique de Banyuls), using a high volume well pump, in the context of the EMOSE (2017) Inter-Comparison of Marine Plankton Metagenome Analysis Methods. The sampling event (EMOSE_201706010725Z_DAY3_EVENT-PUMP) occurred at position latitudeN=42.4871 and longitudeE=003.170033, on date/time=2017-06-01T07:25Z00,…	EMOSE2017	DAY3	EMOSE_201706010725Z_DAY3_EVENT-PUMP	High volume well pump	30x 25L carboys were filled with 20L of unfiltered, whole sea water. Carboys were numbered from 1 to 30 and filled in that order. Carboys were washed with diluted bleach (10%) the day before and rinced abundantly twice with sample water before being filled.	sampling-bottle(s)#14	SEQ-(10L-on-membrane)_W>0.22	In protocole SEQ-(10L-on-membrane)_W>0.22, the sample material was not pre-filtered and concentrated on 0.22-micrometres, using a 142-mm-diameter Millipore polyethersulfone Express Plus membrane filter (ref:GPWP14250). A volume of 10 Litres was filtered and the 142-mm-diameter Millipore polyethersulfone Express Plus membrane filter (ref:GPWP14250) was packaged in a sterile 15-mL cryotube, treated…	EMOSE_N010000824,EMOSE_N010000820,EMOSE_N010000819,EMOSE_N010000823,EMOSE_N010000822,EMOSE_N010000825,EMOSE_N010000821,EMOSE_N010000827,EMOSE_N010000826,EMOSE_N010000817,EMOSE_N010000815,EMOSE_N010000814,EMOSE_N010000818,EMOSE_N010000813,EMOSE_N010000811,EMOSE_N010000809,EMOSE_N010000808,EMOSE_N010000812,EMOSE_N010000810,EMOSE_N010000816,EMOSE_N010000807,EMOSE_N010000799,EMOSE_N010000798,EMOSE_N0…	none	Magalhaes, Pesant, Tomasino	0.22	142-mm-diameter Millipore polyethersulfone Express Plus membrane filter (ref:GPWP14250)	>0.22	none	15-mL cryotube	10	10:50:00	10:55:00	particulate matter (ENVO:01000060) including planktonic material (ENVO:01000063) on a 142-mm-diameter Millipore polyethersulfone Express Plus membrane filter (ref:GPWP14250)	none	flash-frozen in liquid nitrogen and stored in a freezer at -80 degree Celsius	N010000413	Genoscope, National Sequencing Centre, Paris, France	none	none	none	none	none	none	none	none	none	http://store.pangaea.de/Projects/EMOSE2017/LOGSHEETS/EMOSE_201706010725Z_DAY3_EVENT-PUMP.pdf	http://store.pangaea.de/Projects/EMOSE2017/LOGSHEETS/EMOSE_201706010725Z_DAY3_WETLAB_wholewater_10L.pdf
128	EMOSE_N010000808	EMOSE_201706010725Z_DAY3_PUMP_SRF_(3m)_SEQ-(10L-on-membrane)_W>0.22_N010000808	This sample (EMOSE_N010000808) was collected on board the RV Nereis II (Observatoire Oceanologique de Banyuls), using a high volume well pump, in the context of the EMOSE (2017) Inter-Comparison of Marine Plankton Metagenome Analysis Methods. The sampling event (EMOSE_201706010725Z_DAY3_EVENT-PUMP) occurred at position latitudeN=42.4871 and longitudeE=003.170033, on date/time=2017-06-01T07:25Z00,…	EMOSE2017	DAY3	EMOSE_201706010725Z_DAY3_EVENT-PUMP	High volume well pump	30x 25L carboys were filled with 20L of unfiltered, whole sea water. Carboys were numbered from 1 to 30 and filled in that order. Carboys were washed with diluted bleach (10%) the day before and rinced abundantly twice with sample water before being filled.	sampling-bottle(s)#4	SEQ-(10L-on-membrane)_W>0.22	In protocole SEQ-(10L-on-membrane)_W>0.22, the sample material was not pre-filtered and concentrated on 0.22-micrometres, using a 142-mm-diameter Millipore polyethersulfone Express Plus membrane filter (ref:GPWP14250). A volume of 10 Litres was filtered and the 142-mm-diameter Millipore polyethersulfone Express Plus membrane filter (ref:GPWP14250) was packaged in a sterile 15-mL cryotube, treated…	EMOSE_N010000824,EMOSE_N010000820,EMOSE_N010000819,EMOSE_N010000823,EMOSE_N010000822,EMOSE_N010000825,EMOSE_N010000821,EMOSE_N010000827,EMOSE_N010000826,EMOSE_N010000817,EMOSE_N010000815,EMOSE_N010000814,EMOSE_N010000818,EMOSE_N010000813,EMOSE_N010000811,EMOSE_N010000809,EMOSE_N010000812,EMOSE_N010000810,EMOSE_N010000816,EMOSE_N010000807,EMOSE_N010000806,EMOSE_N010000799,EMOSE_N010000798,EMOSE_N0…	none	Magalhaes, Pesant, Tomasino	0.22	142-mm-diameter Millipore polyethersulfone Express Plus membrane filter (ref:GPWP14250)	>0.22	none	15-mL cryotube	10	11:15:00	11:22:00	particulate matter (ENVO:01000060) including planktonic material (ENVO:01000063) on a 142-mm-diameter Millipore polyethersulfone Express Plus membrane filter (ref:GPWP14250)	none	flash-frozen in liquid nitrogen and stored in a freezer at -80 degree Celsius	N010000413	Genoscope, National Sequencing Centre, Paris, France	none	none	none	none	none	none	none	none	none	http://store.pangaea.de/Projects/EMOSE2017/LOGSHEETS/EMOSE_201706010725Z_DAY3_EVENT-PUMP.pdf	http://store.pangaea.de/Projects/EMOSE2017/LOGSHEETS/EMOSE_201706010725Z_DAY3_WETLAB_wholewater_10L.pdf
129	EMOSE_N010000817	EMOSE_201706010725Z_DAY3_PUMP_SRF_(3m)_SEQ-(10L-on-membrane)_W>0.22_N010000817	This sample (EMOSE_N010000817) was collected on board the RV Nereis II (Observatoire Oceanologique de Banyuls), using a high volume well pump, in the context of the EMOSE (2017) Inter-Comparison of Marine Plankton Metagenome Analysis Methods. The sampling event (EMOSE_201706010725Z_DAY3_EVENT-PUMP) occurred at position latitudeN=42.4871 and longitudeE=003.170033, on date/time=2017-06-01T07:25Z00,…	EMOSE2017	DAY3	EMOSE_201706010725Z_DAY3_EVENT-PUMP	High volume well pump	30x 25L carboys were filled with 20L of unfiltered, whole sea water. Carboys were numbered from 1 to 30 and filled in that order. Carboys were washed with diluted bleach (10%) the day before and rinced abundantly twice with sample water before being filled.	sampling-bottle(s)#22	SEQ-(10L-on-membrane)_W>0.22	In protocole SEQ-(10L-on-membrane)_W>0.22, the sample material was not pre-filtered and concentrated on 0.22-micrometres, using a 142-mm-diameter Millipore polyethersulfone Express Plus membrane filter (ref:GPWP14250). A volume of 10 Litres was filtered and the 142-mm-diameter Millipore polyethersulfone Express Plus membrane filter (ref:GPWP14250) was packaged in a sterile 15-mL cryotube, treated…	EMOSE_N010000824,EMOSE_N010000820,EMOSE_N010000819,EMOSE_N010000823,EMOSE_N010000822,EMOSE_N010000825,EMOSE_N010000821,EMOSE_N010000827,EMOSE_N010000826,EMOSE_N010000815,EMOSE_N010000814,EMOSE_N010000818,EMOSE_N010000813,EMOSE_N010000811,EMOSE_N010000809,EMOSE_N010000808,EMOSE_N010000812,EMOSE_N010000810,EMOSE_N010000816,EMOSE_N010000807,EMOSE_N010000806,EMOSE_N010000799,EMOSE_N010000798,EMOSE_N0…	none	Magalhaes, Pesant, Tomasino	0.22	142-mm-diameter Millipore polyethersulfone Express Plus membrane filter (ref:GPWP14250)	>0.22	none	15-mL cryotube	10	11:53:00	11:59:00	particulate matter (ENVO:01000060) including planktonic material (ENVO:01000063) on a 142-mm-diameter Millipore polyethersulfone Express Plus membrane filter (ref:GPWP14250)	none	flash-frozen in liquid nitrogen and stored in a freezer at -80 degree Celsius	N010000413	Genoscope, National Sequencing Centre, Paris, France	none	none	none	none	none	none	none	none	none	http://store.pangaea.de/Projects/EMOSE2017/LOGSHEETS/EMOSE_201706010725Z_DAY3_EVENT-PUMP.pdf	http://store.pangaea.de/Projects/EMOSE2017/LOGSHEETS/EMOSE_201706010725Z_DAY3_WETLAB_wholewater_10L.pdf
130	EMOSE_N010000809	EMOSE_201706010725Z_DAY3_PUMP_SRF_(3m)_SEQ-(10L-on-membrane)_W>0.22_N010000809	This sample (EMOSE_N010000809) was collected on board the RV Nereis II (Observatoire Oceanologique de Banyuls), using a high volume well pump, in the context of the EMOSE (2017) Inter-Comparison of Marine Plankton Metagenome Analysis Methods. The sampling event (EMOSE_201706010725Z_DAY3_EVENT-PUMP) occurred at position latitudeN=42.4871 and longitudeE=003.170033, on date/time=2017-06-01T07:25Z00,…	EMOSE2017	DAY3	EMOSE_201706010725Z_DAY3_EVENT-PUMP	High volume well pump	30x 25L carboys were filled with 20L of unfiltered, whole sea water. Carboys were numbered from 1 to 30 and filled in that order. Carboys were washed with diluted bleach (10%) the day before and rinced abundantly twice with sample water before being filled.	sampling-bottle(s)#4	SEQ-(10L-on-membrane)_W>0.22	In protocole SEQ-(10L-on-membrane)_W>0.22, the sample material was not pre-filtered and concentrated on 0.22-micrometres, using a 142-mm-diameter Millipore polyethersulfone Express Plus membrane filter (ref:GPWP14250). A volume of 10 Litres was filtered and the 142-mm-diameter Millipore polyethersulfone Express Plus membrane filter (ref:GPWP14250) was packaged in a sterile 15-mL cryotube, treated…	EMOSE_N010000824,EMOSE_N010000820,EMOSE_N010000819,EMOSE_N010000823,EMOSE_N010000822,EMOSE_N010000825,EMOSE_N010000821,EMOSE_N010000827,EMOSE_N010000826,EMOSE_N010000817,EMOSE_N010000815,EMOSE_N010000814,EMOSE_N010000818,EMOSE_N010000813,EMOSE_N010000811,EMOSE_N010000808,EMOSE_N010000812,EMOSE_N010000810,EMOSE_N010000816,EMOSE_N010000807,EMOSE_N010000806,EMOSE_N010000799,EMOSE_N010000798,EMOSE_N0…	none	Magalhaes, Pesant, Tomasino	0.22	142-mm-diameter Millipore polyethersulfone Express Plus membrane filter (ref:GPWP14250)	>0.22	none	15-mL cryotube	10	11:22:00	11:30:00	particulate matter (ENVO:01000060) including planktonic material (ENVO:01000063) on a 142-mm-diameter Millipore polyethersulfone Express Plus membrane filter (ref:GPWP14250)	none	flash-frozen in liquid nitrogen and stored in a freezer at -80 degree Celsius	N010000413	Genoscope, National Sequencing Centre, Paris, France	none	none	none	none	none	none	none	none	none	http://store.pangaea.de/Projects/EMOSE2017/LOGSHEETS/EMOSE_201706010725Z_DAY3_EVENT-PUMP.pdf	http://store.pangaea.de/Projects/EMOSE2017/LOGSHEETS/EMOSE_201706010725Z_DAY3_WETLAB_wholewater_10L.pdf
131	EMOSE_N010000810	EMOSE_201706010725Z_DAY3_PUMP_SRF_(3m)_SEQ-(10L-on-membrane)_W>0.22_N010000810	This sample (EMOSE_N010000810) was collected on board the RV Nereis II (Observatoire Oceanologique de Banyuls), using a high volume well pump, in the context of the EMOSE (2017) Inter-Comparison of Marine Plankton Metagenome Analysis Methods. The sampling event (EMOSE_201706010725Z_DAY3_EVENT-PUMP) occurred at position latitudeN=42.4871 and longitudeE=003.170033, on date/time=2017-06-01T07:25Z00,…	EMOSE2017	DAY3	EMOSE_201706010725Z_DAY3_EVENT-PUMP	High volume well pump	30x 25L carboys were filled with 20L of unfiltered, whole sea water. Carboys were numbered from 1 to 30 and filled in that order. Carboys were washed with diluted bleach (10%) the day before and rinced abundantly twice with sample water before being filled.	sampling-bottle(s)#28	SEQ-(10L-on-membrane)_W>0.22	In protocole SEQ-(10L-on-membrane)_W>0.22, the sample material was not pre-filtered and concentrated on 0.22-micrometres, using a 142-mm-diameter Millipore polyethersulfone Express Plus membrane filter (ref:GPWP14250). A volume of 10 Litres was filtered and the 142-mm-diameter Millipore polyethersulfone Express Plus membrane filter (ref:GPWP14250) was packaged in a sterile 15-mL cryotube, treated…	EMOSE_N010000824,EMOSE_N010000820,EMOSE_N010000819,EMOSE_N010000823,EMOSE_N010000822,EMOSE_N010000825,EMOSE_N010000821,EMOSE_N010000827,EMOSE_N010000826,EMOSE_N010000817,EMOSE_N010000815,EMOSE_N010000814,EMOSE_N010000818,EMOSE_N010000813,EMOSE_N010000811,EMOSE_N010000809,EMOSE_N010000808,EMOSE_N010000812,EMOSE_N010000816,EMOSE_N010000807,EMOSE_N010000806,EMOSE_N010000799,EMOSE_N010000798,EMOSE_N0…	none	Magalhaes, Pesant, Tomasino	0.22	142-mm-diameter Millipore polyethersulfone Express Plus membrane filter (ref:GPWP14250)	>0.22	none	15-mL cryotube	10	11:15:00	11:20:00	particulate matter (ENVO:01000060) including planktonic material (ENVO:01000063) on a 142-mm-diameter Millipore polyethersulfone Express Plus membrane filter (ref:GPWP14250)	none	flash-frozen in liquid nitrogen and stored in a freezer at -80 degree Celsius	N010000413	Genoscope, National Sequencing Centre, Paris, France	none	none	none	none	none	none	none	none	none	http://store.pangaea.de/Projects/EMOSE2017/LOGSHEETS/EMOSE_201706010725Z_DAY3_EVENT-PUMP.pdf	http://store.pangaea.de/Projects/EMOSE2017/LOGSHEETS/EMOSE_201706010725Z_DAY3_WETLAB_wholewater_10L.pdf
132	EMOSE_N010000811	EMOSE_201706010725Z_DAY3_PUMP_SRF_(3m)_SEQ-(10L-on-membrane)_W>0.22_N010000811	This sample (EMOSE_N010000811) was collected on board the RV Nereis II (Observatoire Oceanologique de Banyuls), using a high volume well pump, in the context of the EMOSE (2017) Inter-Comparison of Marine Plankton Metagenome Analysis Methods. The sampling event (EMOSE_201706010725Z_DAY3_EVENT-PUMP) occurred at position latitudeN=42.4871 and longitudeE=003.170033, on date/time=2017-06-01T07:25Z00,…	EMOSE2017	DAY3	EMOSE_201706010725Z_DAY3_EVENT-PUMP	High volume well pump	30x 25L carboys were filled with 20L of unfiltered, whole sea water. Carboys were numbered from 1 to 30 and filled in that order. Carboys were washed with diluted bleach (10%) the day before and rinced abundantly twice with sample water before being filled.	sampling-bottle(s)#10	SEQ-(10L-on-membrane)_W>0.22	In protocole SEQ-(10L-on-membrane)_W>0.22, the sample material was not pre-filtered and concentrated on 0.22-micrometres, using a 142-mm-diameter Millipore polyethersulfone Express Plus membrane filter (ref:GPWP14250). A volume of 10 Litres was filtered and the 142-mm-diameter Millipore polyethersulfone Express Plus membrane filter (ref:GPWP14250) was packaged in a sterile 15-mL cryotube, treated…	EMOSE_N010000824,EMOSE_N010000820,EMOSE_N010000819,EMOSE_N010000823,EMOSE_N010000822,EMOSE_N010000825,EMOSE_N010000821,EMOSE_N010000827,EMOSE_N010000826,EMOSE_N010000817,EMOSE_N010000815,EMOSE_N010000814,EMOSE_N010000818,EMOSE_N010000813,EMOSE_N010000809,EMOSE_N010000808,EMOSE_N010000812,EMOSE_N010000810,EMOSE_N010000816,EMOSE_N010000807,EMOSE_N010000806,EMOSE_N010000799,EMOSE_N010000798,EMOSE_N0…	none	Magalhaes, Pesant, Tomasino	0.22	142-mm-diameter Millipore polyethersulfone Express Plus membrane filter (ref:GPWP14250)	>0.22	none	15-mL cryotube	10	11:15:00	11:24:00	particulate matter (ENVO:01000060) including planktonic material (ENVO:01000063) on a 142-mm-diameter Millipore polyethersulfone Express Plus membrane filter (ref:GPWP14250)	none	flash-frozen in liquid nitrogen and stored in a freezer at -80 degree Celsius	N010000413	Genoscope, National Sequencing Centre, Paris, France	none	none	none	none	none	none	none	none	none	http://store.pangaea.de/Projects/EMOSE2017/LOGSHEETS/EMOSE_201706010725Z_DAY3_EVENT-PUMP.pdf	http://store.pangaea.de/Projects/EMOSE2017/LOGSHEETS/EMOSE_201706010725Z_DAY3_WETLAB_wholewater_10L.pdf
133	EMOSE_N010000812	EMOSE_201706010725Z_DAY3_PUMP_SRF_(3m)_SEQ-(10L-on-membrane)_W>0.22_N010000812	This sample (EMOSE_N010000812) was collected on board the RV Nereis II (Observatoire Oceanologique de Banyuls), using a high volume well pump, in the context of the EMOSE (2017) Inter-Comparison of Marine Plankton Metagenome Analysis Methods. The sampling event (EMOSE_201706010725Z_DAY3_EVENT-PUMP) occurred at position latitudeN=42.4871 and longitudeE=003.170033, on date/time=2017-06-01T07:25Z00,…	EMOSE2017	DAY3	EMOSE_201706010725Z_DAY3_EVENT-PUMP	High volume well pump	30x 25L carboys were filled with 20L of unfiltered, whole sea water. Carboys were numbered from 1 to 30 and filled in that order. Carboys were washed with diluted bleach (10%) the day before and rinced abundantly twice with sample water before being filled.	sampling-bottle(s)#28	SEQ-(10L-on-membrane)_W>0.22	In protocole SEQ-(10L-on-membrane)_W>0.22, the sample material was not pre-filtered and concentrated on 0.22-micrometres, using a 142-mm-diameter Millipore polyethersulfone Express Plus membrane filter (ref:GPWP14250). A volume of 10 Litres was filtered and the 142-mm-diameter Millipore polyethersulfone Express Plus membrane filter (ref:GPWP14250) was packaged in a sterile 15-mL cryotube, treated…	EMOSE_N010000824,EMOSE_N010000820,EMOSE_N010000819,EMOSE_N010000823,EMOSE_N010000822,EMOSE_N010000825,EMOSE_N010000821,EMOSE_N010000827,EMOSE_N010000826,EMOSE_N010000817,EMOSE_N010000815,EMOSE_N010000814,EMOSE_N010000818,EMOSE_N010000813,EMOSE_N010000811,EMOSE_N010000809,EMOSE_N010000808,EMOSE_N010000810,EMOSE_N010000816,EMOSE_N010000807,EMOSE_N010000806,EMOSE_N010000799,EMOSE_N010000798,EMOSE_N0…	none	Magalhaes, Pesant, Tomasino	0.22	142-mm-diameter Millipore polyethersulfone Express Plus membrane filter (ref:GPWP14250)	>0.22	none	15-mL cryotube	10	11:24:00	11:29:00	particulate matter (ENVO:01000060) including planktonic material (ENVO:01000063) on a 142-mm-diameter Millipore polyethersulfone Express Plus membrane filter (ref:GPWP14250)	none	flash-frozen in liquid nitrogen and stored in a freezer at -80 degree Celsius	N010000413	Genoscope, National Sequencing Centre, Paris, France	none	none	none	none	none	none	none	none	none	http://store.pangaea.de/Projects/EMOSE2017/LOGSHEETS/EMOSE_201706010725Z_DAY3_EVENT-PUMP.pdf	http://store.pangaea.de/Projects/EMOSE2017/LOGSHEETS/EMOSE_201706010725Z_DAY3_WETLAB_wholewater_10L.pdf
134	EMOSE_N010000813	EMOSE_201706010725Z_DAY3_PUMP_SRF_(3m)_SEQ-(10L-on-membrane)_W>0.22_N010000813	This sample (EMOSE_N010000813) was collected on board the RV Nereis II (Observatoire Oceanologique de Banyuls), using a high volume well pump, in the context of the EMOSE (2017) Inter-Comparison of Marine Plankton Metagenome Analysis Methods. The sampling event (EMOSE_201706010725Z_DAY3_EVENT-PUMP) occurred at position latitudeN=42.4871 and longitudeE=003.170033, on date/time=2017-06-01T07:25Z00,…	EMOSE2017	DAY3	EMOSE_201706010725Z_DAY3_EVENT-PUMP	High volume well pump	30x 25L carboys were filled with 20L of unfiltered, whole sea water. Carboys were numbered from 1 to 30 and filled in that order. Carboys were washed with diluted bleach (10%) the day before and rinced abundantly twice with sample water before being filled.	sampling-bottle(s)#10	SEQ-(10L-on-membrane)_W>0.22	In protocole SEQ-(10L-on-membrane)_W>0.22, the sample material was not pre-filtered and concentrated on 0.22-micrometres, using a 142-mm-diameter Millipore polyethersulfone Express Plus membrane filter (ref:GPWP14250). A volume of 10 Litres was filtered and the 142-mm-diameter Millipore polyethersulfone Express Plus membrane filter (ref:GPWP14250) was packaged in a sterile 15-mL cryotube, treated…	EMOSE_N010000824,EMOSE_N010000820,EMOSE_N010000819,EMOSE_N010000823,EMOSE_N010000822,EMOSE_N010000825,EMOSE_N010000821,EMOSE_N010000827,EMOSE_N010000826,EMOSE_N010000817,EMOSE_N010000815,EMOSE_N010000814,EMOSE_N010000818,EMOSE_N010000811,EMOSE_N010000809,EMOSE_N010000808,EMOSE_N010000812,EMOSE_N010000810,EMOSE_N010000816,EMOSE_N010000807,EMOSE_N010000806,EMOSE_N010000799,EMOSE_N010000798,EMOSE_N0…	none	Magalhaes, Pesant, Tomasino	0.22	142-mm-diameter Millipore polyethersulfone Express Plus membrane filter (ref:GPWP14250)	>0.22	none	15-mL cryotube	10	11:30:00	11:44:00	particulate matter (ENVO:01000060) including planktonic material (ENVO:01000063) on a 142-mm-diameter Millipore polyethersulfone Express Plus membrane filter (ref:GPWP14250)	none	flash-frozen in liquid nitrogen and stored in a freezer at -80 degree Celsius	N010000413	Genoscope, National Sequencing Centre, Paris, France	none	none	none	none	none	none	none	none	none	http://store.pangaea.de/Projects/EMOSE2017/LOGSHEETS/EMOSE_201706010725Z_DAY3_EVENT-PUMP.pdf	http://store.pangaea.de/Projects/EMOSE2017/LOGSHEETS/EMOSE_201706010725Z_DAY3_WETLAB_wholewater_10L.pdf
135	EMOSE_N010000814	EMOSE_201706010725Z_DAY3_PUMP_SRF_(3m)_SEQ-(10L-on-membrane)_W>0.22_N010000814	This sample (EMOSE_N010000814) was collected on board the RV Nereis II (Observatoire Oceanologique de Banyuls), using a high volume well pump, in the context of the EMOSE (2017) Inter-Comparison of Marine Plankton Metagenome Analysis Methods. The sampling event (EMOSE_201706010725Z_DAY3_EVENT-PUMP) occurred at position latitudeN=42.4871 and longitudeE=003.170033, on date/time=2017-06-01T07:25Z00,…	EMOSE2017	DAY3	EMOSE_201706010725Z_DAY3_EVENT-PUMP	High volume well pump	30x 25L carboys were filled with 20L of unfiltered, whole sea water. Carboys were numbered from 1 to 30 and filled in that order. Carboys were washed with diluted bleach (10%) the day before and rinced abundantly twice with sample water before being filled.	sampling-bottle(s)#16	SEQ-(10L-on-membrane)_W>0.22	In protocole SEQ-(10L-on-membrane)_W>0.22, the sample material was not pre-filtered and concentrated on 0.22-micrometres, using a 142-mm-diameter Millipore polyethersulfone Express Plus membrane filter (ref:GPWP14250). A volume of 10 Litres was filtered and the 142-mm-diameter Millipore polyethersulfone Express Plus membrane filter (ref:GPWP14250) was packaged in a sterile 15-mL cryotube, treated…	EMOSE_N010000824,EMOSE_N010000820,EMOSE_N010000819,EMOSE_N010000823,EMOSE_N010000822,EMOSE_N010000825,EMOSE_N010000821,EMOSE_N010000827,EMOSE_N010000826,EMOSE_N010000817,EMOSE_N010000815,EMOSE_N010000818,EMOSE_N010000813,EMOSE_N010000811,EMOSE_N010000809,EMOSE_N010000808,EMOSE_N010000812,EMOSE_N010000810,EMOSE_N010000816,EMOSE_N010000807,EMOSE_N010000806,EMOSE_N010000799,EMOSE_N010000798,EMOSE_N0…	none	Magalhaes, Pesant, Tomasino	0.22	142-mm-diameter Millipore polyethersulfone Express Plus membrane filter (ref:GPWP14250)	>0.22	none	15-mL cryotube	10	11:30:00	11:36:00	particulate matter (ENVO:01000060) including planktonic material (ENVO:01000063) on a 142-mm-diameter Millipore polyethersulfone Express Plus membrane filter (ref:GPWP14250)	none	flash-frozen in liquid nitrogen and stored in a freezer at -80 degree Celsius	N010000413	Genoscope, National Sequencing Centre, Paris, France	none	none	none	none	none	none	none	none	none	http://store.pangaea.de/Projects/EMOSE2017/LOGSHEETS/EMOSE_201706010725Z_DAY3_EVENT-PUMP.pdf	http://store.pangaea.de/Projects/EMOSE2017/LOGSHEETS/EMOSE_201706010725Z_DAY3_WETLAB_wholewater_10L.pdf
136	EMOSE_N010000815	EMOSE_201706010725Z_DAY3_PUMP_SRF_(3m)_SEQ-(10L-on-membrane)_W>0.22_N010000815	This sample (EMOSE_N010000815) was collected on board the RV Nereis II (Observatoire Oceanologique de Banyuls), using a high volume well pump, in the context of the EMOSE (2017) Inter-Comparison of Marine Plankton Metagenome Analysis Methods. The sampling event (EMOSE_201706010725Z_DAY3_EVENT-PUMP) occurred at position latitudeN=42.4871 and longitudeE=003.170033, on date/time=2017-06-01T07:25Z00,…	EMOSE2017	DAY3	EMOSE_201706010725Z_DAY3_EVENT-PUMP	High volume well pump	30x 25L carboys were filled with 20L of unfiltered, whole sea water. Carboys were numbered from 1 to 30 and filled in that order. Carboys were washed with diluted bleach (10%) the day before and rinced abundantly twice with sample water before being filled.	sampling-bottle(s)#16	SEQ-(10L-on-membrane)_W>0.22	In protocole SEQ-(10L-on-membrane)_W>0.22, the sample material was not pre-filtered and concentrated on 0.22-micrometres, using a 142-mm-diameter Millipore polyethersulfone Express Plus membrane filter (ref:GPWP14250). A volume of 10 Litres was filtered and the 142-mm-diameter Millipore polyethersulfone Express Plus membrane filter (ref:GPWP14250) was packaged in a sterile 15-mL cryotube, treated…	EMOSE_N010000824,EMOSE_N010000820,EMOSE_N010000819,EMOSE_N010000823,EMOSE_N010000822,EMOSE_N010000825,EMOSE_N010000821,EMOSE_N010000827,EMOSE_N010000826,EMOSE_N010000817,EMOSE_N010000814,EMOSE_N010000818,EMOSE_N010000813,EMOSE_N010000811,EMOSE_N010000809,EMOSE_N010000808,EMOSE_N010000812,EMOSE_N010000810,EMOSE_N010000816,EMOSE_N010000807,EMOSE_N010000806,EMOSE_N010000799,EMOSE_N010000798,EMOSE_N0…	none	Magalhaes, Pesant, Tomasino	0.22	142-mm-diameter Millipore polyethersulfone Express Plus membrane filter (ref:GPWP14250)	>0.22	none	15-mL cryotube	10	11:37:00	11:44:00	particulate matter (ENVO:01000060) including planktonic material (ENVO:01000063) on a 142-mm-diameter Millipore polyethersulfone Express Plus membrane filter (ref:GPWP14250)	none	flash-frozen in liquid nitrogen and stored in a freezer at -80 degree Celsius	N010000413	Genoscope, National Sequencing Centre, Paris, France	none	none	none	none	none	none	none	none	none	http://store.pangaea.de/Projects/EMOSE2017/LOGSHEETS/EMOSE_201706010725Z_DAY3_EVENT-PUMP.pdf	http://store.pangaea.de/Projects/EMOSE2017/LOGSHEETS/EMOSE_201706010725Z_DAY3_WETLAB_wholewater_10L.pdf
137	EMOSE_N010000816	EMOSE_201706010725Z_DAY3_PUMP_SRF_(3m)_SEQ-(10L-on-membrane)_W>0.22_N010000816	This sample (EMOSE_N010000816) was collected on board the RV Nereis II (Observatoire Oceanologique de Banyuls), using a high volume well pump, in the context of the EMOSE (2017) Inter-Comparison of Marine Plankton Metagenome Analysis Methods. The sampling event (EMOSE_201706010725Z_DAY3_EVENT-PUMP) occurred at position latitudeN=42.4871 and longitudeE=003.170033, on date/time=2017-06-01T07:25Z00,…	EMOSE2017	DAY3	EMOSE_201706010725Z_DAY3_EVENT-PUMP	High volume well pump	30x 25L carboys were filled with 20L of unfiltered, whole sea water. Carboys were numbered from 1 to 30 and filled in that order. Carboys were washed with diluted bleach (10%) the day before and rinced abundantly twice with sample water before being filled.	sampling-bottle(s)#22	SEQ-(10L-on-membrane)_W>0.22	In protocole SEQ-(10L-on-membrane)_W>0.22, the sample material was not pre-filtered and concentrated on 0.22-micrometres, using a 142-mm-diameter Millipore polyethersulfone Express Plus membrane filter (ref:GPWP14250). A volume of 10 Litres was filtered and the 142-mm-diameter Millipore polyethersulfone Express Plus membrane filter (ref:GPWP14250) was packaged in a sterile 15-mL cryotube, treated…	EMOSE_N010000824,EMOSE_N010000820,EMOSE_N010000819,EMOSE_N010000823,EMOSE_N010000822,EMOSE_N010000825,EMOSE_N010000821,EMOSE_N010000827,EMOSE_N010000826,EMOSE_N010000817,EMOSE_N010000815,EMOSE_N010000814,EMOSE_N010000818,EMOSE_N010000813,EMOSE_N010000811,EMOSE_N010000809,EMOSE_N010000808,EMOSE_N010000812,EMOSE_N010000810,EMOSE_N010000807,EMOSE_N010000806,EMOSE_N010000799,EMOSE_N010000798,EMOSE_N0…	none	Magalhaes, Pesant, Tomasino	0.22	142-mm-diameter Millipore polyethersulfone Express Plus membrane filter (ref:GPWP14250)	>0.22	none	15-mL cryotube	10	11:41:00	11:44:00	particulate matter (ENVO:01000060) including planktonic material (ENVO:01000063) on a 142-mm-diameter Millipore polyethersulfone Express Plus membrane filter (ref:GPWP14250)	none	flash-frozen in liquid nitrogen and stored in a freezer at -80 degree Celsius	N010000413	Genoscope, National Sequencing Centre, Paris, France	SAMPLE IS LOST - filter fell on the floor	none	none	none	none	none	none	none	none	http://store.pangaea.de/Projects/EMOSE2017/LOGSHEETS/EMOSE_201706010725Z_DAY3_EVENT-PUMP.pdf	http://store.pangaea.de/Projects/EMOSE2017/LOGSHEETS/EMOSE_201706010725Z_DAY3_WETLAB_wholewater_10L.pdf
138	EMOSE_N010000818	EMOSE_201706010725Z_DAY3_PUMP_SRF_(3m)_SEQ-(10L-on-membrane)_W>0.22_N010000818	This sample (EMOSE_N010000818) was collected on board the RV Nereis II (Observatoire Oceanologique de Banyuls), using a high volume well pump, in the context of the EMOSE (2017) Inter-Comparison of Marine Plankton Metagenome Analysis Methods. The sampling event (EMOSE_201706010725Z_DAY3_EVENT-PUMP) occurred at position latitudeN=42.4871 and longitudeE=003.170033, on date/time=2017-06-01T07:25Z00,…	EMOSE2017	DAY3	EMOSE_201706010725Z_DAY3_EVENT-PUMP	High volume well pump	30x 25L carboys were filled with 20L of unfiltered, whole sea water. Carboys were numbered from 1 to 30 and filled in that order. Carboys were washed with diluted bleach (10%) the day before and rinced abundantly twice with sample water before being filled.	sampling-bottle(s)#12	SEQ-(10L-on-membrane)_W>0.22	In protocole SEQ-(10L-on-membrane)_W>0.22, the sample material was not pre-filtered and concentrated on 0.22-micrometres, using a 142-mm-diameter Millipore polyethersulfone Express Plus membrane filter (ref:GPWP14250). A volume of 10 Litres was filtered and the 142-mm-diameter Millipore polyethersulfone Express Plus membrane filter (ref:GPWP14250) was packaged in a sterile 15-mL cryotube, treated…	EMOSE_N010000824,EMOSE_N010000820,EMOSE_N010000819,EMOSE_N010000823,EMOSE_N010000822,EMOSE_N010000825,EMOSE_N010000821,EMOSE_N010000827,EMOSE_N010000826,EMOSE_N010000817,EMOSE_N010000815,EMOSE_N010000814,EMOSE_N010000813,EMOSE_N010000811,EMOSE_N010000809,EMOSE_N010000808,EMOSE_N010000812,EMOSE_N010000810,EMOSE_N010000816,EMOSE_N010000807,EMOSE_N010000806,EMOSE_N010000799,EMOSE_N010000798,EMOSE_N0…	none	Magalhaes, Pesant, Tomasino	0.22	142-mm-diameter Millipore polyethersulfone Express Plus membrane filter (ref:GPWP14250)	>0.22	none	15-mL cryotube	10	11:48:00	11:58:00	particulate matter (ENVO:01000060) including planktonic material (ENVO:01000063) on a 142-mm-diameter Millipore polyethersulfone Express Plus membrane filter (ref:GPWP14250)	none	flash-frozen in liquid nitrogen and stored in a freezer at -80 degree Celsius	N010000413	Genoscope, National Sequencing Centre, Paris, France	none	none	none	none	none	none	none	none	none	http://store.pangaea.de/Projects/EMOSE2017/LOGSHEETS/EMOSE_201706010725Z_DAY3_EVENT-PUMP.pdf	http://store.pangaea.de/Projects/EMOSE2017/LOGSHEETS/EMOSE_201706010725Z_DAY3_WETLAB_wholewater_10L.pdf
139	EMOSE_N010000827	EMOSE_201706010725Z_DAY3_PUMP_SRF_(3m)_SEQ-(10L-on-membrane)_W>0.22_N010000827	This sample (EMOSE_N010000827) was collected on board the RV Nereis II (Observatoire Oceanologique de Banyuls), using a high volume well pump, in the context of the EMOSE (2017) Inter-Comparison of Marine Plankton Metagenome Analysis Methods. The sampling event (EMOSE_201706010725Z_DAY3_EVENT-PUMP) occurred at position latitudeN=42.4871 and longitudeE=003.170033, on date/time=2017-06-01T07:25Z00,…	EMOSE2017	DAY3	EMOSE_201706010725Z_DAY3_EVENT-PUMP	High volume well pump	30x 25L carboys were filled with 20L of unfiltered, whole sea water. Carboys were numbered from 1 to 30 and filled in that order. Carboys were washed with diluted bleach (10%) the day before and rinced abundantly twice with sample water before being filled.	sampling-bottle(s)#24	SEQ-(10L-on-membrane)_W>0.22	In protocole SEQ-(10L-on-membrane)_W>0.22, the sample material was not pre-filtered and concentrated on 0.22-micrometres, using a 142-mm-diameter Millipore polyethersulfone Express Plus membrane filter (ref:GPWP14250). A volume of 10 Litres was filtered and the 142-mm-diameter Millipore polyethersulfone Express Plus membrane filter (ref:GPWP14250) was packaged in a sterile 15-mL cryotube, treated…	EMOSE_N010000824,EMOSE_N010000820,EMOSE_N010000819,EMOSE_N010000823,EMOSE_N010000822,EMOSE_N010000825,EMOSE_N010000821,EMOSE_N010000826,EMOSE_N010000817,EMOSE_N010000815,EMOSE_N010000814,EMOSE_N010000818,EMOSE_N010000813,EMOSE_N010000811,EMOSE_N010000809,EMOSE_N010000808,EMOSE_N010000812,EMOSE_N010000810,EMOSE_N010000816,EMOSE_N010000807,EMOSE_N010000806,EMOSE_N010000799,EMOSE_N010000798,EMOSE_N0…	none	Magalhaes, Pesant, Tomasino	0.22	142-mm-diameter Millipore polyethersulfone Express Plus membrane filter (ref:GPWP14250)	>0.22	none	15-mL cryotube	10	12:34:00	12:42:00	particulate matter (ENVO:01000060) including planktonic material (ENVO:01000063) on a 142-mm-diameter Millipore polyethersulfone Express Plus membrane filter (ref:GPWP14250)	none	flash-frozen in liquid nitrogen and stored in a freezer at -80 degree Celsius	N010000413	Genoscope, National Sequencing Centre, Paris, France	none	none	none	none	none	none	none	none	none	http://store.pangaea.de/Projects/EMOSE2017/LOGSHEETS/EMOSE_201706010725Z_DAY3_EVENT-PUMP.pdf	http://store.pangaea.de/Projects/EMOSE2017/LOGSHEETS/EMOSE_201706010725Z_DAY3_WETLAB_wholewater_10L.pdf
140	EMOSE_N010000819	EMOSE_201706010725Z_DAY3_PUMP_SRF_(3m)_SEQ-(10L-on-membrane)_W>0.22_N010000819	This sample (EMOSE_N010000819) was collected on board the RV Nereis II (Observatoire Oceanologique de Banyuls), using a high volume well pump, in the context of the EMOSE (2017) Inter-Comparison of Marine Plankton Metagenome Analysis Methods. The sampling event (EMOSE_201706010725Z_DAY3_EVENT-PUMP) occurred at position latitudeN=42.4871 and longitudeE=003.170033, on date/time=2017-06-01T07:25Z00,…	EMOSE2017	DAY3	EMOSE_201706010725Z_DAY3_EVENT-PUMP	High volume well pump	30x 25L carboys were filled with 20L of unfiltered, whole sea water. Carboys were numbered from 1 to 30 and filled in that order. Carboys were washed with diluted bleach (10%) the day before and rinced abundantly twice with sample water before being filled.	sampling-bottle(s)#12	SEQ-(10L-on-membrane)_W>0.22	In protocole SEQ-(10L-on-membrane)_W>0.22, the sample material was not pre-filtered and concentrated on 0.22-micrometres, using a 142-mm-diameter Millipore polyethersulfone Express Plus membrane filter (ref:GPWP14250). A volume of 10 Litres was filtered and the 142-mm-diameter Millipore polyethersulfone Express Plus membrane filter (ref:GPWP14250) was packaged in a sterile 15-mL cryotube, treated…	EMOSE_N010000824,EMOSE_N010000820,EMOSE_N010000823,EMOSE_N010000822,EMOSE_N010000825,EMOSE_N010000821,EMOSE_N010000827,EMOSE_N010000826,EMOSE_N010000817,EMOSE_N010000815,EMOSE_N010000814,EMOSE_N010000818,EMOSE_N010000813,EMOSE_N010000811,EMOSE_N010000809,EMOSE_N010000808,EMOSE_N010000812,EMOSE_N010000810,EMOSE_N010000816,EMOSE_N010000807,EMOSE_N010000806,EMOSE_N010000799,EMOSE_N010000798,EMOSE_N0…	none	Magalhaes, Pesant, Tomasino	0.22	142-mm-diameter Millipore polyethersulfone Express Plus membrane filter (ref:GPWP14250)	>0.22	none	15-mL cryotube	10	11:58:00	12:08:00	particulate matter (ENVO:01000060) including planktonic material (ENVO:01000063) on a 142-mm-diameter Millipore polyethersulfone Express Plus membrane filter (ref:GPWP14250)	none	flash-frozen in liquid nitrogen and stored in a freezer at -80 degree Celsius	N010000413	Genoscope, National Sequencing Centre, Paris, France	none	none	none	none	none	none	none	none	none	http://store.pangaea.de/Projects/EMOSE2017/LOGSHEETS/EMOSE_201706010725Z_DAY3_EVENT-PUMP.pdf	http://store.pangaea.de/Projects/EMOSE2017/LOGSHEETS/EMOSE_201706010725Z_DAY3_WETLAB_wholewater_10L.pdf
141	EMOSE_N010000820	EMOSE_201706010725Z_DAY3_PUMP_SRF_(3m)_SEQ-(10L-on-membrane)_W>0.22_N010000820	This sample (EMOSE_N010000820) was collected on board the RV Nereis II (Observatoire Oceanologique de Banyuls), using a high volume well pump, in the context of the EMOSE (2017) Inter-Comparison of Marine Plankton Metagenome Analysis Methods. The sampling event (EMOSE_201706010725Z_DAY3_EVENT-PUMP) occurred at position latitudeN=42.4871 and longitudeE=003.170033, on date/time=2017-06-01T07:25Z00,…	EMOSE2017	DAY3	EMOSE_201706010725Z_DAY3_EVENT-PUMP	High volume well pump	30x 25L carboys were filled with 20L of unfiltered, whole sea water. Carboys were numbered from 1 to 30 and filled in that order. Carboys were washed with diluted bleach (10%) the day before and rinced abundantly twice with sample water before being filled.	sampling-bottle(s)#18	SEQ-(10L-on-membrane)_W>0.22	In protocole SEQ-(10L-on-membrane)_W>0.22, the sample material was not pre-filtered and concentrated on 0.22-micrometres, using a 142-mm-diameter Millipore polyethersulfone Express Plus membrane filter (ref:GPWP14250). A volume of 10 Litres was filtered and the 142-mm-diameter Millipore polyethersulfone Express Plus membrane filter (ref:GPWP14250) was packaged in a sterile 15-mL cryotube, treated…	EMOSE_N010000824,EMOSE_N010000819,EMOSE_N010000823,EMOSE_N010000822,EMOSE_N010000825,EMOSE_N010000821,EMOSE_N010000827,EMOSE_N010000826,EMOSE_N010000817,EMOSE_N010000815,EMOSE_N010000814,EMOSE_N010000818,EMOSE_N010000813,EMOSE_N010000811,EMOSE_N010000809,EMOSE_N010000808,EMOSE_N010000812,EMOSE_N010000810,EMOSE_N010000816,EMOSE_N010000807,EMOSE_N010000806,EMOSE_N010000799,EMOSE_N010000798,EMOSE_N0…	none	Magalhaes, Pesant, Tomasino	0.22	142-mm-diameter Millipore polyethersulfone Express Plus membrane filter (ref:GPWP14250)	>0.22	none	15-mL cryotube	10	12:09:00	12:14:00	particulate matter (ENVO:01000060) including planktonic material (ENVO:01000063) on a 142-mm-diameter Millipore polyethersulfone Express Plus membrane filter (ref:GPWP14250)	none	flash-frozen in liquid nitrogen and stored in a freezer at -80 degree Celsius	N010000413	Genoscope, National Sequencing Centre, Paris, France	none	none	none	none	none	none	none	none	none	http://store.pangaea.de/Projects/EMOSE2017/LOGSHEETS/EMOSE_201706010725Z_DAY3_EVENT-PUMP.pdf	http://store.pangaea.de/Projects/EMOSE2017/LOGSHEETS/EMOSE_201706010725Z_DAY3_WETLAB_wholewater_10L.pdf
142	EMOSE_N010000821	EMOSE_201706010725Z_DAY3_PUMP_SRF_(3m)_SEQ-(10L-on-membrane)_W>0.22_N010000821	This sample (EMOSE_N010000821) was collected on board the RV Nereis II (Observatoire Oceanologique de Banyuls), using a high volume well pump, in the context of the EMOSE (2017) Inter-Comparison of Marine Plankton Metagenome Analysis Methods. The sampling event (EMOSE_201706010725Z_DAY3_EVENT-PUMP) occurred at position latitudeN=42.4871 and longitudeE=003.170033, on date/time=2017-06-01T07:25Z00,…	EMOSE2017	DAY3	EMOSE_201706010725Z_DAY3_EVENT-PUMP	High volume well pump	30x 25L carboys were filled with 20L of unfiltered, whole sea water. Carboys were numbered from 1 to 30 and filled in that order. Carboys were washed with diluted bleach (10%) the day before and rinced abundantly twice with sample water before being filled.	sampling-bottle(s)#30	SEQ-(10L-on-membrane)_W>0.22	In protocole SEQ-(10L-on-membrane)_W>0.22, the sample material was not pre-filtered and concentrated on 0.22-micrometres, using a 142-mm-diameter Millipore polyethersulfone Express Plus membrane filter (ref:GPWP14250). A volume of 10 Litres was filtered and the 142-mm-diameter Millipore polyethersulfone Express Plus membrane filter (ref:GPWP14250) was packaged in a sterile 15-mL cryotube, treated…	EMOSE_N010000824,EMOSE_N010000820,EMOSE_N010000819,EMOSE_N010000823,EMOSE_N010000822,EMOSE_N010000825,EMOSE_N010000827,EMOSE_N010000826,EMOSE_N010000817,EMOSE_N010000815,EMOSE_N010000814,EMOSE_N010000818,EMOSE_N010000813,EMOSE_N010000811,EMOSE_N010000809,EMOSE_N010000808,EMOSE_N010000812,EMOSE_N010000810,EMOSE_N010000816,EMOSE_N010000807,EMOSE_N010000806,EMOSE_N010000799,EMOSE_N010000798,EMOSE_N0…	none	Magalhaes, Pesant, Tomasino	0.22	142-mm-diameter Millipore polyethersulfone Express Plus membrane filter (ref:GPWP14250)	>0.22	none	15-mL cryotube	10	12:09:00	12:20:00	particulate matter (ENVO:01000060) including planktonic material (ENVO:01000063) on a 142-mm-diameter Millipore polyethersulfone Express Plus membrane filter (ref:GPWP14250)	none	flash-frozen in liquid nitrogen and stored in a freezer at -80 degree Celsius	N010000413	Genoscope, National Sequencing Centre, Paris, France	none	none	none	none	none	none	none	none	none	http://store.pangaea.de/Projects/EMOSE2017/LOGSHEETS/EMOSE_201706010725Z_DAY3_EVENT-PUMP.pdf	http://store.pangaea.de/Projects/EMOSE2017/LOGSHEETS/EMOSE_201706010725Z_DAY3_WETLAB_wholewater_10L.pdf
143	EMOSE_N010000822	EMOSE_201706010725Z_DAY3_PUMP_SRF_(3m)_SEQ-(10L-on-membrane)_W>0.22_N010000822	This sample (EMOSE_N010000822) was collected on board the RV Nereis II (Observatoire Oceanologique de Banyuls), using a high volume well pump, in the context of the EMOSE (2017) Inter-Comparison of Marine Plankton Metagenome Analysis Methods. The sampling event (EMOSE_201706010725Z_DAY3_EVENT-PUMP) occurred at position latitudeN=42.4871 and longitudeE=003.170033, on date/time=2017-06-01T07:25Z00,…	EMOSE2017	DAY3	EMOSE_201706010725Z_DAY3_EVENT-PUMP	High volume well pump	30x 25L carboys were filled with 20L of unfiltered, whole sea water. Carboys were numbered from 1 to 30 and filled in that order. Carboys were washed with diluted bleach (10%) the day before and rinced abundantly twice with sample water before being filled.	sampling-bottle(s)#6	SEQ-(10L-on-membrane)_W>0.22	In protocole SEQ-(10L-on-membrane)_W>0.22, the sample material was not pre-filtered and concentrated on 0.22-micrometres, using a 142-mm-diameter Millipore polyethersulfone Express Plus membrane filter (ref:GPWP14250). A volume of 10 Litres was filtered and the 142-mm-diameter Millipore polyethersulfone Express Plus membrane filter (ref:GPWP14250) was packaged in a sterile 15-mL cryotube, treated…	EMOSE_N010000824,EMOSE_N010000820,EMOSE_N010000819,EMOSE_N010000823,EMOSE_N010000825,EMOSE_N010000821,EMOSE_N010000827,EMOSE_N010000826,EMOSE_N010000817,EMOSE_N010000815,EMOSE_N010000814,EMOSE_N010000818,EMOSE_N010000813,EMOSE_N010000811,EMOSE_N010000809,EMOSE_N010000808,EMOSE_N010000812,EMOSE_N010000810,EMOSE_N010000816,EMOSE_N010000807,EMOSE_N010000806,EMOSE_N010000799,EMOSE_N010000798,EMOSE_N0…	none	Magalhaes, Pesant, Tomasino	0.22	142-mm-diameter Millipore polyethersulfone Express Plus membrane filter (ref:GPWP14250)	>0.22	none	15-mL cryotube	10	12:09:00	12:15:00	particulate matter (ENVO:01000060) including planktonic material (ENVO:01000063) on a 142-mm-diameter Millipore polyethersulfone Express Plus membrane filter (ref:GPWP14250)	none	flash-frozen in liquid nitrogen and stored in a freezer at -80 degree Celsius	N010000413	Genoscope, National Sequencing Centre, Paris, France	none	none	none	none	none	none	none	none	none	http://store.pangaea.de/Projects/EMOSE2017/LOGSHEETS/EMOSE_201706010725Z_DAY3_EVENT-PUMP.pdf	http://store.pangaea.de/Projects/EMOSE2017/LOGSHEETS/EMOSE_201706010725Z_DAY3_WETLAB_wholewater_10L.pdf
144	EMOSE_N010000823	EMOSE_201706010725Z_DAY3_PUMP_SRF_(3m)_SEQ-(10L-on-membrane)_W>0.22_N010000823	This sample (EMOSE_N010000823) was collected on board the RV Nereis II (Observatoire Oceanologique de Banyuls), using a high volume well pump, in the context of the EMOSE (2017) Inter-Comparison of Marine Plankton Metagenome Analysis Methods. The sampling event (EMOSE_201706010725Z_DAY3_EVENT-PUMP) occurred at position latitudeN=42.4871 and longitudeE=003.170033, on date/time=2017-06-01T07:25Z00,…	EMOSE2017	DAY3	EMOSE_201706010725Z_DAY3_EVENT-PUMP	High volume well pump	30x 25L carboys were filled with 20L of unfiltered, whole sea water. Carboys were numbered from 1 to 30 and filled in that order. Carboys were washed with diluted bleach (10%) the day before and rinced abundantly twice with sample water before being filled.	sampling-bottle(s)#6	SEQ-(10L-on-membrane)_W>0.22	In protocole SEQ-(10L-on-membrane)_W>0.22, the sample material was not pre-filtered and concentrated on 0.22-micrometres, using a 142-mm-diameter Millipore polyethersulfone Express Plus membrane filter (ref:GPWP14250). A volume of 10 Litres was filtered and the 142-mm-diameter Millipore polyethersulfone Express Plus membrane filter (ref:GPWP14250) was packaged in a sterile 15-mL cryotube, treated…	EMOSE_N010000824,EMOSE_N010000820,EMOSE_N010000819,EMOSE_N010000822,EMOSE_N010000825,EMOSE_N010000821,EMOSE_N010000827,EMOSE_N010000826,EMOSE_N010000817,EMOSE_N010000815,EMOSE_N010000814,EMOSE_N010000818,EMOSE_N010000813,EMOSE_N010000811,EMOSE_N010000809,EMOSE_N010000808,EMOSE_N010000812,EMOSE_N010000810,EMOSE_N010000816,EMOSE_N010000807,EMOSE_N010000806,EMOSE_N010000799,EMOSE_N010000798,EMOSE_N0…	none	Magalhaes, Pesant, Tomasino	0.22	142-mm-diameter Millipore polyethersulfone Express Plus membrane filter (ref:GPWP14250)	>0.22	none	15-mL cryotube	10	12:16:00	12:26:00	particulate matter (ENVO:01000060) including planktonic material (ENVO:01000063) on a 142-mm-diameter Millipore polyethersulfone Express Plus membrane filter (ref:GPWP14250)	none	flash-frozen in liquid nitrogen and stored in a freezer at -80 degree Celsius	N010000413	Genoscope, National Sequencing Centre, Paris, France	none	none	none	none	none	none	none	none	none	http://store.pangaea.de/Projects/EMOSE2017/LOGSHEETS/EMOSE_201706010725Z_DAY3_EVENT-PUMP.pdf	http://store.pangaea.de/Projects/EMOSE2017/LOGSHEETS/EMOSE_201706010725Z_DAY3_WETLAB_wholewater_10L.pdf
145	EMOSE_N010000824	EMOSE_201706010725Z_DAY3_PUMP_SRF_(3m)_SEQ-(10L-on-membrane)_W>0.22_N010000824	This sample (EMOSE_N010000824) was collected on board the RV Nereis II (Observatoire Oceanologique de Banyuls), using a high volume well pump, in the context of the EMOSE (2017) Inter-Comparison of Marine Plankton Metagenome Analysis Methods. The sampling event (EMOSE_201706010725Z_DAY3_EVENT-PUMP) occurred at position latitudeN=42.4871 and longitudeE=003.170033, on date/time=2017-06-01T07:25Z00,…	EMOSE2017	DAY3	EMOSE_201706010725Z_DAY3_EVENT-PUMP	High volume well pump	30x 25L carboys were filled with 20L of unfiltered, whole sea water. Carboys were numbered from 1 to 30 and filled in that order. Carboys were washed with diluted bleach (10%) the day before and rinced abundantly twice with sample water before being filled.	sampling-bottle(s)#18	SEQ-(10L-on-membrane)_W>0.22	In protocole SEQ-(10L-on-membrane)_W>0.22, the sample material was not pre-filtered and concentrated on 0.22-micrometres, using a 142-mm-diameter Millipore polyethersulfone Express Plus membrane filter (ref:GPWP14250). A volume of 10 Litres was filtered and the 142-mm-diameter Millipore polyethersulfone Express Plus membrane filter (ref:GPWP14250) was packaged in a sterile 15-mL cryotube, treated…	EMOSE_N010000820,EMOSE_N010000819,EMOSE_N010000823,EMOSE_N010000822,EMOSE_N010000825,EMOSE_N010000821,EMOSE_N010000827,EMOSE_N010000826,EMOSE_N010000817,EMOSE_N010000815,EMOSE_N010000814,EMOSE_N010000818,EMOSE_N010000813,EMOSE_N010000811,EMOSE_N010000809,EMOSE_N010000808,EMOSE_N010000812,EMOSE_N010000810,EMOSE_N010000816,EMOSE_N010000807,EMOSE_N010000806,EMOSE_N010000799,EMOSE_N010000798,EMOSE_N0…	none	Magalhaes, Pesant, Tomasino	0.22	142-mm-diameter Millipore polyethersulfone Express Plus membrane filter (ref:GPWP14250)	>0.22	none	15-mL cryotube	10	12:18:00	12:23:00	particulate matter (ENVO:01000060) including planktonic material (ENVO:01000063) on a 142-mm-diameter Millipore polyethersulfone Express Plus membrane filter (ref:GPWP14250)	none	flash-frozen in liquid nitrogen and stored in a freezer at -80 degree Celsius	N010000413	Genoscope, National Sequencing Centre, Paris, France	none	none	none	none	none	none	none	none	none	http://store.pangaea.de/Projects/EMOSE2017/LOGSHEETS/EMOSE_201706010725Z_DAY3_EVENT-PUMP.pdf	http://store.pangaea.de/Projects/EMOSE2017/LOGSHEETS/EMOSE_201706010725Z_DAY3_WETLAB_wholewater_10L.pdf
146	EMOSE_N010000825	EMOSE_201706010725Z_DAY3_PUMP_SRF_(3m)_SEQ-(10L-on-membrane)_W>0.22_N010000825	This sample (EMOSE_N010000825) was collected on board the RV Nereis II (Observatoire Oceanologique de Banyuls), using a high volume well pump, in the context of the EMOSE (2017) Inter-Comparison of Marine Plankton Metagenome Analysis Methods. The sampling event (EMOSE_201706010725Z_DAY3_EVENT-PUMP) occurred at position latitudeN=42.4871 and longitudeE=003.170033, on date/time=2017-06-01T07:25Z00,…	EMOSE2017	DAY3	EMOSE_201706010725Z_DAY3_EVENT-PUMP	High volume well pump	30x 25L carboys were filled with 20L of unfiltered, whole sea water. Carboys were numbered from 1 to 30 and filled in that order. Carboys were washed with diluted bleach (10%) the day before and rinced abundantly twice with sample water before being filled.	sampling-bottle(s)#30	SEQ-(10L-on-membrane)_W>0.22	In protocole SEQ-(10L-on-membrane)_W>0.22, the sample material was not pre-filtered and concentrated on 0.22-micrometres, using a 142-mm-diameter Millipore polyethersulfone Express Plus membrane filter (ref:GPWP14250). A volume of 10 Litres was filtered and the 142-mm-diameter Millipore polyethersulfone Express Plus membrane filter (ref:GPWP14250) was packaged in a sterile 15-mL cryotube, treated…	EMOSE_N010000824,EMOSE_N010000820,EMOSE_N010000819,EMOSE_N010000823,EMOSE_N010000822,EMOSE_N010000821,EMOSE_N010000827,EMOSE_N010000826,EMOSE_N010000817,EMOSE_N010000815,EMOSE_N010000814,EMOSE_N010000818,EMOSE_N010000813,EMOSE_N010000811,EMOSE_N010000809,EMOSE_N010000808,EMOSE_N010000812,EMOSE_N010000810,EMOSE_N010000816,EMOSE_N010000807,EMOSE_N010000806,EMOSE_N010000799,EMOSE_N010000798,EMOSE_N0…	none	Magalhaes, Pesant, Tomasino	0.22	142-mm-diameter Millipore polyethersulfone Express Plus membrane filter (ref:GPWP14250)	>0.22	none	15-mL cryotube	10	12:24:00	12:37:00	particulate matter (ENVO:01000060) including planktonic material (ENVO:01000063) on a 142-mm-diameter Millipore polyethersulfone Express Plus membrane filter (ref:GPWP14250)	none	flash-frozen in liquid nitrogen and stored in a freezer at -80 degree Celsius	N010000413	Genoscope, National Sequencing Centre, Paris, France	none	none	none	none	none	none	none	none	none	http://store.pangaea.de/Projects/EMOSE2017/LOGSHEETS/EMOSE_201706010725Z_DAY3_EVENT-PUMP.pdf	http://store.pangaea.de/Projects/EMOSE2017/LOGSHEETS/EMOSE_201706010725Z_DAY3_WETLAB_wholewater_10L.pdf
147	EMOSE_N010000826	EMOSE_201706010725Z_DAY3_PUMP_SRF_(3m)_SEQ-(10L-on-membrane)_W>0.22_N010000826	This sample (EMOSE_N010000826) was collected on board the RV Nereis II (Observatoire Oceanologique de Banyuls), using a high volume well pump, in the context of the EMOSE (2017) Inter-Comparison of Marine Plankton Metagenome Analysis Methods. The sampling event (EMOSE_201706010725Z_DAY3_EVENT-PUMP) occurred at position latitudeN=42.4871 and longitudeE=003.170033, on date/time=2017-06-01T07:25Z00,…	EMOSE2017	DAY3	EMOSE_201706010725Z_DAY3_EVENT-PUMP	High volume well pump	30x 25L carboys were filled with 20L of unfiltered, whole sea water. Carboys were numbered from 1 to 30 and filled in that order. Carboys were washed with diluted bleach (10%) the day before and rinced abundantly twice with sample water before being filled.	sampling-bottle(s)#24	SEQ-(10L-on-membrane)_W>0.22	In protocole SEQ-(10L-on-membrane)_W>0.22, the sample material was not pre-filtered and concentrated on 0.22-micrometres, using a 142-mm-diameter Millipore polyethersulfone Express Plus membrane filter (ref:GPWP14250). A volume of 10 Litres was filtered and the 142-mm-diameter Millipore polyethersulfone Express Plus membrane filter (ref:GPWP14250) was packaged in a sterile 15-mL cryotube, treated…	EMOSE_N010000824,EMOSE_N010000820,EMOSE_N010000819,EMOSE_N010000823,EMOSE_N010000822,EMOSE_N010000825,EMOSE_N010000821,EMOSE_N010000827,EMOSE_N010000817,EMOSE_N010000815,EMOSE_N010000814,EMOSE_N010000818,EMOSE_N010000813,EMOSE_N010000811,EMOSE_N010000809,EMOSE_N010000808,EMOSE_N010000812,EMOSE_N010000810,EMOSE_N010000816,EMOSE_N010000807,EMOSE_N010000806,EMOSE_N010000799,EMOSE_N010000798,EMOSE_N0…	none	Magalhaes, Pesant, Tomasino	0.22	142-mm-diameter Millipore polyethersulfone Express Plus membrane filter (ref:GPWP14250)	>0.22	none	15-mL cryotube	10	12:26:00	12:33:00	particulate matter (ENVO:01000060) including planktonic material (ENVO:01000063) on a 142-mm-diameter Millipore polyethersulfone Express Plus membrane filter (ref:GPWP14250)	none	flash-frozen in liquid nitrogen and stored in a freezer at -80 degree Celsius	N010000413	Genoscope, National Sequencing Centre, Paris, France	none	none	none	none	none	none	none	none	none	http://store.pangaea.de/Projects/EMOSE2017/LOGSHEETS/EMOSE_201706010725Z_DAY3_EVENT-PUMP.pdf	http://store.pangaea.de/Projects/EMOSE2017/LOGSHEETS/EMOSE_201706010725Z_DAY3_WETLAB_wholewater_10L.pdf
148	EMOSE_N010000425	EMOSE_201705300746Z_DAY1_PUMP_SRF_(3m)_IMG-FCM_W>0.22_N010000425	This sample (EMOSE_N010000425) was collected on board the RV Nereis II (Observatoire Oceanologique de Banyuls), using a high volume well pump, in the context of the EMOSE (2017) Inter-Comparison of Marine Plankton Metagenome Analysis Methods. The sampling event (EMOSE_201705300746Z_DAY1_EVENT-PUMP) occurred at position latitudeN=42.486817 and longitudeE=003.168633, on date/time=2017-05-30T07:46Z0…	EMOSE2017	DAY1	EMOSE_201705300746Z_DAY1_EVENT-PUMP	High volume well pump	75x 25L carboys were filled with 20L of unfiltered, whole sea water. Carboys were numbered from 1 to 75 and filled in that order. Carboys were washed with diluted bleach (10%) the day before and rinced abundantly twice with sample water before being filled.	sampling-bottle(s)#?	IMG-FCM_W>0.22	In protocole IMG-FCM_W>0.22, the sample material was not pre-filtered. A volume of 0.0015 Litres was packaged in a sterile 2-mL cryotube, treated with the addition of 15 microLitres of cold 25% glutaraldehyde and 150 microLitres of 10% paraformaldehyde, labelled with a barcode identification sticker, flash-frozen in liquid nitrogen and stored in a freezer at -80 degree Celsius. Note 1: Latex or n…	EMOSE_N010000426,EMOSE_N010000427	none	Magalhaes, Pesant, Tomasino	<	none	>	none	2-mL cryotube	0.0015	18:00:00	18:00:00		15 microLitres of cold 25% glutaraldehyde and 150 microLitres of 10% paraformaldehyde	flash-frozen in liquid nitrogen and stored in a freezer at -80 degree Celsius	N010000413	Observatoire Océanologique de Banyuls sur Mer (OOB), France	none	none	none	none	none	none	none	none	none	http://store.pangaea.de/Projects/EMOSE2017/LOGSHEETS/EMOSE_201705300746Z_DAY1_EVENT-PUMP.pdf	http://store.pangaea.de/Projects/EMOSE2017/LOGSHEETS/EMOSE_201706010725Z_DAY3_WETLAB_wholewater_counts.pdf
149	EMOSE_N010000426	EMOSE_201705300746Z_DAY1_PUMP_SRF_(3m)_IMG-FCM_W>0.22_N010000426	This sample (EMOSE_N010000426) was collected on board the RV Nereis II (Observatoire Oceanologique de Banyuls), using a high volume well pump, in the context of the EMOSE (2017) Inter-Comparison of Marine Plankton Metagenome Analysis Methods. The sampling event (EMOSE_201705300746Z_DAY1_EVENT-PUMP) occurred at position latitudeN=42.486817 and longitudeE=003.168633, on date/time=2017-05-30T07:46Z0…	EMOSE2017	DAY1	EMOSE_201705300746Z_DAY1_EVENT-PUMP	High volume well pump	75x 25L carboys were filled with 20L of unfiltered, whole sea water. Carboys were numbered from 1 to 75 and filled in that order. Carboys were washed with diluted bleach (10%) the day before and rinced abundantly twice with sample water before being filled.	sampling-bottle(s)#?	IMG-FCM_W>0.22	In protocole IMG-FCM_W>0.22, the sample material was not pre-filtered. A volume of 0.0015 Litres was packaged in a sterile 2-mL cryotube, treated with the addition of 15 microLitres of cold 25% glutaraldehyde and 150 microLitres of 10% paraformaldehyde, labelled with a barcode identification sticker, flash-frozen in liquid nitrogen and stored in a freezer at -80 degree Celsius. Note 1: Latex or n…	EMOSE_N010000425,EMOSE_N010000427	none	Magalhaes, Pesant, Tomasino	<	none	>	none	2-mL cryotube	0.0015	18:00:00	18:00:00		15 microLitres of cold 25% glutaraldehyde and 150 microLitres of 10% paraformaldehyde	flash-frozen in liquid nitrogen and stored in a freezer at -80 degree Celsius	N010000413	Observatoire Océanologique de Banyuls sur Mer (OOB), France	none	none	none	none	none	none	none	none	none	http://store.pangaea.de/Projects/EMOSE2017/LOGSHEETS/EMOSE_201705300746Z_DAY1_EVENT-PUMP.pdf	http://store.pangaea.de/Projects/EMOSE2017/LOGSHEETS/EMOSE_201706010725Z_DAY3_WETLAB_wholewater_counts.pdf
150	EMOSE_N010000427	EMOSE_201705300746Z_DAY1_PUMP_SRF_(3m)_IMG-FCM_W>0.22_N010000427	This sample (EMOSE_N010000427) was collected on board the RV Nereis II (Observatoire Oceanologique de Banyuls), using a high volume well pump, in the context of the EMOSE (2017) Inter-Comparison of Marine Plankton Metagenome Analysis Methods. The sampling event (EMOSE_201705300746Z_DAY1_EVENT-PUMP) occurred at position latitudeN=42.486817 and longitudeE=003.168633, on date/time=2017-05-30T07:46Z0…	EMOSE2017	DAY1	EMOSE_201705300746Z_DAY1_EVENT-PUMP	High volume well pump	75x 25L carboys were filled with 20L of unfiltered, whole sea water. Carboys were numbered from 1 to 75 and filled in that order. Carboys were washed with diluted bleach (10%) the day before and rinced abundantly twice with sample water before being filled.	sampling-bottle(s)#?	IMG-FCM_W>0.22	In protocole IMG-FCM_W>0.22, the sample material was not pre-filtered. A volume of 0.0015 Litres was packaged in a sterile 2-mL cryotube, treated with the addition of 15 microLitres of cold 25% glutaraldehyde and 150 microLitres of 10% paraformaldehyde, labelled with a barcode identification sticker, flash-frozen in liquid nitrogen and stored in a freezer at -80 degree Celsius. Note 1: Latex or n…	EMOSE_N010000425,EMOSE_N010000426	none	Magalhaes, Pesant, Tomasino	<	none	>	none	2-mL cryotube	0.0015	18:00:00	18:00:00		15 microLitres of cold 25% glutaraldehyde and 150 microLitres of 10% paraformaldehyde	flash-frozen in liquid nitrogen and stored in a freezer at -80 degree Celsius	N010000413	Observatoire Océanologique de Banyuls sur Mer (OOB), France	none	none	none	none	none	none	none	none	none	http://store.pangaea.de/Projects/EMOSE2017/LOGSHEETS/EMOSE_201705300746Z_DAY1_EVENT-PUMP.pdf	http://store.pangaea.de/Projects/EMOSE2017/LOGSHEETS/EMOSE_201706010725Z_DAY3_WETLAB_wholewater_counts.pdf
151	EMOSE_N010000681	EMOSE_201705300746Z_DAY1_PUMP_SRF_(3m)_IMG-ILM_W>0.22_N010000681	This sample (EMOSE_N010000681) was collected on board the RV Nereis II (Observatoire Oceanologique de Banyuls), using a high volume well pump, in the context of the EMOSE (2017) Inter-Comparison of Marine Plankton Metagenome Analysis Methods. The sampling event (EMOSE_201705300746Z_DAY1_EVENT-PUMP) occurred at position latitudeN=42.486817 and longitudeE=003.168633, on date/time=2017-05-30T07:46Z0…	EMOSE2017	DAY1	EMOSE_201705300746Z_DAY1_EVENT-PUMP	High volume well pump	75x 25L carboys were filled with 20L of unfiltered, whole sea water. Carboys were numbered from 1 to 75 and filled in that order. Carboys were washed with diluted bleach (10%) the day before and rinced abundantly twice with sample water before being filled.	sampling-bottle(s)#?	IMG-ILM_W>0.22	In protocole IMG-ILM_W>0.22, the sample material was not pre-filtered. A volume of 0.05 Litres was packaged in a sterile 50-mL falcon tube, treated with the addition of 5 mL of 10% paraformaldehyde, labelled with a barcode identification sticker, and stored in a refrigerator at +4 degree Celsius. Note 1: Latex or nitril gloves were used for this protocol. All containers, filter holders and tubing…	EMOSE_N010000682,EMOSE_N010000683	none	Magalhaes, Pesant, Tomasino	<	none	>	none	50-mL falcon tube	0.05	19:45:00	19:45:00		5 mL of 10% paraformaldehyde	stored in a refrigerator at +4 degree Celsius	N010000413	Observatoire Océanologique de Banyuls sur Mer (OOB), France	none	none	none	none	none	none	none	none	none	http://store.pangaea.de/Projects/EMOSE2017/LOGSHEETS/EMOSE_201705300746Z_DAY1_EVENT-PUMP.pdf	http://store.pangaea.de/Projects/EMOSE2017/LOGSHEETS/EMOSE_201706010725Z_DAY3_WETLAB_wholewater_counts.pdf
152	EMOSE_N010000682	EMOSE_201705300746Z_DAY1_PUMP_SRF_(3m)_IMG-ILM_W>0.22_N010000682	This sample (EMOSE_N010000682) was collected on board the RV Nereis II (Observatoire Oceanologique de Banyuls), using a high volume well pump, in the context of the EMOSE (2017) Inter-Comparison of Marine Plankton Metagenome Analysis Methods. The sampling event (EMOSE_201705300746Z_DAY1_EVENT-PUMP) occurred at position latitudeN=42.486817 and longitudeE=003.168633, on date/time=2017-05-30T07:46Z0…	EMOSE2017	DAY1	EMOSE_201705300746Z_DAY1_EVENT-PUMP	High volume well pump	75x 25L carboys were filled with 20L of unfiltered, whole sea water. Carboys were numbered from 1 to 75 and filled in that order. Carboys were washed with diluted bleach (10%) the day before and rinced abundantly twice with sample water before being filled.	sampling-bottle(s)#?	IMG-ILM_W>0.22	In protocole IMG-ILM_W>0.22, the sample material was not pre-filtered. A volume of 0.05 Litres was packaged in a sterile 50-mL falcon tube, treated with the addition of 5 mL of 10% paraformaldehyde, labelled with a barcode identification sticker, and stored in a refrigerator at +4 degree Celsius. Note 1: Latex or nitril gloves were used for this protocol. All containers, filter holders and tubing…	EMOSE_N010000681,EMOSE_N010000683	none	Magalhaes, Pesant, Tomasino	<	none	>	none	50-mL falcon tube	0.05	19:45:00	19:45:00		5 mL of 10% paraformaldehyde	stored in a refrigerator at +4 degree Celsius	N010000413	Observatoire Océanologique de Banyuls sur Mer (OOB), France	none	none	none	none	none	none	none	none	none	http://store.pangaea.de/Projects/EMOSE2017/LOGSHEETS/EMOSE_201705300746Z_DAY1_EVENT-PUMP.pdf	http://store.pangaea.de/Projects/EMOSE2017/LOGSHEETS/EMOSE_201706010725Z_DAY3_WETLAB_wholewater_counts.pdf
153	EMOSE_N010000683	EMOSE_201705300746Z_DAY1_PUMP_SRF_(3m)_IMG-ILM_W>0.22_N010000683	This sample (EMOSE_N010000683) was collected on board the RV Nereis II (Observatoire Oceanologique de Banyuls), using a high volume well pump, in the context of the EMOSE (2017) Inter-Comparison of Marine Plankton Metagenome Analysis Methods. The sampling event (EMOSE_201705300746Z_DAY1_EVENT-PUMP) occurred at position latitudeN=42.486817 and longitudeE=003.168633, on date/time=2017-05-30T07:46Z0…	EMOSE2017	DAY1	EMOSE_201705300746Z_DAY1_EVENT-PUMP	High volume well pump	75x 25L carboys were filled with 20L of unfiltered, whole sea water. Carboys were numbered from 1 to 75 and filled in that order. Carboys were washed with diluted bleach (10%) the day before and rinced abundantly twice with sample water before being filled.	sampling-bottle(s)#?	IMG-ILM_W>0.22	In protocole IMG-ILM_W>0.22, the sample material was not pre-filtered. A volume of 0.05 Litres was packaged in a sterile 50-mL falcon tube, treated with the addition of 5 mL of 10% paraformaldehyde, labelled with a barcode identification sticker, and stored in a refrigerator at +4 degree Celsius. Note 1: Latex or nitril gloves were used for this protocol. All containers, filter holders and tubing…	EMOSE_N010000681,EMOSE_N010000682	none	Magalhaes, Pesant, Tomasino	<	none	>	none	50-mL falcon tube	0.05	19:45:00	19:45:00		5 mL of 10% paraformaldehyde	stored in a refrigerator at +4 degree Celsius	N010000413	Observatoire Océanologique de Banyuls sur Mer (OOB), France	none	none	none	none	none	none	none	none	none	http://store.pangaea.de/Projects/EMOSE2017/LOGSHEETS/EMOSE_201705300746Z_DAY1_EVENT-PUMP.pdf	http://store.pangaea.de/Projects/EMOSE2017/LOGSHEETS/EMOSE_201706010725Z_DAY3_WETLAB_wholewater_counts.pdf
154	EMOSE_N010000836	EMOSE_201705310750Z_DAY2_PUMP_SRF_(3m)_IMG-FCM_W>0.22_N010000836	This sample (EMOSE_N010000836) was collected on board the RV Nereis II (Observatoire Oceanologique de Banyuls), using a high volume well pump, in the context of the EMOSE (2017) Inter-Comparison of Marine Plankton Metagenome Analysis Methods. The sampling event (EMOSE_201705310750Z_DAY2_EVENT-PUMP) occurred at position latitudeN=42.486567 and longitudeE=003.1702, on date/time=2017-05-31T07:50Z00,…	EMOSE2017	DAY2	EMOSE_201705310750Z_DAY2_EVENT-PUMP	High volume well pump	65x 25L carboys were filled with 20L of unfiltered, whole sea water. Carboys were numbered from 1 to 65 and filled in that order. Carboys were washed with diluted bleach (10%) the day before and rinced abundantly twice with sample water before being filled.	sampling-bottle(s)#?	IMG-FCM_W>0.22	In protocole IMG-FCM_W>0.22, the sample material was not pre-filtered. A volume of 0.0015 Litres was packaged in a sterile 2-mL cryotube, treated with the addition of 15 microLitres of cold 25% glutaraldehyde and 150 microLitres of 10% paraformaldehyde, labelled with a barcode identification sticker, flash-frozen in liquid nitrogen and stored in a freezer at -80 degree Celsius. Note 1: Latex or n…	EMOSE_N010000837,EMOSE_N010000838	none	Magalhaes, Pesant, Tomasino	<	none	>	none	2-mL cryotube	0.0015	10:50:00	10:50:00		15 microLitres of cold 25% glutaraldehyde and 150 microLitres of 10% paraformaldehyde	flash-frozen in liquid nitrogen and stored in a freezer at -80 degree Celsius	N010000413	Observatoire Océanologique de Banyuls sur Mer (OOB), France	none	none	none	none	none	none	none	none	none	http://store.pangaea.de/Projects/EMOSE2017/LOGSHEETS/EMOSE_201705310750Z_DAY2_EVENT-PUMP.pdf	http://store.pangaea.de/Projects/EMOSE2017/LOGSHEETS/EMOSE_201706010725Z_DAY3_WETLAB_wholewater_counts.pdf
155	EMOSE_N010000837	EMOSE_201705310750Z_DAY2_PUMP_SRF_(3m)_IMG-FCM_W>0.22_N010000837	This sample (EMOSE_N010000837) was collected on board the RV Nereis II (Observatoire Oceanologique de Banyuls), using a high volume well pump, in the context of the EMOSE (2017) Inter-Comparison of Marine Plankton Metagenome Analysis Methods. The sampling event (EMOSE_201705310750Z_DAY2_EVENT-PUMP) occurred at position latitudeN=42.486567 and longitudeE=003.1702, on date/time=2017-05-31T07:50Z00,…	EMOSE2017	DAY2	EMOSE_201705310750Z_DAY2_EVENT-PUMP	High volume well pump	65x 25L carboys were filled with 20L of unfiltered, whole sea water. Carboys were numbered from 1 to 65 and filled in that order. Carboys were washed with diluted bleach (10%) the day before and rinced abundantly twice with sample water before being filled.	sampling-bottle(s)#?	IMG-FCM_W>0.22	In protocole IMG-FCM_W>0.22, the sample material was not pre-filtered. A volume of 0.0015 Litres was packaged in a sterile 2-mL cryotube, treated with the addition of 15 microLitres of cold 25% glutaraldehyde and 150 microLitres of 10% paraformaldehyde, labelled with a barcode identification sticker, flash-frozen in liquid nitrogen and stored in a freezer at -80 degree Celsius. Note 1: Latex or n…	EMOSE_N010000836,EMOSE_N010000838	none	Magalhaes, Pesant, Tomasino	<	none	>	none	2-mL cryotube	0.0015	10:50:00	10:50:00		15 microLitres of cold 25% glutaraldehyde and 150 microLitres of 10% paraformaldehyde	flash-frozen in liquid nitrogen and stored in a freezer at -80 degree Celsius	N010000413	Observatoire Océanologique de Banyuls sur Mer (OOB), France	none	none	none	none	none	none	none	none	none	http://store.pangaea.de/Projects/EMOSE2017/LOGSHEETS/EMOSE_201705310750Z_DAY2_EVENT-PUMP.pdf	http://store.pangaea.de/Projects/EMOSE2017/LOGSHEETS/EMOSE_201706010725Z_DAY3_WETLAB_wholewater_counts.pdf
156	EMOSE_N010000838	EMOSE_201705310750Z_DAY2_PUMP_SRF_(3m)_IMG-FCM_W>0.22_N010000838	This sample (EMOSE_N010000838) was collected on board the RV Nereis II (Observatoire Oceanologique de Banyuls), using a high volume well pump, in the context of the EMOSE (2017) Inter-Comparison of Marine Plankton Metagenome Analysis Methods. The sampling event (EMOSE_201705310750Z_DAY2_EVENT-PUMP) occurred at position latitudeN=42.486567 and longitudeE=003.1702, on date/time=2017-05-31T07:50Z00,…	EMOSE2017	DAY2	EMOSE_201705310750Z_DAY2_EVENT-PUMP	High volume well pump	65x 25L carboys were filled with 20L of unfiltered, whole sea water. Carboys were numbered from 1 to 65 and filled in that order. Carboys were washed with diluted bleach (10%) the day before and rinced abundantly twice with sample water before being filled.	sampling-bottle(s)#?	IMG-FCM_W>0.22	In protocole IMG-FCM_W>0.22, the sample material was not pre-filtered. A volume of 0.0015 Litres was packaged in a sterile 2-mL cryotube, treated with the addition of 15 microLitres of cold 25% glutaraldehyde and 150 microLitres of 10% paraformaldehyde, labelled with a barcode identification sticker, flash-frozen in liquid nitrogen and stored in a freezer at -80 degree Celsius. Note 1: Latex or n…	EMOSE_N010000836,EMOSE_N010000837	none	Magalhaes, Pesant, Tomasino	<	none	>	none	2-mL cryotube	0.0015	10:50:00	10:50:00		15 microLitres of cold 25% glutaraldehyde and 150 microLitres of 10% paraformaldehyde	flash-frozen in liquid nitrogen and stored in a freezer at -80 degree Celsius	N010000413	Observatoire Océanologique de Banyuls sur Mer (OOB), France	none	none	none	none	none	none	none	none	none	http://store.pangaea.de/Projects/EMOSE2017/LOGSHEETS/EMOSE_201705310750Z_DAY2_EVENT-PUMP.pdf	http://store.pangaea.de/Projects/EMOSE2017/LOGSHEETS/EMOSE_201706010725Z_DAY3_WETLAB_wholewater_counts.pdf
157	EMOSE_N010000833	EMOSE_201705310750Z_DAY2_PUMP_SRF_(3m)_IMG-ILM_W>0.22_N010000833	This sample (EMOSE_N010000833) was collected on board the RV Nereis II (Observatoire Oceanologique de Banyuls), using a high volume well pump, in the context of the EMOSE (2017) Inter-Comparison of Marine Plankton Metagenome Analysis Methods. The sampling event (EMOSE_201705310750Z_DAY2_EVENT-PUMP) occurred at position latitudeN=42.486567 and longitudeE=003.1702, on date/time=2017-05-31T07:50Z00,…	EMOSE2017	DAY2	EMOSE_201705310750Z_DAY2_EVENT-PUMP	High volume well pump	65x 25L carboys were filled with 20L of unfiltered, whole sea water. Carboys were numbered from 1 to 65 and filled in that order. Carboys were washed with diluted bleach (10%) the day before and rinced abundantly twice with sample water before being filled.	sampling-bottle(s)#?	IMG-ILM_W>0.22	In protocole IMG-ILM_W>0.22, the sample material was not pre-filtered. A volume of 0.05 Litres was packaged in a sterile 50-mL falcon tube, treated with the addition of 5 mL of 10% paraformaldehyde, labelled with a barcode identification sticker, and stored in a refrigerator at +4 degree Celsius. Note 1: Latex or nitril gloves were used for this protocol. All containers, filter holders and tubing…	EMOSE_N010000834,EMOSE_N010000835	none	Magalhaes, Pesant, Tomasino	<	none	>	none	50-mL falcon tube	0.05	15:30:00	15:30:00		5 mL of 10% paraformaldehyde	stored in a refrigerator at +4 degree Celsius	N010000413	Observatoire Océanologique de Banyuls sur Mer (OOB), France	none	none	none	none	none	none	none	none	none	http://store.pangaea.de/Projects/EMOSE2017/LOGSHEETS/EMOSE_201705310750Z_DAY2_EVENT-PUMP.pdf	http://store.pangaea.de/Projects/EMOSE2017/LOGSHEETS/EMOSE_201706010725Z_DAY3_WETLAB_wholewater_counts.pdf
158	EMOSE_N010000834	EMOSE_201705310750Z_DAY2_PUMP_SRF_(3m)_IMG-ILM_W>0.22_N010000834	This sample (EMOSE_N010000834) was collected on board the RV Nereis II (Observatoire Oceanologique de Banyuls), using a high volume well pump, in the context of the EMOSE (2017) Inter-Comparison of Marine Plankton Metagenome Analysis Methods. The sampling event (EMOSE_201705310750Z_DAY2_EVENT-PUMP) occurred at position latitudeN=42.486567 and longitudeE=003.1702, on date/time=2017-05-31T07:50Z00,…	EMOSE2017	DAY2	EMOSE_201705310750Z_DAY2_EVENT-PUMP	High volume well pump	65x 25L carboys were filled with 20L of unfiltered, whole sea water. Carboys were numbered from 1 to 65 and filled in that order. Carboys were washed with diluted bleach (10%) the day before and rinced abundantly twice with sample water before being filled.	sampling-bottle(s)#?	IMG-ILM_W>0.22	In protocole IMG-ILM_W>0.22, the sample material was not pre-filtered. A volume of 0.05 Litres was packaged in a sterile 50-mL falcon tube, treated with the addition of 5 mL of 10% paraformaldehyde, labelled with a barcode identification sticker, and stored in a refrigerator at +4 degree Celsius. Note 1: Latex or nitril gloves were used for this protocol. All containers, filter holders and tubing…	EMOSE_N010000833,EMOSE_N010000835	none	Magalhaes, Pesant, Tomasino	<	none	>	none	50-mL falcon tube	0.05	15:30:00	15:30:00		5 mL of 10% paraformaldehyde	stored in a refrigerator at +4 degree Celsius	N010000413	Observatoire Océanologique de Banyuls sur Mer (OOB), France	none	none	none	none	none	none	none	none	none	http://store.pangaea.de/Projects/EMOSE2017/LOGSHEETS/EMOSE_201705310750Z_DAY2_EVENT-PUMP.pdf	http://store.pangaea.de/Projects/EMOSE2017/LOGSHEETS/EMOSE_201706010725Z_DAY3_WETLAB_wholewater_counts.pdf
159	EMOSE_N010000835	EMOSE_201705310750Z_DAY2_PUMP_SRF_(3m)_IMG-ILM_W>0.22_N010000835	This sample (EMOSE_N010000835) was collected on board the RV Nereis II (Observatoire Oceanologique de Banyuls), using a high volume well pump, in the context of the EMOSE (2017) Inter-Comparison of Marine Plankton Metagenome Analysis Methods. The sampling event (EMOSE_201705310750Z_DAY2_EVENT-PUMP) occurred at position latitudeN=42.486567 and longitudeE=003.1702, on date/time=2017-05-31T07:50Z00,…	EMOSE2017	DAY2	EMOSE_201705310750Z_DAY2_EVENT-PUMP	High volume well pump	65x 25L carboys were filled with 20L of unfiltered, whole sea water. Carboys were numbered from 1 to 65 and filled in that order. Carboys were washed with diluted bleach (10%) the day before and rinced abundantly twice with sample water before being filled.	sampling-bottle(s)#?	IMG-ILM_W>0.22	In protocole IMG-ILM_W>0.22, the sample material was not pre-filtered. A volume of 0.05 Litres was packaged in a sterile 50-mL falcon tube, treated with the addition of 5 mL of 10% paraformaldehyde, labelled with a barcode identification sticker, and stored in a refrigerator at +4 degree Celsius. Note 1: Latex or nitril gloves were used for this protocol. All containers, filter holders and tubing…	EMOSE_N010000833,EMOSE_N010000834	none	Magalhaes, Pesant, Tomasino	<	none	>	none	50-mL falcon tube	0.05	15:30:00	15:30:00		5 mL of 10% paraformaldehyde	stored in a refrigerator at +4 degree Celsius	N010000413	Observatoire Océanologique de Banyuls sur Mer (OOB), France	none	none	none	none	none	none	none	none	none	http://store.pangaea.de/Projects/EMOSE2017/LOGSHEETS/EMOSE_201705310750Z_DAY2_EVENT-PUMP.pdf	http://store.pangaea.de/Projects/EMOSE2017/LOGSHEETS/EMOSE_201706010725Z_DAY3_WETLAB_wholewater_counts.pdf
160	EMOSE_N010000783	EMOSE_201706010725Z_DAY3_PUMP_SRF_(3m)_IMG-FCM_W>0.22_N010000783	This sample (EMOSE_N010000783) was collected on board the RV Nereis II (Observatoire Oceanologique de Banyuls), using a high volume well pump, in the context of the EMOSE (2017) Inter-Comparison of Marine Plankton Metagenome Analysis Methods. The sampling event (EMOSE_201706010725Z_DAY3_EVENT-PUMP) occurred at position latitudeN=42.4871 and longitudeE=003.170033, on date/time=2017-06-01T07:25Z00,…	EMOSE2017	DAY3	EMOSE_201706010725Z_DAY3_EVENT-PUMP	High volume well pump	30x 25L carboys were filled with 20L of unfiltered, whole sea water. Carboys were numbered from 1 to 30 and filled in that order. Carboys were washed with diluted bleach (10%) the day before and rinced abundantly twice with sample water before being filled.	sampling-bottle(s)#?	IMG-FCM_W>0.22	In protocole IMG-FCM_W>0.22, the sample material was not pre-filtered. A volume of 0.0015 Litres was packaged in a sterile 2-mL cryotube, treated with the addition of 15 microLitres of cold 25% glutaraldehyde and 150 microLitres of 10% paraformaldehyde, labelled with a barcode identification sticker, flash-frozen in liquid nitrogen and stored in a freezer at -80 degree Celsius. Note 1: Latex or n…	EMOSE_N010000784,EMOSE_N010000785	none	Magalhaes, Pesant, Tomasino	<	none	>	none	2-mL cryotube	0.0015	14:20:00	14:20:00		15 microLitres of cold 25% glutaraldehyde and 150 microLitres of 10% paraformaldehyde	flash-frozen in liquid nitrogen and stored in a freezer at -80 degree Celsius	N010000413	Observatoire Océanologique de Banyuls sur Mer (OOB), France	none	none	none	none	none	none	none	none	none	http://store.pangaea.de/Projects/EMOSE2017/LOGSHEETS/EMOSE_201706010725Z_DAY3_EVENT-PUMP.pdf	http://store.pangaea.de/Projects/EMOSE2017/LOGSHEETS/EMOSE_201706010725Z_DAY3_WETLAB_wholewater_counts.pdf
161	EMOSE_N010000784	EMOSE_201706010725Z_DAY3_PUMP_SRF_(3m)_IMG-FCM_W>0.22_N010000784	This sample (EMOSE_N010000784) was collected on board the RV Nereis II (Observatoire Oceanologique de Banyuls), using a high volume well pump, in the context of the EMOSE (2017) Inter-Comparison of Marine Plankton Metagenome Analysis Methods. The sampling event (EMOSE_201706010725Z_DAY3_EVENT-PUMP) occurred at position latitudeN=42.4871 and longitudeE=003.170033, on date/time=2017-06-01T07:25Z00,…	EMOSE2017	DAY3	EMOSE_201706010725Z_DAY3_EVENT-PUMP	High volume well pump	30x 25L carboys were filled with 20L of unfiltered, whole sea water. Carboys were numbered from 1 to 30 and filled in that order. Carboys were washed with diluted bleach (10%) the day before and rinced abundantly twice with sample water before being filled.	sampling-bottle(s)#?	IMG-FCM_W>0.22	In protocole IMG-FCM_W>0.22, the sample material was not pre-filtered. A volume of 0.0015 Litres was packaged in a sterile 2-mL cryotube, treated with the addition of 15 microLitres of cold 25% glutaraldehyde and 150 microLitres of 10% paraformaldehyde, labelled with a barcode identification sticker, flash-frozen in liquid nitrogen and stored in a freezer at -80 degree Celsius. Note 1: Latex or n…	EMOSE_N010000783,EMOSE_N010000785	none	Magalhaes, Pesant, Tomasino	<	none	>	none	2-mL cryotube	0.0015	14:20:00	14:20:00		15 microLitres of cold 25% glutaraldehyde and 150 microLitres of 10% paraformaldehyde	flash-frozen in liquid nitrogen and stored in a freezer at -80 degree Celsius	N010000413	Observatoire Océanologique de Banyuls sur Mer (OOB), France	none	none	none	none	none	none	none	none	none	http://store.pangaea.de/Projects/EMOSE2017/LOGSHEETS/EMOSE_201706010725Z_DAY3_EVENT-PUMP.pdf	http://store.pangaea.de/Projects/EMOSE2017/LOGSHEETS/EMOSE_201706010725Z_DAY3_WETLAB_wholewater_counts.pdf
162	EMOSE_N010000785	EMOSE_201706010725Z_DAY3_PUMP_SRF_(3m)_IMG-FCM_W>0.22_N010000785	This sample (EMOSE_N010000785) was collected on board the RV Nereis II (Observatoire Oceanologique de Banyuls), using a high volume well pump, in the context of the EMOSE (2017) Inter-Comparison of Marine Plankton Metagenome Analysis Methods. The sampling event (EMOSE_201706010725Z_DAY3_EVENT-PUMP) occurred at position latitudeN=42.4871 and longitudeE=003.170033, on date/time=2017-06-01T07:25Z00,…	EMOSE2017	DAY3	EMOSE_201706010725Z_DAY3_EVENT-PUMP	High volume well pump	30x 25L carboys were filled with 20L of unfiltered, whole sea water. Carboys were numbered from 1 to 30 and filled in that order. Carboys were washed with diluted bleach (10%) the day before and rinced abundantly twice with sample water before being filled.	sampling-bottle(s)#?	IMG-FCM_W>0.22	In protocole IMG-FCM_W>0.22, the sample material was not pre-filtered. A volume of 0.0015 Litres was packaged in a sterile 2-mL cryotube, treated with the addition of 15 microLitres of cold 25% glutaraldehyde and 150 microLitres of 10% paraformaldehyde, labelled with a barcode identification sticker, flash-frozen in liquid nitrogen and stored in a freezer at -80 degree Celsius. Note 1: Latex or n…	EMOSE_N010000783,EMOSE_N010000784	none	Magalhaes, Pesant, Tomasino	<	none	>	none	2-mL cryotube	0.0015	14:20:00	14:20:00		15 microLitres of cold 25% glutaraldehyde and 150 microLitres of 10% paraformaldehyde	flash-frozen in liquid nitrogen and stored in a freezer at -80 degree Celsius	N010000413	Observatoire Océanologique de Banyuls sur Mer (OOB), France	none	none	none	none	none	none	none	none	none	http://store.pangaea.de/Projects/EMOSE2017/LOGSHEETS/EMOSE_201706010725Z_DAY3_EVENT-PUMP.pdf	http://store.pangaea.de/Projects/EMOSE2017/LOGSHEETS/EMOSE_201706010725Z_DAY3_WETLAB_wholewater_counts.pdf
163	EMOSE_N010000780	EMOSE_201706010725Z_DAY3_PUMP_SRF_(3m)_IMG-ILM_W>0.22_N010000780	This sample (EMOSE_N010000780) was collected on board the RV Nereis II (Observatoire Oceanologique de Banyuls), using a high volume well pump, in the context of the EMOSE (2017) Inter-Comparison of Marine Plankton Metagenome Analysis Methods. The sampling event (EMOSE_201706010725Z_DAY3_EVENT-PUMP) occurred at position latitudeN=42.4871 and longitudeE=003.170033, on date/time=2017-06-01T07:25Z00,…	EMOSE2017	DAY3	EMOSE_201706010725Z_DAY3_EVENT-PUMP	High volume well pump	30x 25L carboys were filled with 20L of unfiltered, whole sea water. Carboys were numbered from 1 to 30 and filled in that order. Carboys were washed with diluted bleach (10%) the day before and rinced abundantly twice with sample water before being filled.	sampling-bottle(s)#?	IMG-ILM_W>0.22	In protocole IMG-ILM_W>0.22, the sample material was not pre-filtered. A volume of 0.05 Litres was packaged in a sterile 50-mL falcon tube, treated with the addition of 5 mL of 10% paraformaldehyde, labelled with a barcode identification sticker, and stored in a refrigerator at +4 degree Celsius. Note 1: Latex or nitril gloves were used for this protocol. All containers, filter holders and tubing…	EMOSE_N010000781,EMOSE_N010000782	none	Magalhaes, Pesant, Tomasino	<	none	>	none	50-mL falcon tube	0.05	14:15:00	14:15:00		5 mL of 10% paraformaldehyde	stored in a refrigerator at +4 degree Celsius	N010000413	Observatoire Océanologique de Banyuls sur Mer (OOB), France	none	none	none	none	none	none	none	none	none	http://store.pangaea.de/Projects/EMOSE2017/LOGSHEETS/EMOSE_201706010725Z_DAY3_EVENT-PUMP.pdf	http://store.pangaea.de/Projects/EMOSE2017/LOGSHEETS/EMOSE_201706010725Z_DAY3_WETLAB_wholewater_counts.pdf
164	EMOSE_N010000781	EMOSE_201706010725Z_DAY3_PUMP_SRF_(3m)_IMG-ILM_W>0.22_N010000781	This sample (EMOSE_N010000781) was collected on board the RV Nereis II (Observatoire Oceanologique de Banyuls), using a high volume well pump, in the context of the EMOSE (2017) Inter-Comparison of Marine Plankton Metagenome Analysis Methods. The sampling event (EMOSE_201706010725Z_DAY3_EVENT-PUMP) occurred at position latitudeN=42.4871 and longitudeE=003.170033, on date/time=2017-06-01T07:25Z00,…	EMOSE2017	DAY3	EMOSE_201706010725Z_DAY3_EVENT-PUMP	High volume well pump	30x 25L carboys were filled with 20L of unfiltered, whole sea water. Carboys were numbered from 1 to 30 and filled in that order. Carboys were washed with diluted bleach (10%) the day before and rinced abundantly twice with sample water before being filled.	sampling-bottle(s)#?	IMG-ILM_W>0.22	In protocole IMG-ILM_W>0.22, the sample material was not pre-filtered. A volume of 0.05 Litres was packaged in a sterile 50-mL falcon tube, treated with the addition of 5 mL of 10% paraformaldehyde, labelled with a barcode identification sticker, and stored in a refrigerator at +4 degree Celsius. Note 1: Latex or nitril gloves were used for this protocol. All containers, filter holders and tubing…	EMOSE_N010000780,EMOSE_N010000782	none	Magalhaes, Pesant, Tomasino	<	none	>	none	50-mL falcon tube	0.05	14:15:00	14:15:00		5 mL of 10% paraformaldehyde	stored in a refrigerator at +4 degree Celsius	N010000413	Observatoire Océanologique de Banyuls sur Mer (OOB), France	none	none	none	none	none	none	none	none	none	http://store.pangaea.de/Projects/EMOSE2017/LOGSHEETS/EMOSE_201706010725Z_DAY3_EVENT-PUMP.pdf	http://store.pangaea.de/Projects/EMOSE2017/LOGSHEETS/EMOSE_201706010725Z_DAY3_WETLAB_wholewater_counts.pdf
165	EMOSE_N010000782	EMOSE_201706010725Z_DAY3_PUMP_SRF_(3m)_IMG-ILM_W>0.22_N010000782	This sample (EMOSE_N010000782) was collected on board the RV Nereis II (Observatoire Oceanologique de Banyuls), using a high volume well pump, in the context of the EMOSE (2017) Inter-Comparison of Marine Plankton Metagenome Analysis Methods. The sampling event (EMOSE_201706010725Z_DAY3_EVENT-PUMP) occurred at position latitudeN=42.4871 and longitudeE=003.170033, on date/time=2017-06-01T07:25Z00,…	EMOSE2017	DAY3	EMOSE_201706010725Z_DAY3_EVENT-PUMP	High volume well pump	30x 25L carboys were filled with 20L of unfiltered, whole sea water. Carboys were numbered from 1 to 30 and filled in that order. Carboys were washed with diluted bleach (10%) the day before and rinced abundantly twice with sample water before being filled.	sampling-bottle(s)#?	IMG-ILM_W>0.22	In protocole IMG-ILM_W>0.22, the sample material was not pre-filtered. A volume of 0.05 Litres was packaged in a sterile 50-mL falcon tube, treated with the addition of 5 mL of 10% paraformaldehyde, labelled with a barcode identification sticker, and stored in a refrigerator at +4 degree Celsius. Note 1: Latex or nitril gloves were used for this protocol. All containers, filter holders and tubing…	EMOSE_N010000780,EMOSE_N010000781	none	Magalhaes, Pesant, Tomasino	<	none	>	none	50-mL falcon tube	0.05	14:15:00	14:15:00		5 mL of 10% paraformaldehyde	stored in a refrigerator at +4 degree Celsius	N010000413	Observatoire Océanologique de Banyuls sur Mer (OOB), France	none	none	none	none	none	none	none	none	none	http://store.pangaea.de/Projects/EMOSE2017/LOGSHEETS/EMOSE_201706010725Z_DAY3_EVENT-PUMP.pdf	http://store.pangaea.de/Projects/EMOSE2017/LOGSHEETS/EMOSE_201706010725Z_DAY3_WETLAB_wholewater_counts.pdf

## Sheet: EMOSE_SAMPLES_ENVIRONMENT
PARAMETER	Sample ID	Sample title	Event date, start	Event latitude, end	Event longitude, start	Event date, end	Event latitude, end	Event longitude, end	Environmental feature	Environmental feature	Depth, nominal	Depth, top/min	Depth, bottom/max	Environmental data	Air Temperature	Water Temperature	Salinity	Virus	Virus	Virus	Bacteria HNA	Bacteria HNA	Bacteria HNA	Bacteria LNA	Bacteria LNA	Bacteria LNA	Bacteria total	Bacteria total	Bacteria total	cryptomonad	cryptomonad	cryptomonad	cryptomonad	synechococcus	synechococcus	synechococcus	synechococcus	nanoplankton	nanoplankton	nanoplankton	nanoplankton	picoplankton	picoplankton	picoplankton	picoplankton	prochlorococcus	prochlorococcus	prochlorococcus	prochlorococcus
PI	Pesant	Pesant	Pesant	Pesant	Pesant	Pesant	Pesant	Pesant	Pesant	Pesant	Pesant	Pesant	Pesant					Galand	Galand	Galand	Galand	Galand	Galand	Galand	Galand	Galand	Galand	Galand	Galand	Galand	Galand	Galand	Galand	Galand	Galand	Galand	Galand	Galand	Galand	Galand	Galand	Galand	Galand	Galand	Galand	Galand	Galand	Galand	Galand
METHOD	registered at PANGAEA, Data Publisher for Earth and Environmental Science (www.pangaea.de)		registered at PANGAEA, Data Publisher for Earth and Environmental Science (www.pangaea.de)	registered at PANGAEA, Data Publisher for Earth and Environmental Science (www.pangaea.de)	registered at PANGAEA, Data Publisher for Earth and Environmental Science (www.pangaea.de)	registered at PANGAEA, Data Publisher for Earth and Environmental Science (www.pangaea.de)	registered at PANGAEA, Data Publisher for Earth and Environmental Science (www.pangaea.de)	registered at PANGAEA, Data Publisher for Earth and Environmental Science (www.pangaea.de)	terms registered at EnvO, the Environmental Ontology (http://environmentontology.org/)	described in (Pesant et al. 2017)								flow cytometry	flow cytometry	flow cytometry	flow cytometry	flow cytometry	flow cytometry	flow cytometry	flow cytometry	flow cytometry	flow cytometry	flow cytometry	flow cytometry	flow cytometry	flow cytometry	flow cytometry	flow cytometry	flow cytometry	flow cytometry	flow cytometry	flow cytometry	flow cytometry	flow cytometry	flow cytometry	flow cytometry	flow cytometry	flow cytometry	flow cytometry	flow cytometry	flow cytometry	flow cytometry	flow cytometry	flow cytometry
COMMENT	EMOSE_barcode#	EMOSE_event-datetime_station#_event-type_environmental-feature_(depth)_protocol-label_size-fraction_sample-barcode	yyyy-mm-ddThh:mm:ss	dd.dddddd north	ddd.dddddd east	yyyy-mm-ddThh:mm:ss	dd.dddddd north	ddd.dddddd east	[abbreviation], full name (ENVO:ID) from which this sample was collected	extended	from which this sample was collected	from which this sample was collected	from which this sample was collected	URL	http://observation.obs-banyuls.fr/acquisition/banyulsbaybuoy	http://observation.obs-banyuls.fr/acquisition/banyulsbaybuoy	http://observation.obs-banyuls.fr/acquisition/banyulsbaybuoy	abundance (#/mL)	side scatter (SSC/1µm)	fluorescence (FL1/µm)	abundance (#/mL)	side scatter (SSC/1µm)	fluorescence (FL1/µm)	abundance (#/mL)	side scatter (SSC/1µm)	fluorescence (FL1/µm)	abundance (#/mL)	side scatter (SSC/1µm)	fluorescence (FL1/µm)	abundance (#/mL)	side scatter (SSC/1µm)	fluorescence (FL2/µm)	fluorescence (FL3/µm)	abundance (#/mL)	side scatter (SSC/1µm)	fluorescence (FL2/µm)	fluorescence (FL3/µm)	abundance (#/mL)	side scatter (SSC/1µm)	fluorescence (FL2/µm)	fluorescence (FL3/µm)	abundance (#/mL)	side scatter (SSC/1µm)	fluorescence (FL2/µm)	fluorescence (FL3/µm)	abundance (#/mL)	side scatter (SSC/1µm)	fluorescence (FL2/µm)	fluorescence (FL3/µm)
Row# / Column#	1	2	2	3	4	5	6	7	8	9	10	11	12	13	14	15	16
1	EMOSE_N010000413	EMOSE_201705300746Z_DAY1_PUMP_SRF_(3m)_SEQ-(1L-on-sterivex)_W>0.22_N010000413	2017-05-30T07:46Z00	42.4868	3.16863	2017-05-30T08:32Z00	42.492	3.1646	[SRF] surface water layer (ENVO:00010504)	discrete depth within the epipelagic zone (ENVO:00000209) at the top of the photic zone (ENVO:00000209)	3	2	4	http://observation.obs-banyuls.fr/acquisition/banyulsbaybuoy/plots/20170530/	17.5	15.5	38	5.43551e+06	0.00336711	0.0483913	363726	0.0220961	0.43001	427548	0.0128223	0.182686	667076	0.0161817	0.262544	3.66587	9.7618	4.2321	190.711	63759.9	0.0665317	0.598162	1.61303	983.065	1.90038	NaN	155.854	1617.26	0.242897	NaN	14.8797	0	NaN	NaN	NaN
2	EMOSE_N010000990	EMOSE_201705300746Z_DAY1_PUMP_SRF_(3m)_SEQ-(1L-on-sterivex)_W>0.22_N010000990	2017-05-30T07:46Z00	42.4868	3.16863	2017-05-30T08:32Z00	42.492	3.1646	[SRF] surface water layer (ENVO:00010504)	discrete depth within the epipelagic zone (ENVO:00000209) at the top of the photic zone (ENVO:00000209)	3	2	4	http://observation.obs-banyuls.fr/acquisition/banyulsbaybuoy/plots/20170530/	17.5	15.5	38	5.43551e+06	0.00336711	0.0483913	363726	0.0220961	0.43001	427548	0.0128223	0.182686	667076	0.0161817	0.262544	3.66587	9.7618	4.2321	190.711	63759.9	0.0665317	0.598162	1.61303	983.065	1.90038	NaN	155.854	1617.26	0.242897	NaN	14.8797	0	NaN	NaN	NaN
3	EMOSE_N010000419	EMOSE_201705300746Z_DAY1_PUMP_SRF_(3m)_SEQ-(1L-on-sterivex)_W>0.22_N010000419	2017-05-30T07:46Z00	42.4868	3.16863	2017-05-30T08:32Z00	42.492	3.1646	[SRF] surface water layer (ENVO:00010504)	discrete depth within the epipelagic zone (ENVO:00000209) at the top of the photic zone (ENVO:00000209)	3	2	4	http://observation.obs-banyuls.fr/acquisition/banyulsbaybuoy/plots/20170530/	17.5	15.5	38	5.43551e+06	0.00336711	0.0483913	363726	0.0220961	0.43001	427548	0.0128223	0.182686	667076	0.0161817	0.262544	3.66587	9.7618	4.2321	190.711	63759.9	0.0665317	0.598162	1.61303	983.065	1.90038	NaN	155.854	1617.26	0.242897	NaN	14.8797	0	NaN	NaN	NaN
4	EMOSE_N020000414	EMOSE_201705300746Z_DAY1_PUMP_SRF_(3m)_SEQ-(2.5L-on-sterivex)_W>0.22_N020000414	2017-05-30T07:46Z00	42.4868	3.16863	2017-05-30T08:32Z00	42.492	3.1646	[SRF] surface water layer (ENVO:00010504)	discrete depth within the epipelagic zone (ENVO:00000209) at the top of the photic zone (ENVO:00000209)	3	2	4	http://observation.obs-banyuls.fr/acquisition/banyulsbaybuoy/plots/20170530/	17.5	15.5	38	5.43551e+06	0.00336711	0.0483913	363726	0.0220961	0.43001	427548	0.0128223	0.182686	667076	0.0161817	0.262544	3.66587	9.7618	4.2321	190.711	63759.9	0.0665317	0.598162	1.61303	983.065	1.90038	NaN	155.854	1617.26	0.242897	NaN	14.8797	0	NaN	NaN	NaN
5	EMOSE_N010000414	EMOSE_201705300746Z_DAY1_PUMP_SRF_(3m)_SEQ-(2.5L-on-sterivex)_W>0.22_N010000414	2017-05-30T07:46Z00	42.4868	3.16863	2017-05-30T08:32Z00	42.492	3.1646	[SRF] surface water layer (ENVO:00010504)	discrete depth within the epipelagic zone (ENVO:00000209) at the top of the photic zone (ENVO:00000209)	3	2	4	http://observation.obs-banyuls.fr/acquisition/banyulsbaybuoy/plots/20170530/	17.5	15.5	38	5.43551e+06	0.00336711	0.0483913	363726	0.0220961	0.43001	427548	0.0128223	0.182686	667076	0.0161817	0.262544	3.66587	9.7618	4.2321	190.711	63759.9	0.0665317	0.598162	1.61303	983.065	1.90038	NaN	155.854	1617.26	0.242897	NaN	14.8797	0	NaN	NaN	NaN
6	EMOSE_N010000416	EMOSE_201705300746Z_DAY1_PUMP_SRF_(3m)_SEQ-(2.5L-on-sterivex)_W>0.22_N010000416	2017-05-30T07:46Z00	42.4868	3.16863	2017-05-30T08:32Z00	42.492	3.1646	[SRF] surface water layer (ENVO:00010504)	discrete depth within the epipelagic zone (ENVO:00000209) at the top of the photic zone (ENVO:00000209)	3	2	4	http://observation.obs-banyuls.fr/acquisition/banyulsbaybuoy/plots/20170530/	17.5	15.5	38	5.43551e+06	0.00336711	0.0483913	363726	0.0220961	0.43001	427548	0.0128223	0.182686	667076	0.0161817	0.262544	3.66587	9.7618	4.2321	190.711	63759.9	0.0665317	0.598162	1.61303	983.065	1.90038	NaN	155.854	1617.26	0.242897	NaN	14.8797	0	NaN	NaN	NaN
7	EMOSE_N010000415	EMOSE_201705300746Z_DAY1_PUMP_SRF_(3m)_SEQ-(2.5L-on-sterivex)_W>0.22_N010000415	2017-05-30T07:46Z00	42.4868	3.16863	2017-05-30T08:32Z00	42.492	3.1646	[SRF] surface water layer (ENVO:00010504)	discrete depth within the epipelagic zone (ENVO:00000209) at the top of the photic zone (ENVO:00000209)	3	2	4	http://observation.obs-banyuls.fr/acquisition/banyulsbaybuoy/plots/20170530/	17.5	15.5	38	5.43551e+06	0.00336711	0.0483913	363726	0.0220961	0.43001	427548	0.0128223	0.182686	667076	0.0161817	0.262544	3.66587	9.7618	4.2321	190.711	63759.9	0.0665317	0.598162	1.61303	983.065	1.90038	NaN	155.854	1617.26	0.242897	NaN	14.8797	0	NaN	NaN	NaN
8	EMOSE_N010000417	EMOSE_201705300746Z_DAY1_PUMP_SRF_(3m)_SEQ-(2.5L-on-sterivex)_W>0.22_N010000417	2017-05-30T07:46Z00	42.4868	3.16863	2017-05-30T08:32Z00	42.492	3.1646	[SRF] surface water layer (ENVO:00010504)	discrete depth within the epipelagic zone (ENVO:00000209) at the top of the photic zone (ENVO:00000209)	3	2	4	http://observation.obs-banyuls.fr/acquisition/banyulsbaybuoy/plots/20170530/	17.5	15.5	38	5.43551e+06	0.00336711	0.0483913	363726	0.0220961	0.43001	427548	0.0128223	0.182686	667076	0.0161817	0.262544	3.66587	9.7618	4.2321	190.711	63759.9	0.0665317	0.598162	1.61303	983.065	1.90038	NaN	155.854	1617.26	0.242897	NaN	14.8797	0	NaN	NaN	NaN
9	EMOSE_N020000421	EMOSE_201705300746Z_DAY1_PUMP_SRF_(3m)_SEQ-(2.5L-on-sterivex)_W>0.22_N020000421	2017-05-30T07:46Z00	42.4868	3.16863	2017-05-30T08:32Z00	42.492	3.1646	[SRF] surface water layer (ENVO:00010504)	discrete depth within the epipelagic zone (ENVO:00000209) at the top of the photic zone (ENVO:00000209)	3	2	4	http://observation.obs-banyuls.fr/acquisition/banyulsbaybuoy/plots/20170530/	17.5	15.5	38	5.43551e+06	0.00336711	0.0483913	363726	0.0220961	0.43001	427548	0.0128223	0.182686	667076	0.0161817	0.262544	3.66587	9.7618	4.2321	190.711	63759.9	0.0665317	0.598162	1.61303	983.065	1.90038	NaN	155.854	1617.26	0.242897	NaN	14.8797	0	NaN	NaN	NaN
10	EMOSE_N010000421	EMOSE_201705300746Z_DAY1_PUMP_SRF_(3m)_SEQ-(2.5L-on-sterivex)_W>0.22_N010000421	2017-05-30T07:46Z00	42.4868	3.16863	2017-05-30T08:32Z00	42.492	3.1646	[SRF] surface water layer (ENVO:00010504)	discrete depth within the epipelagic zone (ENVO:00000209) at the top of the photic zone (ENVO:00000209)	3	2	4	http://observation.obs-banyuls.fr/acquisition/banyulsbaybuoy/plots/20170530/	17.5	15.5	38	5.43551e+06	0.00336711	0.0483913	363726	0.0220961	0.43001	427548	0.0128223	0.182686	667076	0.0161817	0.262544	3.66587	9.7618	4.2321	190.711	63759.9	0.0665317	0.598162	1.61303	983.065	1.90038	NaN	155.854	1617.26	0.242897	NaN	14.8797	0	NaN	NaN	NaN
11	EMOSE_N010000423	EMOSE_201705300746Z_DAY1_PUMP_SRF_(3m)_SEQ-(2.5L-on-sterivex)_W>0.22_N010000423	2017-05-30T07:46Z00	42.4868	3.16863	2017-05-30T08:32Z00	42.492	3.1646	[SRF] surface water layer (ENVO:00010504)	discrete depth within the epipelagic zone (ENVO:00000209) at the top of the photic zone (ENVO:00000209)	3	2	4	http://observation.obs-banyuls.fr/acquisition/banyulsbaybuoy/plots/20170530/	17.5	15.5	38	5.43551e+06	0.00336711	0.0483913	363726	0.0220961	0.43001	427548	0.0128223	0.182686	667076	0.0161817	0.262544	3.66587	9.7618	4.2321	190.711	63759.9	0.0665317	0.598162	1.61303	983.065	1.90038	NaN	155.854	1617.26	0.242897	NaN	14.8797	0	NaN	NaN	NaN
12	EMOSE_N010000420	EMOSE_201705300746Z_DAY1_PUMP_SRF_(3m)_SEQ-(2.5L-on-sterivex)_W>0.22_N010000420	2017-05-30T07:46Z00	42.4868	3.16863	2017-05-30T08:32Z00	42.492	3.1646	[SRF] surface water layer (ENVO:00010504)	discrete depth within the epipelagic zone (ENVO:00000209) at the top of the photic zone (ENVO:00000209)	3	2	4	http://observation.obs-banyuls.fr/acquisition/banyulsbaybuoy/plots/20170530/	17.5	15.5	38	5.43551e+06	0.00336711	0.0483913	363726	0.0220961	0.43001	427548	0.0128223	0.182686	667076	0.0161817	0.262544	3.66587	9.7618	4.2321	190.711	63759.9	0.0665317	0.598162	1.61303	983.065	1.90038	NaN	155.854	1617.26	0.242897	NaN	14.8797	0	NaN	NaN	NaN
13	EMOSE_N010000422	EMOSE_201705300746Z_DAY1_PUMP_SRF_(3m)_SEQ-(2.5L-on-sterivex)_W>0.22_N010000422	2017-05-30T07:46Z00	42.4868	3.16863	2017-05-30T08:32Z00	42.492	3.1646	[SRF] surface water layer (ENVO:00010504)	discrete depth within the epipelagic zone (ENVO:00000209) at the top of the photic zone (ENVO:00000209)	3	2	4	http://observation.obs-banyuls.fr/acquisition/banyulsbaybuoy/plots/20170530/	17.5	15.5	38	5.43551e+06	0.00336711	0.0483913	363726	0.0220961	0.43001	427548	0.0128223	0.182686	667076	0.0161817	0.262544	3.66587	9.7618	4.2321	190.711	63759.9	0.0665317	0.598162	1.61303	983.065	1.90038	NaN	155.854	1617.26	0.242897	NaN	14.8797	0	NaN	NaN	NaN
14	EMOSE_N020000991	EMOSE_201705300746Z_DAY1_PUMP_SRF_(3m)_SEQ-(2.5L-on-sterivex)_W>0.22_N020000991	2017-05-30T07:46Z00	42.4868	3.16863	2017-05-30T08:32Z00	42.492	3.1646	[SRF] surface water layer (ENVO:00010504)	discrete depth within the epipelagic zone (ENVO:00000209) at the top of the photic zone (ENVO:00000209)	3	2	4	http://observation.obs-banyuls.fr/acquisition/banyulsbaybuoy/plots/20170530/	17.5	15.5	38	5.43551e+06	0.00336711	0.0483913	363726	0.0220961	0.43001	427548	0.0128223	0.182686	667076	0.0161817	0.262544	3.66587	9.7618	4.2321	190.711	63759.9	0.0665317	0.598162	1.61303	983.065	1.90038	NaN	155.854	1617.26	0.242897	NaN	14.8797	0	NaN	NaN	NaN
15	EMOSE_N010000991	EMOSE_201705300746Z_DAY1_PUMP_SRF_(3m)_SEQ-(2.5L-on-sterivex)_W>0.22_N010000991	2017-05-30T07:46Z00	42.4868	3.16863	2017-05-30T08:32Z00	42.492	3.1646	[SRF] surface water layer (ENVO:00010504)	discrete depth within the epipelagic zone (ENVO:00000209) at the top of the photic zone (ENVO:00000209)	3	2	4	http://observation.obs-banyuls.fr/acquisition/banyulsbaybuoy/plots/20170530/	17.5	15.5	38	5.43551e+06	0.00336711	0.0483913	363726	0.0220961	0.43001	427548	0.0128223	0.182686	667076	0.0161817	0.262544	3.66587	9.7618	4.2321	190.711	63759.9	0.0665317	0.598162	1.61303	983.065	1.90038	NaN	155.854	1617.26	0.242897	NaN	14.8797	0	NaN	NaN	NaN
16	EMOSE_N010000993	EMOSE_201705300746Z_DAY1_PUMP_SRF_(3m)_SEQ-(2.5L-on-sterivex)_W>0.22_N010000993	2017-05-30T07:46Z00	42.4868	3.16863	2017-05-30T08:32Z00	42.492	3.1646	[SRF] surface water layer (ENVO:00010504)	discrete depth within the epipelagic zone (ENVO:00000209) at the top of the photic zone (ENVO:00000209)	3	2	4	http://observation.obs-banyuls.fr/acquisition/banyulsbaybuoy/plots/20170530/	17.5	15.5	38	5.43551e+06	0.00336711	0.0483913	363726	0.0220961	0.43001	427548	0.0128223	0.182686	667076	0.0161817	0.262544	3.66587	9.7618	4.2321	190.711	63759.9	0.0665317	0.598162	1.61303	983.065	1.90038	NaN	155.854	1617.26	0.242897	NaN	14.8797	0	NaN	NaN	NaN
17	EMOSE_N010000992	EMOSE_201705300746Z_DAY1_PUMP_SRF_(3m)_SEQ-(2.5L-on-sterivex)_W>0.22_N010000992	2017-05-30T07:46Z00	42.4868	3.16863	2017-05-30T08:32Z00	42.492	3.1646	[SRF] surface water layer (ENVO:00010504)	discrete depth within the epipelagic zone (ENVO:00000209) at the top of the photic zone (ENVO:00000209)	3	2	4	http://observation.obs-banyuls.fr/acquisition/banyulsbaybuoy/plots/20170530/	17.5	15.5	38	5.43551e+06	0.00336711	0.0483913	363726	0.0220961	0.43001	427548	0.0128223	0.182686	667076	0.0161817	0.262544	3.66587	9.7618	4.2321	190.711	63759.9	0.0665317	0.598162	1.61303	983.065	1.90038	NaN	155.854	1617.26	0.242897	NaN	14.8797	0	NaN	NaN	NaN
18	EMOSE_N010000994	EMOSE_201705300746Z_DAY1_PUMP_SRF_(3m)_SEQ-(2.5L-on-sterivex)_W>0.22_N010000994	2017-05-30T07:46Z00	42.4868	3.16863	2017-05-30T08:32Z00	42.492	3.1646	[SRF] surface water layer (ENVO:00010504)	discrete depth within the epipelagic zone (ENVO:00000209) at the top of the photic zone (ENVO:00000209)	3	2	4	http://observation.obs-banyuls.fr/acquisition/banyulsbaybuoy/plots/20170530/	17.5	15.5	38	5.43551e+06	0.00336711	0.0483913	363726	0.0220961	0.43001	427548	0.0128223	0.182686	667076	0.0161817	0.262544	3.66587	9.7618	4.2321	190.711	63759.9	0.0665317	0.598162	1.61303	983.065	1.90038	NaN	155.854	1617.26	0.242897	NaN	14.8797	0	NaN	NaN	NaN
19	EMOSE_N010000418	EMOSE_201705300746Z_DAY1_PUMP_SRF_(3m)_SEQ-(10L-on-membrane)_W>0.22_N010000418	2017-05-30T07:46Z00	42.4868	3.16863	2017-05-30T08:32Z00	42.492	3.1646	[SRF] surface water layer (ENVO:00010504)	discrete depth within the epipelagic zone (ENVO:00000209) at the top of the photic zone (ENVO:00000209)	3	2	4	http://observation.obs-banyuls.fr/acquisition/banyulsbaybuoy/plots/20170530/	17.5	15.5	38	5.43551e+06	0.00336711	0.0483913	363726	0.0220961	0.43001	427548	0.0128223	0.182686	667076	0.0161817	0.262544	3.66587	9.7618	4.2321	190.711	63759.9	0.0665317	0.598162	1.61303	983.065	1.90038	NaN	155.854	1617.26	0.242897	NaN	14.8797	0	NaN	NaN	NaN
20	EMOSE_N010000424	EMOSE_201705300746Z_DAY1_PUMP_SRF_(3m)_SEQ-(10L-on-membrane)_W>0.22_N010000424	2017-05-30T07:46Z00	42.4868	3.16863	2017-05-30T08:32Z00	42.492	3.1646	[SRF] surface water layer (ENVO:00010504)	discrete depth within the epipelagic zone (ENVO:00000209) at the top of the photic zone (ENVO:00000209)	3	2	4	http://observation.obs-banyuls.fr/acquisition/banyulsbaybuoy/plots/20170530/	17.5	15.5	38	5.43551e+06	0.00336711	0.0483913	363726	0.0220961	0.43001	427548	0.0128223	0.182686	667076	0.0161817	0.262544	3.66587	9.7618	4.2321	190.711	63759.9	0.0665317	0.598162	1.61303	983.065	1.90038	NaN	155.854	1617.26	0.242897	NaN	14.8797	0	NaN	NaN	NaN
21	EMOSE_N010000407	EMOSE_201705300746Z_DAY1_PUMP_SRF_(3m)_SEQ-(10L-on-membrane)_W>0.22_N010000407	2017-05-30T07:46Z00	42.4868	3.16863	2017-05-30T08:32Z00	42.492	3.1646	[SRF] surface water layer (ENVO:00010504)	discrete depth within the epipelagic zone (ENVO:00000209) at the top of the photic zone (ENVO:00000209)	3	2	4	http://observation.obs-banyuls.fr/acquisition/banyulsbaybuoy/plots/20170530/	17.5	15.5	38	5.43551e+06	0.00336711	0.0483913	363726	0.0220961	0.43001	427548	0.0128223	0.182686	667076	0.0161817	0.262544	3.66587	9.7618	4.2321	190.711	63759.9	0.0665317	0.598162	1.61303	983.065	1.90038	NaN	155.854	1617.26	0.242897	NaN	14.8797	0	NaN	NaN	NaN
23	EMOSE_N010000368	EMOSE_201705300746Z_DAY1_PUMP_SRF_(3m)_SEQ-(10L-on-membrane)_W0.22-3_N010000368	2017-05-30T07:46Z00	42.4868	3.16863	2017-05-30T08:32Z00	42.492	3.1646	[SRF] surface water layer (ENVO:00010504)	discrete depth within the epipelagic zone (ENVO:00000209) at the top of the photic zone (ENVO:00000209)	3	2	4	http://observation.obs-banyuls.fr/acquisition/banyulsbaybuoy/plots/20170530/	17.5	15.5	38	5.43551e+06	0.00336711	0.0483913	363726	0.0220961	0.43001	427548	0.0128223	0.182686	667076	0.0161817	0.262544	3.66587	9.7618	4.2321	190.711	63759.9	0.0665317	0.598162	1.61303	983.065	1.90038	NaN	155.854	1617.26	0.242897	NaN	14.8797	0	NaN	NaN	NaN
24	EMOSE_N010000401	EMOSE_201705300746Z_DAY1_PUMP_SRF_(3m)_SEQ-(10L-on-membrane)_W0.22-3_N010000401	2017-05-30T07:46Z00	42.4868	3.16863	2017-05-30T08:32Z00	42.492	3.1646	[SRF] surface water layer (ENVO:00010504)	discrete depth within the epipelagic zone (ENVO:00000209) at the top of the photic zone (ENVO:00000209)	3	2	4	http://observation.obs-banyuls.fr/acquisition/banyulsbaybuoy/plots/20170530/	17.5	15.5	38	5.43551e+06	0.00336711	0.0483913	363726	0.0220961	0.43001	427548	0.0128223	0.182686	667076	0.0161817	0.262544	3.66587	9.7618	4.2321	190.711	63759.9	0.0665317	0.598162	1.61303	983.065	1.90038	NaN	155.854	1617.26	0.242897	NaN	14.8797	0	NaN	NaN	NaN
25	EMOSE_N010000995	EMOSE_201705300746Z_DAY1_PUMP_SRF_(3m)_SEQ-(10L-on-membrane)_W0.22-3_N010000995	2017-05-30T07:46Z00	42.4868	3.16863	2017-05-30T08:32Z00	42.492	3.1646	[SRF] surface water layer (ENVO:00010504)	discrete depth within the epipelagic zone (ENVO:00000209) at the top of the photic zone (ENVO:00000209)	3	2	4	http://observation.obs-banyuls.fr/acquisition/banyulsbaybuoy/plots/20170530/	17.5	15.5	38	5.43551e+06	0.00336711	0.0483913	363726	0.0220961	0.43001	427548	0.0128223	0.182686	667076	0.0161817	0.262544	3.66587	9.7618	4.2321	190.711	63759.9	0.0665317	0.598162	1.61303	983.065	1.90038	NaN	155.854	1617.26	0.242897	NaN	14.8797	0	NaN	NaN	NaN
26	EMOSE_N010000369	EMOSE_201705300746Z_DAY1_PUMP_SRF_(3m)_SEQ-(10L-on-membrane)_W3-20_N010000369	2017-05-30T07:46Z00	42.4868	3.16863	2017-05-30T08:32Z00	42.492	3.1646	[SRF] surface water layer (ENVO:00010504)	discrete depth within the epipelagic zone (ENVO:00000209) at the top of the photic zone (ENVO:00000209)	3	2	4	http://observation.obs-banyuls.fr/acquisition/banyulsbaybuoy/plots/20170530/	17.5	15.5	38	5.43551e+06	0.00336711	0.0483913	363726	0.0220961	0.43001	427548	0.0128223	0.182686	667076	0.0161817	0.262544	3.66587	9.7618	4.2321	190.711	63759.9	0.0665317	0.598162	1.61303	983.065	1.90038	NaN	155.854	1617.26	0.242897	NaN	14.8797	0	NaN	NaN	NaN
27	EMOSE_N010000402	EMOSE_201705300746Z_DAY1_PUMP_SRF_(3m)_SEQ-(10L-on-membrane)_W3-20_N010000402	2017-05-30T07:46Z00	42.4868	3.16863	2017-05-30T08:32Z00	42.492	3.1646	[SRF] surface water layer (ENVO:00010504)	discrete depth within the epipelagic zone (ENVO:00000209) at the top of the photic zone (ENVO:00000209)	3	2	4	http://observation.obs-banyuls.fr/acquisition/banyulsbaybuoy/plots/20170530/	17.5	15.5	38	5.43551e+06	0.00336711	0.0483913	363726	0.0220961	0.43001	427548	0.0128223	0.182686	667076	0.0161817	0.262544	3.66587	9.7618	4.2321	190.711	63759.9	0.0665317	0.598162	1.61303	983.065	1.90038	NaN	155.854	1617.26	0.242897	NaN	14.8797	0	NaN	NaN	NaN
28	EMOSE_N010000408	EMOSE_201705300746Z_DAY1_PUMP_SRF_(3m)_SEQ-(10L-on-membrane)_W3-20_N010000408	2017-05-30T07:46Z00	42.4868	3.16863	2017-05-30T08:32Z00	42.492	3.1646	[SRF] surface water layer (ENVO:00010504)	discrete depth within the epipelagic zone (ENVO:00000209) at the top of the photic zone (ENVO:00000209)	3	2	4	http://observation.obs-banyuls.fr/acquisition/banyulsbaybuoy/plots/20170530/	17.5	15.5	38	5.43551e+06	0.00336711	0.0483913	363726	0.0220961	0.43001	427548	0.0128223	0.182686	667076	0.0161817	0.262544	3.66587	9.7618	4.2321	190.711	63759.9	0.0665317	0.598162	1.61303	983.065	1.90038	NaN	155.854	1617.26	0.242897	NaN	14.8797	0	NaN	NaN	NaN
29	EMOSE_N010000370	EMOSE_201705300746Z_DAY1_PUMP_SRF_(3m)_SEQ-(100L-on-membrane)_W0.22-0.8_N010000370	2017-05-30T07:46Z00	42.4868	3.16863	2017-05-30T08:32Z00	42.492	3.1646	[SRF] surface water layer (ENVO:00010504)	discrete depth within the epipelagic zone (ENVO:00000209) at the top of the photic zone (ENVO:00000209)	3	2	4	http://observation.obs-banyuls.fr/acquisition/banyulsbaybuoy/plots/20170530/	17.5	15.5	38	5.43551e+06	0.00336711	0.0483913	363726	0.0220961	0.43001	427548	0.0128223	0.182686	667076	0.0161817	0.262544	3.66587	9.7618	4.2321	190.711	63759.9	0.0665317	0.598162	1.61303	983.065	1.90038	NaN	155.854	1617.26	0.242897	NaN	14.8797	0	NaN	NaN	NaN
30	EMOSE_N010000371	EMOSE_201705300746Z_DAY1_PUMP_SRF_(3m)_SEQ-(100L-on-membrane)_W0.8-20_N010000371	2017-05-30T07:46Z00	42.4868	3.16863	2017-05-30T08:32Z00	42.492	3.1646	[SRF] surface water layer (ENVO:00010504)	discrete depth within the epipelagic zone (ENVO:00000209) at the top of the photic zone (ENVO:00000209)	3	2	4	http://observation.obs-banyuls.fr/acquisition/banyulsbaybuoy/plots/20170530/	17.5	15.5	38	5.43551e+06	0.00336711	0.0483913	363726	0.0220961	0.43001	427548	0.0128223	0.182686	667076	0.0161817	0.262544	3.66587	9.7618	4.2321	190.711	63759.9	0.0665317	0.598162	1.61303	983.065	1.90038	NaN	155.854	1617.26	0.242897	NaN	14.8797	0	NaN	NaN	NaN
22	EMOSE_N010000385	EMOSE_201705300746Z_DAY1_PUMP_SRF_(3m)_SEQ-(100L-on-membrane)_W>20_N010000385	2017-05-30T07:46Z00	42.4868	3.16863	2017-05-30T08:32Z00	42.492	3.1646	[SRF] surface water layer (ENVO:00010504)	discrete depth within the epipelagic zone (ENVO:00000209) at the top of the photic zone (ENVO:00000209)	3	2	4	http://observation.obs-banyuls.fr/acquisition/banyulsbaybuoy/plots/20170530/	17.5	15.5	38	5.43551e+06	0.00336711	0.0483913	363726	0.0220961	0.43001	427548	0.0128223	0.182686	667076	0.0161817	0.262544	3.66587	9.7618	4.2321	190.711	63759.9	0.0665317	0.598162	1.61303	983.065	1.90038	NaN	155.854	1617.26	0.242897	NaN	14.8797	0	NaN	NaN	NaN
31	EMOSE_N040000374	EMOSE_201705300746Z_DAY1_PUMP_SRF_(3m)_SEQ-(8x100L-on-membrane)_W>20_N040000374	2017-05-30T07:46Z00	42.4868	3.16863	2017-05-30T08:32Z00	42.492	3.1646	[SRF] surface water layer (ENVO:00010504)	discrete depth within the epipelagic zone (ENVO:00000209) at the top of the photic zone (ENVO:00000209)	3	2	4	http://observation.obs-banyuls.fr/acquisition/banyulsbaybuoy/plots/20170530/	17.5	15.5	38	5.43551e+06	0.00336711	0.0483913	363726	0.0220961	0.43001	427548	0.0128223	0.182686	667076	0.0161817	0.262544	3.66587	9.7618	4.2321	190.711	63759.9	0.0665317	0.598162	1.61303	983.065	1.90038	NaN	155.854	1617.26	0.242897	NaN	14.8797	0	NaN	NaN	NaN
32	EMOSE_N040000340	EMOSE_201705300746Z_DAY1_PUMP_SRF_(3m)_SEQ-(8x100L-on-membrane)_W0.22-3_N040000340	2017-05-30T07:46Z00	42.4868	3.16863	2017-05-30T08:32Z00	42.492	3.1646	[SRF] surface water layer (ENVO:00010504)	discrete depth within the epipelagic zone (ENVO:00000209) at the top of the photic zone (ENVO:00000209)	3	2	4	http://observation.obs-banyuls.fr/acquisition/banyulsbaybuoy/plots/20170530/	17.5	15.5	38	5.43551e+06	0.00336711	0.0483913	363726	0.0220961	0.43001	427548	0.0128223	0.182686	667076	0.0161817	0.262544	3.66587	9.7618	4.2321	190.711	63759.9	0.0665317	0.598162	1.61303	983.065	1.90038	NaN	155.854	1617.26	0.242897	NaN	14.8797	0	NaN	NaN	NaN
33	EMOSE_N040000342	EMOSE_201705300746Z_DAY1_PUMP_SRF_(3m)_SEQ-(8x100L-on-membrane)_W3-20_N040000342	2017-05-30T07:46Z00	42.4868	3.16863	2017-05-30T08:32Z00	42.492	3.1646	[SRF] surface water layer (ENVO:00010504)	discrete depth within the epipelagic zone (ENVO:00000209) at the top of the photic zone (ENVO:00000209)	3	2	4	http://observation.obs-banyuls.fr/acquisition/banyulsbaybuoy/plots/20170530/	17.5	15.5	38	5.43551e+06	0.00336711	0.0483913	363726	0.0220961	0.43001	427548	0.0128223	0.182686	667076	0.0161817	0.262544	3.66587	9.7618	4.2321	190.711	63759.9	0.0665317	0.598162	1.61303	983.065	1.90038	NaN	155.854	1617.26	0.242897	NaN	14.8797	0	NaN	NaN	NaN
34	EMOSE_N010000386	EMOSE_201705300746Z_DAY1_PUMP_SRF_(3m)_SEQ-(100L-on-membrane)_W>20_N010000386	2017-05-30T07:46Z00	42.4868	3.16863	2017-05-30T08:32Z00	42.492	3.1646	[SRF] surface water layer (ENVO:00010504)	discrete depth within the epipelagic zone (ENVO:00000209) at the top of the photic zone (ENVO:00000209)	3	2	4	http://observation.obs-banyuls.fr/acquisition/banyulsbaybuoy/plots/20170530/	17.5	15.5	38	5.43551e+06	0.00336711	0.0483913	363726	0.0220961	0.43001	427548	0.0128223	0.182686	667076	0.0161817	0.262544	3.66587	9.7618	4.2321	190.711	63759.9	0.0665317	0.598162	1.61303	983.065	1.90038	NaN	155.854	1617.26	0.242897	NaN	14.8797	0	NaN	NaN	NaN
35	EMOSE_N010000384	EMOSE_201705300746Z_DAY1_PUMP_SRF_(3m)_SEQ-(100L-on-membrane)_W>20_N010000384	2017-05-30T07:46Z00	42.4868	3.16863	2017-05-30T08:32Z00	42.492	3.1646	[SRF] surface water layer (ENVO:00010504)	discrete depth within the epipelagic zone (ENVO:00000209) at the top of the photic zone (ENVO:00000209)	3	2	4	http://observation.obs-banyuls.fr/acquisition/banyulsbaybuoy/plots/20170530/	17.5	15.5	38	5.43551e+06	0.00336711	0.0483913	363726	0.0220961	0.43001	427548	0.0128223	0.182686	667076	0.0161817	0.262544	3.66587	9.7618	4.2321	190.711	63759.9	0.0665317	0.598162	1.61303	983.065	1.90038	NaN	155.854	1617.26	0.242897	NaN	14.8797	0	NaN	NaN	NaN
36	EMOSE_N010000383	EMOSE_201705300746Z_DAY1_PUMP_SRF_(3m)_SEQ-(100L-on-membrane)_W>20_N010000383	2017-05-30T07:46Z00	42.4868	3.16863	2017-05-30T08:32Z00	42.492	3.1646	[SRF] surface water layer (ENVO:00010504)	discrete depth within the epipelagic zone (ENVO:00000209) at the top of the photic zone (ENVO:00000209)	3	2	4	http://observation.obs-banyuls.fr/acquisition/banyulsbaybuoy/plots/20170530/	17.5	15.5	38	5.43551e+06	0.00336711	0.0483913	363726	0.0220961	0.43001	427548	0.0128223	0.182686	667076	0.0161817	0.262544	3.66587	9.7618	4.2321	190.711	63759.9	0.0665317	0.598162	1.61303	983.065	1.90038	NaN	155.854	1617.26	0.242897	NaN	14.8797	0	NaN	NaN	NaN
37	EMOSE_N010000372	EMOSE_201705300746Z_DAY1_PUMP_SRF_(3m)_SEQ-(100L-on-membrane)_W0.22-3_N010000372	2017-05-30T07:46Z00	42.4868	3.16863	2017-05-30T08:32Z00	42.492	3.1646	[SRF] surface water layer (ENVO:00010504)	discrete depth within the epipelagic zone (ENVO:00000209) at the top of the photic zone (ENVO:00000209)	3	2	4	http://observation.obs-banyuls.fr/acquisition/banyulsbaybuoy/plots/20170530/	17.5	15.5	38	5.43551e+06	0.00336711	0.0483913	363726	0.0220961	0.43001	427548	0.0128223	0.182686	667076	0.0161817	0.262544	3.66587	9.7618	4.2321	190.711	63759.9	0.0665317	0.598162	1.61303	983.065	1.90038	NaN	155.854	1617.26	0.242897	NaN	14.8797	0	NaN	NaN	NaN
38	EMOSE_N010000405	EMOSE_201705300746Z_DAY1_PUMP_SRF_(3m)_SEQ-(100L-on-membrane)_W0.22-3_N010000405	2017-05-30T07:46Z00	42.4868	3.16863	2017-05-30T08:32Z00	42.492	3.1646	[SRF] surface water layer (ENVO:00010504)	discrete depth within the epipelagic zone (ENVO:00000209) at the top of the photic zone (ENVO:00000209)	3	2	4	http://observation.obs-banyuls.fr/acquisition/banyulsbaybuoy/plots/20170530/	17.5	15.5	38	5.43551e+06	0.00336711	0.0483913	363726	0.0220961	0.43001	427548	0.0128223	0.182686	667076	0.0161817	0.262544	3.66587	9.7618	4.2321	190.711	63759.9	0.0665317	0.598162	1.61303	983.065	1.90038	NaN	155.854	1617.26	0.242897	NaN	14.8797	0	NaN	NaN	NaN
39	EMOSE_N010000411	EMOSE_201705300746Z_DAY1_PUMP_SRF_(3m)_SEQ-(100L-on-membrane)_W0.22-3_N010000411	2017-05-30T07:46Z00	42.4868	3.16863	2017-05-30T08:32Z00	42.492	3.1646	[SRF] surface water layer (ENVO:00010504)	discrete depth within the epipelagic zone (ENVO:00000209) at the top of the photic zone (ENVO:00000209)	3	2	4	http://observation.obs-banyuls.fr/acquisition/banyulsbaybuoy/plots/20170530/	17.5	15.5	38	5.43551e+06	0.00336711	0.0483913	363726	0.0220961	0.43001	427548	0.0128223	0.182686	667076	0.0161817	0.262544	3.66587	9.7618	4.2321	190.711	63759.9	0.0665317	0.598162	1.61303	983.065	1.90038	NaN	155.854	1617.26	0.242897	NaN	14.8797	0	NaN	NaN	NaN
[truncated: 129 more rows]

## Sheet: EMOSE_SAMPLES_EXTRACTION
PARAMETER	Sample ID	key	key	key	key	key	key	key	key	Comment for Julie	DNA Tube ID	Storage label	Analysis plan	Analysis single/pool	Analysis status	Extraction	Extraction	Extraction	Extraction	Extraction	Extraction
PI	Pesant	Pesant	Pesant	Pesant	Pesant	Pesant	Pesant	Pesant	Pesant	Pesant	Poulin	Poulin	Pesant/Poulin	Pesant/Poulin	Poulin	Poulin	Poulin	Poulin	Poulin	Poulin	Poulin
[truncated: 171 more rows]

## Sheet: SEQUENCING RUNS
PARAMETER	Sample ID	Sample ID	Sample ID	Submission ID	Experiment ID	Run ID	FASTQ file link	Sequences	key	key	key	key	key	key	key	key	key	key	key	Library	Sequences	Sequencing	Sequences	Sequencing	Sequencing	Sequencing	Sequencing	Sequencing	Sequencing	Sequencing	Sequencing	Sequencing	Sequencing	Sequencing	Sequencing	Sequencing	Sequencing	Sequencing	Sequencing	Sequencing	Sequencing	Sequencing
[truncated: 275 more rows]
