# Supplementary material for: Inter-comparison of marine microbiome sampling protocols
Source: ISME Commun. 2023 Aug 19;3:84. doi: 10.1038/s43705-023-00278-w (PMC10439934; doi:10.1038/s43705-023-00278-w)
Supplement: Supplementary file 8 — Supplementary Table S3 [file 43705_2023_278_MOESM8_ESM.xlsx]

## Sheet: Supplementary Table S4
Supplementary Table S3 - Report of the number of reads after each step of the MGnify platform for each sample and links for quality reports and public repository.
Accession	Experiment type	instrument_model	instrument_platform	pipeline_version	Submitted nucleotide sequences	Nucleotide sequences after format-specific filtering	Predicted SSU sequences	Predicted LSU sequences	Nucleotide sequences after length filtering	Nucleotide sequences after undetermined bases filtering	Predicted SSU sequences	Predicted LSU sequences	Reads with InterProScan match	Predicted CDS	run	sample	study	url
MGYA00162813	metagenomic	Illumina HiSeq 4000	ILLUMINA	2023-04-01	94261649	94212263	NA	NA	77812275	77812275	61379114	299774	5482330	62422150	https://www.ebi.ac.uk/metagenomics/api/v1/runs/ERR2098394?format=csv	https://www.ebi.ac.uk/metagenomics/api/v1/samples/ERS1871410?format=csv	https://www.ebi.ac.uk/metagenomics/api/v1/studies/MGYS00001935?format=csv	https://www.ebi.ac.uk/metagenomics/api/v1/analyses/MGYA00162813?format=csv
MGYA00162816	metagenomic	Illumina HiSeq 4000	ILLUMINA	2023-04-01	88565049	88533922	NA	NA	72320926	72320926	67739585	169308	25547098	68362409	https://www.ebi.ac.uk/metagenomics/api/v1/runs/ERR2098373?format=csv	https://www.ebi.ac.uk/metagenomics/api/v1/samples/ERS1871379?format=csv	https://www.ebi.ac.uk/metagenomics/api/v1/studies/MGYS00001935?format=csv	https://www.ebi.ac.uk/metagenomics/api/v1/analyses/MGYA00162816?format=csv
MGYA00162825	metagenomic	Illumina HiSeq 4000	ILLUMINA	2023-04-01	76315137	76275541	NA	NA	58803122	58803122	52601439	100233	12680761	53074951	https://www.ebi.ac.uk/metagenomics/api/v1/runs/ERR2098375?format=csv	https://www.ebi.ac.uk/metagenomics/api/v1/samples/ERS1871389?format=csv	https://www.ebi.ac.uk/metagenomics/api/v1/studies/MGYS00001935?format=csv	https://www.ebi.ac.uk/metagenomics/api/v1/analyses/MGYA00162825?format=csv
MGYA00162827	metagenomic	Illumina HiSeq 4000	ILLUMINA	2023-04-01	97518667	97480852	NA	NA	83682716	83682716	80369311	205659	37585865	81126366	https://www.ebi.ac.uk/metagenomics/api/v1/runs/ERR2098389?format=csv	https://www.ebi.ac.uk/metagenomics/api/v1/samples/ERS1871405?format=csv	https://www.ebi.ac.uk/metagenomics/api/v1/studies/MGYS00001935?format=csv	https://www.ebi.ac.uk/metagenomics/api/v1/analyses/MGYA00162827?format=csv
MGYA00162829	metagenomic	Illumina HiSeq 4000	ILLUMINA	2023-04-01	91729433	91688979	NA	NA	72827780	72827780	68284051	165391	25652273	68876985	https://www.ebi.ac.uk/metagenomics/api/v1/runs/ERR2098372?format=csv	https://www.ebi.ac.uk/metagenomics/api/v1/samples/ERS1871378?format=csv	https://www.ebi.ac.uk/metagenomics/api/v1/studies/MGYS00001935?format=csv	https://www.ebi.ac.uk/metagenomics/api/v1/analyses/MGYA00162829?format=csv
MGYA00162832	metagenomic	Illumina HiSeq 4000	ILLUMINA	2023-04-01	41078000	41068648	NA	NA	35935589	35935589	34317630	72023	14524948	34366563	https://www.ebi.ac.uk/metagenomics/api/v1/runs/ERR2098400?format=csv	https://www.ebi.ac.uk/metagenomics/api/v1/samples/ERS1871418?format=csv	https://www.ebi.ac.uk/metagenomics/api/v1/studies/MGYS00001935?format=csv	https://www.ebi.ac.uk/metagenomics/api/v1/analyses/MGYA00162832?format=csv
MGYA00162839	metagenomic	Illumina HiSeq 4000	ILLUMINA	2023-04-01	70187716	70153642	NA	NA	54894966	54894966	45177851	172155	5570615	45808807	https://www.ebi.ac.uk/metagenomics/api/v1/runs/ERR2098385?format=csv	https://www.ebi.ac.uk/metagenomics/api/v1/samples/ERS1871401?format=csv	https://www.ebi.ac.uk/metagenomics/api/v1/studies/MGYS00001935?format=csv	https://www.ebi.ac.uk/metagenomics/api/v1/analyses/MGYA00162839?format=csv
MGYA00162847	metagenomic	Illumina HiSeq 4000	ILLUMINA	2023-04-01	115576243	115508699	NA	NA	95823898	95823898	91993314	206958	41622484	92743534	https://www.ebi.ac.uk/metagenomics/api/v1/runs/ERR2098409?format=csv	https://www.ebi.ac.uk/metagenomics/api/v1/samples/ERS1871457?format=csv	https://www.ebi.ac.uk/metagenomics/api/v1/studies/MGYS00001935?format=csv	https://www.ebi.ac.uk/metagenomics/api/v1/analyses/MGYA00162847?format=csv
MGYA00162848	metagenomic	Illumina HiSeq 4000	ILLUMINA	2023-04-01	83204073	83162798	NA	NA	69869344	69869344	67185881	163771	31139411	67790091	https://www.ebi.ac.uk/metagenomics/api/v1/runs/ERR2098390?format=csv	https://www.ebi.ac.uk/metagenomics/api/v1/samples/ERS1871406?format=csv	https://www.ebi.ac.uk/metagenomics/api/v1/studies/MGYS00001935?format=csv	https://www.ebi.ac.uk/metagenomics/api/v1/analyses/MGYA00162848?format=csv
MGYA00162851	metagenomic	Illumina HiSeq 4000	ILLUMINA	2023-04-01	77608769	77569673	NA	NA	61942955	61942955	57419936	127894	18715538	57923996	https://www.ebi.ac.uk/metagenomics/api/v1/runs/ERR2098369?format=csv	https://www.ebi.ac.uk/metagenomics/api/v1/samples/ERS1871375?format=csv	https://www.ebi.ac.uk/metagenomics/api/v1/studies/MGYS00001935?format=csv	https://www.ebi.ac.uk/metagenomics/api/v1/analyses/MGYA00162851?format=csv
MGYA00162853	metagenomic	Illumina HiSeq 4000	ILLUMINA	2023-04-01	95242262	95210240	NA	NA	76136764	76136764	73036289	160019	33495063	73690668	https://www.ebi.ac.uk/metagenomics/api/v1/runs/ERR2098401?format=csv	https://www.ebi.ac.uk/metagenomics/api/v1/samples/ERS1871419?format=csv	https://www.ebi.ac.uk/metagenomics/api/v1/studies/MGYS00001935?format=csv	https://www.ebi.ac.uk/metagenomics/api/v1/analyses/MGYA00162853?format=csv
MGYA00162854	metagenomic	Illumina HiSeq 4000	ILLUMINA	2023-04-01	81755233	81699277	NA	NA	61777819	61777819	53068992	56285	3844408	53531267	https://www.ebi.ac.uk/metagenomics/api/v1/runs/ERR2098384?format=csv	https://www.ebi.ac.uk/metagenomics/api/v1/samples/ERS1871398?format=csv	https://www.ebi.ac.uk/metagenomics/api/v1/studies/MGYS00001935?format=csv	https://www.ebi.ac.uk/metagenomics/api/v1/analyses/MGYA00162854?format=csv
MGYA00162856	metagenomic	Illumina HiSeq 4000	ILLUMINA	2023-04-01	91870768	91831288	NA	NA	73808600	73808600	57575353	271560	4545855	58507205	https://www.ebi.ac.uk/metagenomics/api/v1/runs/ERR2098395?format=csv	https://www.ebi.ac.uk/metagenomics/api/v1/samples/ERS1871411?format=csv	https://www.ebi.ac.uk/metagenomics/api/v1/studies/MGYS00001935?format=csv	https://www.ebi.ac.uk/metagenomics/api/v1/analyses/MGYA00162856?format=csv
MGYA00162857	metagenomic	Illumina HiSeq 4000	ILLUMINA	2023-04-01	113808131	113760778	NA	NA	95685813	95685813	90813013	212929	37779573	91679884	https://www.ebi.ac.uk/metagenomics/api/v1/runs/ERR2098377?format=csv	https://www.ebi.ac.uk/metagenomics/api/v1/samples/ERS1871391?format=csv	https://www.ebi.ac.uk/metagenomics/api/v1/studies/MGYS00001935?format=csv	https://www.ebi.ac.uk/metagenomics/api/v1/analyses/MGYA00162857?format=csv
MGYA00162860	metagenomic	Illumina HiSeq 4000	ILLUMINA	2023-04-01	59811980	59779914	NA	NA	44881344	44881344	39218195	49473	4369248	39529805	https://www.ebi.ac.uk/metagenomics/api/v1/runs/ERR2098383?format=csv	https://www.ebi.ac.uk/metagenomics/api/v1/samples/ERS1871397?format=csv	https://www.ebi.ac.uk/metagenomics/api/v1/studies/MGYS00001935?format=csv	https://www.ebi.ac.uk/metagenomics/api/v1/analyses/MGYA00162860?format=csv
MGYA00162871	metagenomic	Illumina HiSeq 4000	ILLUMINA	2023-04-01	80454286	80421864	NA	NA	66557840	66557840	62572247	140319	24724758	63214937	https://www.ebi.ac.uk/metagenomics/api/v1/runs/ERR2098366?format=csv	https://www.ebi.ac.uk/metagenomics/api/v1/samples/ERS1871372?format=csv	https://www.ebi.ac.uk/metagenomics/api/v1/studies/MGYS00001935?format=csv	https://www.ebi.ac.uk/metagenomics/api/v1/analyses/MGYA00162871?format=csv
MGYA00162873	metagenomic	Illumina HiSeq 4000	ILLUMINA	2023-04-01	92782840	92742420	NA	NA	76776761	76776761	73515282	180470	31754459	74209686	https://www.ebi.ac.uk/metagenomics/api/v1/runs/ERR2098399?format=csv	https://www.ebi.ac.uk/metagenomics/api/v1/samples/ERS1871417?format=csv	https://www.ebi.ac.uk/metagenomics/api/v1/studies/MGYS00001935?format=csv	https://www.ebi.ac.uk/metagenomics/api/v1/analyses/MGYA00162873?format=csv
MGYA00162874	metagenomic	Illumina HiSeq 4000	ILLUMINA	2023-04-01	92127251	92084315	NA	NA	75485449	75485449	71249261	179562	28842310	71910385	https://www.ebi.ac.uk/metagenomics/api/v1/runs/ERR2098370?format=csv	https://www.ebi.ac.uk/metagenomics/api/v1/samples/ERS1871376?format=csv	https://www.ebi.ac.uk/metagenomics/api/v1/studies/MGYS00001935?format=csv	https://www.ebi.ac.uk/metagenomics/api/v1/analyses/MGYA00162874?format=csv
MGYA00162882	metagenomic	Illumina HiSeq 4000	ILLUMINA	2023-04-01	87423385	87386893	NA	NA	75423485	75423485	72131958	165846	32639464	72845947	https://www.ebi.ac.uk/metagenomics/api/v1/runs/ERR2098408?format=csv	https://www.ebi.ac.uk/metagenomics/api/v1/samples/ERS1871443?format=csv	https://www.ebi.ac.uk/metagenomics/api/v1/studies/MGYS00001935?format=csv	https://www.ebi.ac.uk/metagenomics/api/v1/analyses/MGYA00162882?format=csv
MGYA00162891	metagenomic	Illumina HiSeq 4000	ILLUMINA	2023-04-01	35854339	35837122	NA	NA	23505019	23505019	21020966	31747	3860412	21188506	https://www.ebi.ac.uk/metagenomics/api/v1/runs/ERR2098404?format=csv	https://www.ebi.ac.uk/metagenomics/api/v1/samples/ERS1871426?format=csv	https://www.ebi.ac.uk/metagenomics/api/v1/studies/MGYS00001935?format=csv	https://www.ebi.ac.uk/metagenomics/api/v1/analyses/MGYA00162891?format=csv
MGYA00162895	metagenomic	Illumina HiSeq 4000	ILLUMINA	2023-04-01	73527463	73496562	NA	NA	59528847	59528847	55441874	125469	19698728	55936197	https://www.ebi.ac.uk/metagenomics/api/v1/runs/ERR2098367?format=csv	https://www.ebi.ac.uk/metagenomics/api/v1/samples/ERS1871373?format=csv	https://www.ebi.ac.uk/metagenomics/api/v1/studies/MGYS00001935?format=csv	https://www.ebi.ac.uk/metagenomics/api/v1/analyses/MGYA00162895?format=csv
MGYA00162902	metagenomic	Illumina HiSeq 4000	ILLUMINA	2023-04-01	106597591	106524181	NA	NA	82967444	82967444	73214520	99977	11339102	73855933	https://www.ebi.ac.uk/metagenomics/api/v1/runs/ERR2098411?format=csv	https://www.ebi.ac.uk/metagenomics/api/v1/samples/ERS1871471?format=csv	https://www.ebi.ac.uk/metagenomics/api/v1/studies/MGYS00001935?format=csv	https://www.ebi.ac.uk/metagenomics/api/v1/analyses/MGYA00162902?format=csv
MGYA00162907	metagenomic	Illumina HiSeq 4000	ILLUMINA	2023-04-01	85005224	84957642	NA	NA	66340884	66340884	50416815	305843	2408006	51277517	https://www.ebi.ac.uk/metagenomics/api/v1/runs/ERR2098387?format=csv	https://www.ebi.ac.uk/metagenomics/api/v1/samples/ERS1871403?format=csv	https://www.ebi.ac.uk/metagenomics/api/v1/studies/MGYS00001935?format=csv	https://www.ebi.ac.uk/metagenomics/api/v1/analyses/MGYA00162907?format=csv
MGYA00162909	metagenomic	Illumina HiSeq 4000	ILLUMINA	2023-04-01	95410956	95369096	NA	NA	79929433	79929433	76750015	177036	33962682	77440821	https://www.ebi.ac.uk/metagenomics/api/v1/runs/ERR2098379?format=csv	https://www.ebi.ac.uk/metagenomics/api/v1/samples/ERS1871393?format=csv	https://www.ebi.ac.uk/metagenomics/api/v1/studies/MGYS00001935?format=csv	https://www.ebi.ac.uk/metagenomics/api/v1/analyses/MGYA00162909?format=csv
MGYA00162921	metagenomic	Illumina HiSeq 4000	ILLUMINA	2023-04-01	71571347	71542913	NA	NA	59378151	59378151	55528813	125620	20815007	56067415	https://www.ebi.ac.uk/metagenomics/api/v1/runs/ERR2098365?format=csv	https://www.ebi.ac.uk/metagenomics/api/v1/samples/ERS1871371?format=csv	https://www.ebi.ac.uk/metagenomics/api/v1/studies/MGYS00001935?format=csv	https://www.ebi.ac.uk/metagenomics/api/v1/analyses/MGYA00162921?format=csv
MGYA00162939	metagenomic	Illumina HiSeq 4000	ILLUMINA	2023-04-01	66851357	66822164	NA	NA	52818088	52818088	41481157	187085	2728642	42220109	https://www.ebi.ac.uk/metagenomics/api/v1/runs/ERR2098406?format=csv	https://www.ebi.ac.uk/metagenomics/api/v1/samples/ERS1871430?format=csv	https://www.ebi.ac.uk/metagenomics/api/v1/studies/MGYS00001935?format=csv	https://www.ebi.ac.uk/metagenomics/api/v1/analyses/MGYA00162939?format=csv
MGYA00162944	metagenomic	Illumina HiSeq 4000	ILLUMINA	2023-04-01	60344000	60306251	NA	NA	45937592	45937592	42762598	100796	14785267	42958093	https://www.ebi.ac.uk/metagenomics/api/v1/runs/ERR2098368?format=csv	https://www.ebi.ac.uk/metagenomics/api/v1/samples/ERS1871374?format=csv	https://www.ebi.ac.uk/metagenomics/api/v1/studies/MGYS00001935?format=csv	https://www.ebi.ac.uk/metagenomics/api/v1/analyses/MGYA00162944?format=csv
MGYA00162947	metagenomic	Illumina HiSeq 4000	ILLUMINA	2023-04-01	64670469	64637089	NA	NA	51996532	51996532	40283243	227152	2297411	40985147	https://www.ebi.ac.uk/metagenomics/api/v1/runs/ERR2098378?format=csv	https://www.ebi.ac.uk/metagenomics/api/v1/samples/ERS1871392?format=csv	https://www.ebi.ac.uk/metagenomics/api/v1/studies/MGYS00001935?format=csv	https://www.ebi.ac.uk/metagenomics/api/v1/analyses/MGYA00162947?format=csv
MGYA00162948	metagenomic	Illumina HiSeq 4000	ILLUMINA	2023-04-01	86207283	86166038	NA	NA	63944285	63944285	58065452	99216	14404223	58506307	https://www.ebi.ac.uk/metagenomics/api/v1/runs/ERR2098405?format=csv	https://www.ebi.ac.uk/metagenomics/api/v1/samples/ERS1871427?format=csv	https://www.ebi.ac.uk/metagenomics/api/v1/studies/MGYS00001935?format=csv	https://www.ebi.ac.uk/metagenomics/api/v1/analyses/MGYA00162948?format=csv
MGYA00162950	metagenomic	Illumina HiSeq 4000	ILLUMINA	2023-04-01	91094109	91054787	NA	NA	72809092	72809092	68343055	176313	26356110	68960318	https://www.ebi.ac.uk/metagenomics/api/v1/runs/ERR2098374?format=csv	https://www.ebi.ac.uk/metagenomics/api/v1/samples/ERS1871384?format=csv	https://www.ebi.ac.uk/metagenomics/api/v1/studies/MGYS00001935?format=csv	https://www.ebi.ac.uk/metagenomics/api/v1/analyses/MGYA00162950?format=csv
MGYA00162966	metagenomic	Illumina HiSeq 4000	ILLUMINA	2023-04-01	92518699	92472889	NA	NA	70195972	70195972	63006147	98595	12776724	63552497	https://www.ebi.ac.uk/metagenomics/api/v1/runs/ERR2098403?format=csv	https://www.ebi.ac.uk/metagenomics/api/v1/samples/ERS1871423?format=csv	https://www.ebi.ac.uk/metagenomics/api/v1/studies/MGYS00001935?format=csv	https://www.ebi.ac.uk/metagenomics/api/v1/analyses/MGYA00162966?format=csv
MGYA00162974	metagenomic	Illumina HiSeq 4000	ILLUMINA	2023-04-01	75727090	75691731	NA	NA	62428404	62428404	57417661	114044	18074853	57936621	https://www.ebi.ac.uk/metagenomics/api/v1/runs/ERR2098381?format=csv	https://www.ebi.ac.uk/metagenomics/api/v1/samples/ERS1871395?format=csv	https://www.ebi.ac.uk/metagenomics/api/v1/studies/MGYS00001935?format=csv	https://www.ebi.ac.uk/metagenomics/api/v1/analyses/MGYA00162974?format=csv
MGYA00162979	metagenomic	Illumina HiSeq 4000	ILLUMINA	2023-04-01	99361106	99328390	NA	NA	83661280	83661280	80250107	179494	35959841	80975303	https://www.ebi.ac.uk/metagenomics/api/v1/runs/ERR2098398?format=csv	https://www.ebi.ac.uk/metagenomics/api/v1/samples/ERS1871416?format=csv	https://www.ebi.ac.uk/metagenomics/api/v1/studies/MGYS00001935?format=csv	https://www.ebi.ac.uk/metagenomics/api/v1/analyses/MGYA00162979?format=csv
MGYA00162982	metagenomic	Illumina HiSeq 4000	ILLUMINA	2023-04-01	79324100	79285112	NA	NA	60714647	60714647	54346643	129962	15070547	54849788	https://www.ebi.ac.uk/metagenomics/api/v1/runs/ERR2098376?format=csv	https://www.ebi.ac.uk/metagenomics/api/v1/samples/ERS1871390?format=csv	https://www.ebi.ac.uk/metagenomics/api/v1/studies/MGYS00001935?format=csv	https://www.ebi.ac.uk/metagenomics/api/v1/analyses/MGYA00162982?format=csv
MGYA00162984	metagenomic	Illumina HiSeq 4000	ILLUMINA	2023-04-01	76521801	76474536	NA	NA	60545704	60545704	54462565	91494	11954962	54923682	https://www.ebi.ac.uk/metagenomics/api/v1/runs/ERR2098393?format=csv	https://www.ebi.ac.uk/metagenomics/api/v1/samples/ERS1871409?format=csv	https://www.ebi.ac.uk/metagenomics/api/v1/studies/MGYS00001935?format=csv	https://www.ebi.ac.uk/metagenomics/api/v1/analyses/MGYA00162984?format=csv
MGYA00162989	metagenomic	Illumina HiSeq 4000	ILLUMINA	2023-04-01	47805897	47789505	NA	NA	39021728	39021728	30533443	151463	1949048	31009726	https://www.ebi.ac.uk/metagenomics/api/v1/runs/ERR2098396?format=csv	https://www.ebi.ac.uk/metagenomics/api/v1/samples/ERS1871412?format=csv	https://www.ebi.ac.uk/metagenomics/api/v1/studies/MGYS00001935?format=csv	https://www.ebi.ac.uk/metagenomics/api/v1/analyses/MGYA00162989?format=csv
MGYA00162993	metagenomic	Illumina HiSeq 4000	ILLUMINA	2023-04-01	75727001	75696991	NA	NA	61997813	61997813	51099736	190815	6635336	51871306	https://www.ebi.ac.uk/metagenomics/api/v1/runs/ERR2098397?format=csv	https://www.ebi.ac.uk/metagenomics/api/v1/samples/ERS1871413?format=csv	https://www.ebi.ac.uk/metagenomics/api/v1/studies/MGYS00001935?format=csv	https://www.ebi.ac.uk/metagenomics/api/v1/analyses/MGYA00162993?format=csv
MGYA00162997	metagenomic	Illumina HiSeq 4000	ILLUMINA	2023-04-01	61476844	61455477	NA	NA	52600137	52600137	50409119	127435	21804134	50894494	https://www.ebi.ac.uk/metagenomics/api/v1/runs/ERR2098380?format=csv	https://www.ebi.ac.uk/metagenomics/api/v1/samples/ERS1871394?format=csv	https://www.ebi.ac.uk/metagenomics/api/v1/studies/MGYS00001935?format=csv	https://www.ebi.ac.uk/metagenomics/api/v1/analyses/MGYA00162997?format=csv
MGYA00163002	metagenomic	Illumina HiSeq 4000	ILLUMINA	2023-04-01	81016305	80979926	NA	NA	61404161	61404161	55491705	91420	12515041	55976432	https://www.ebi.ac.uk/metagenomics/api/v1/runs/ERR2098402?format=csv	https://www.ebi.ac.uk/metagenomics/api/v1/samples/ERS1871422?format=csv	https://www.ebi.ac.uk/metagenomics/api/v1/studies/MGYS00001935?format=csv	https://www.ebi.ac.uk/metagenomics/api/v1/analyses/MGYA00163002?format=csv
MGYA00163010	metagenomic	Illumina HiSeq 4000	ILLUMINA	2023-04-01	55218000	55176953	NA	NA	39662229	39662229	31139632	122535	2114125	31500227	https://www.ebi.ac.uk/metagenomics/api/v1/runs/ERR2098407?format=csv	https://www.ebi.ac.uk/metagenomics/api/v1/samples/ERS1871441?format=csv	https://www.ebi.ac.uk/metagenomics/api/v1/studies/MGYS00001935?format=csv	https://www.ebi.ac.uk/metagenomics/api/v1/analyses/MGYA00163010?format=csv
MGYA00163011	metagenomic	Illumina HiSeq 4000	ILLUMINA	2023-04-01	122006456	121925103	NA	NA	94810383	94810383	82640222	109488	10332729	83385452	https://www.ebi.ac.uk/metagenomics/api/v1/runs/ERR2098410?format=csv	https://www.ebi.ac.uk/metagenomics/api/v1/samples/ERS1871460?format=csv	https://www.ebi.ac.uk/metagenomics/api/v1/studies/MGYS00001935?format=csv	https://www.ebi.ac.uk/metagenomics/api/v1/analyses/MGYA00163011?format=csv
MGYA00163023	metagenomic	Illumina HiSeq 4000	ILLUMINA	2023-04-01	80193718	80144573	NA	NA	64067862	64067862	55740115	68039	5593793	56259506	https://www.ebi.ac.uk/metagenomics/api/v1/runs/ERR2098382?format=csv	https://www.ebi.ac.uk/metagenomics/api/v1/samples/ERS1871396?format=csv	https://www.ebi.ac.uk/metagenomics/api/v1/studies/MGYS00001935?format=csv	https://www.ebi.ac.uk/metagenomics/api/v1/analyses/MGYA00163023?format=csv
MGYA00163024	metagenomic	Illumina HiSeq 4000	ILLUMINA	2023-04-01	91682618	91635720	NA	NA	72995385	72995385	57078329	241087	4269988	57987758	https://www.ebi.ac.uk/metagenomics/api/v1/runs/ERR2098386?format=csv	https://www.ebi.ac.uk/metagenomics/api/v1/samples/ERS1871402?format=csv	https://www.ebi.ac.uk/metagenomics/api/v1/studies/MGYS00001935?format=csv	https://www.ebi.ac.uk/metagenomics/api/v1/analyses/MGYA00163024?format=csv
MGYA00163030	metagenomic	Illumina HiSeq 4000	ILLUMINA	2023-04-01	110352000	110311465	NA	NA	95738546	95738546	86152300	145990	19580687	86842094	https://www.ebi.ac.uk/metagenomics/api/v1/runs/ERR2196985?format=csv	https://www.ebi.ac.uk/metagenomics/api/v1/samples/ERS1996201?format=csv	https://www.ebi.ac.uk/metagenomics/api/v1/studies/MGYS00001935?format=csv	https://www.ebi.ac.uk/metagenomics/api/v1/analyses/MGYA00163030?format=csv
MGYA00163038	metagenomic	Illumina HiSeq 4000	ILLUMINA	2023-04-01	59596868	59574234	NA	NA	48563211	48563211	45507302	115217	17130050	45898522	https://www.ebi.ac.uk/metagenomics/api/v1/runs/ERR2098371?format=csv	https://www.ebi.ac.uk/metagenomics/api/v1/samples/ERS1871377?format=csv	https://www.ebi.ac.uk/metagenomics/api/v1/studies/MGYS00001935?format=csv	https://www.ebi.ac.uk/metagenomics/api/v1/analyses/MGYA00163038?format=csv
MGYA00163040	metagenomic	Illumina HiSeq 4000	ILLUMINA	2023-04-01	140757029	140726408	NA	NA	124363006	124363006	99255682	492964	8983459	100885700	https://www.ebi.ac.uk/metagenomics/api/v1/runs/ERR2196983?format=csv	https://www.ebi.ac.uk/metagenomics/api/v1/samples/ERS1996199?format=csv	https://www.ebi.ac.uk/metagenomics/api/v1/studies/MGYS00001935?format=csv	https://www.ebi.ac.uk/metagenomics/api/v1/analyses/MGYA00163040?format=csv
MGYA00163044	metagenomic	Illumina HiSeq 4000	ILLUMINA	2023-04-01	87784150	87737328	NA	NA	70807903	70807903	64218278	114991	15741765	64801035	https://www.ebi.ac.uk/metagenomics/api/v1/runs/ERR2098391?format=csv	https://www.ebi.ac.uk/metagenomics/api/v1/samples/ERS1871407?format=csv	https://www.ebi.ac.uk/metagenomics/api/v1/studies/MGYS00001935?format=csv	https://www.ebi.ac.uk/metagenomics/api/v1/analyses/MGYA00163044?format=csv
MGYA00163052	metagenomic	Illumina HiSeq 4000	ILLUMINA	2023-04-01	142062647	142049095	NA	NA	131193085	131193085	126157691	315742	59514438	127467505	https://www.ebi.ac.uk/metagenomics/api/v1/runs/ERR2196984?format=csv	https://www.ebi.ac.uk/metagenomics/api/v1/samples/ERS1996200?format=csv	https://www.ebi.ac.uk/metagenomics/api/v1/studies/MGYS00001935?format=csv	https://www.ebi.ac.uk/metagenomics/api/v1/analyses/MGYA00163052?format=csv
MGYA00163057	metagenomic	Illumina HiSeq 4000	ILLUMINA	2023-04-01	65372637	65340542	NA	NA	52685214	52685214	47409938	74181	10042870	47808408	https://www.ebi.ac.uk/metagenomics/api/v1/runs/ERR2098392?format=csv	https://www.ebi.ac.uk/metagenomics/api/v1/samples/ERS1871408?format=csv	https://www.ebi.ac.uk/metagenomics/api/v1/studies/MGYS00001935?format=csv	https://www.ebi.ac.uk/metagenomics/api/v1/analyses/MGYA00163057?format=csv
MGYA00163063	metagenomic	Illumina HiSeq 4000	ILLUMINA	2023-04-01	99673175	99631257	NA	NA	79777980	79777980	76181557	199381	33339352	76894138	https://www.ebi.ac.uk/metagenomics/api/v1/runs/ERR2098388?format=csv	https://www.ebi.ac.uk/metagenomics/api/v1/samples/ERS1871404?format=csv	https://www.ebi.ac.uk/metagenomics/api/v1/studies/MGYS00001935?format=csv	https://www.ebi.ac.uk/metagenomics/api/v1/analyses/MGYA00163063?format=csv
Accession	Experiment type	instrument_model	instrument_platform	pipeline_version	Submitted nucleotide sequences	Nucleotide sequences after format-specific filtering	Predicted SSU sequences	Predicted LSU sequences	Nucleotide sequences after length filtering	Nucleotide sequences after undetermined bases filtering	Predicted SSU sequences	Predicted LSU sequences	Reads with InterProScan match	Predicted CDS	run	sample	study	url
MGYA00585242	amplicon	Illumina HiSeq 2500	ILLUMINA	5	1474912	335618	NA	NA	335618	335618	335119	0	NA	NA	https://www.ebi.ac.uk/metagenomics/api/v1/runs/ERR2098577?format=csv	https://www.ebi.ac.uk/metagenomics/api/v1/samples/ERS1871389?format=csv	https://www.ebi.ac.uk/metagenomics/api/v1/studies/MGYS00001935?format=csv	https://www.ebi.ac.uk/metagenomics/api/v1/analyses/MGYA00585242?format=csv
MGYA00585243	amplicon	Illumina HiSeq 2500	ILLUMINA	5	1178982	1060738	NA	NA	1060738	1060738	1049588	0	NA	NA	https://www.ebi.ac.uk/metagenomics/api/v1/runs/ERR2098437?format=csv	https://www.ebi.ac.uk/metagenomics/api/v1/samples/ERS1871409?format=csv	https://www.ebi.ac.uk/metagenomics/api/v1/studies/MGYS00001935?format=csv	https://www.ebi.ac.uk/metagenomics/api/v1/analyses/MGYA00585243?format=csv
MGYA00585244	amplicon	Illumina MiSeq	ILLUMINA	5	2285192	772970	NA	NA	772970	772970	772662	3	NA	NA	https://www.ebi.ac.uk/metagenomics/api/v1/runs/ERR2098500?format=csv	https://www.ebi.ac.uk/metagenomics/api/v1/samples/ERS1871427?format=csv	https://www.ebi.ac.uk/metagenomics/api/v1/studies/MGYS00001935?format=csv	https://www.ebi.ac.uk/metagenomics/api/v1/analyses/MGYA00585244?format=csv
MGYA00585245	amplicon	Illumina HiSeq 2500	ILLUMINA	5	1863283	1679669	NA	NA	1679669	1679669	1674242	0	NA	NA	https://www.ebi.ac.uk/metagenomics/api/v1/runs/ERR2098439?format=csv	https://www.ebi.ac.uk/metagenomics/api/v1/samples/ERS1871411?format=csv	https://www.ebi.ac.uk/metagenomics/api/v1/studies/MGYS00001935?format=csv	https://www.ebi.ac.uk/metagenomics/api/v1/analyses/MGYA00585245?format=csv
MGYA00585246	amplicon	Illumina HiSeq 2500	ILLUMINA	5	1244024	1110539	NA	NA	1110539	1110539	1107011	0	NA	NA	https://www.ebi.ac.uk/metagenomics/api/v1/runs/ERR2098450?format=csv	https://www.ebi.ac.uk/metagenomics/api/v1/samples/ERS1871430?format=csv	https://www.ebi.ac.uk/metagenomics/api/v1/studies/MGYS00001935?format=csv	https://www.ebi.ac.uk/metagenomics/api/v1/analyses/MGYA00585246?format=csv
MGYA00585247	amplicon	Illumina HiSeq 2500	ILLUMINA	5	1512321	1366288	NA	NA	1366288	1366288	1351339	0	NA	NA	https://www.ebi.ac.uk/metagenomics/api/v1/runs/ERR2098443?format=csv	https://www.ebi.ac.uk/metagenomics/api/v1/samples/ERS1871417?format=csv	https://www.ebi.ac.uk/metagenomics/api/v1/studies/MGYS00001935?format=csv	https://www.ebi.ac.uk/metagenomics/api/v1/analyses/MGYA00585247?format=csv
MGYA00585248	amplicon	Illumina HiSeq 2500	ILLUMINA	5	1000418	754236	NA	NA	754236	754236	753762	0	NA	NA	https://www.ebi.ac.uk/metagenomics/api/v1/runs/ERR2098525?format=csv	https://www.ebi.ac.uk/metagenomics/api/v1/samples/ERS1871390?format=csv	https://www.ebi.ac.uk/metagenomics/api/v1/studies/MGYS00001935?format=csv	https://www.ebi.ac.uk/metagenomics/api/v1/analyses/MGYA00585248?format=csv
MGYA00585249	amplicon	Illumina HiSeq 2500	ILLUMINA	5	1404893	614251	NA	NA	614251	614251	613545	0	NA	NA	https://www.ebi.ac.uk/metagenomics/api/v1/runs/ERR2098583?format=csv	https://www.ebi.ac.uk/metagenomics/api/v1/samples/ERS1871395?format=csv	https://www.ebi.ac.uk/metagenomics/api/v1/studies/MGYS00001935?format=csv	https://www.ebi.ac.uk/metagenomics/api/v1/analyses/MGYA00585249?format=csv
MGYA00585250	amplicon	Illumina HiSeq 2500	ILLUMINA	5	809940	530526	NA	NA	530526	530526	530068	0	NA	NA	https://www.ebi.ac.uk/metagenomics/api/v1/runs/ERR2098602?format=csv	https://www.ebi.ac.uk/metagenomics/api/v1/samples/ERS1871418?format=csv	https://www.ebi.ac.uk/metagenomics/api/v1/studies/MGYS00001935?format=csv	https://www.ebi.ac.uk/metagenomics/api/v1/analyses/MGYA00585250?format=csv
MGYA00585251	amplicon	Illumina HiSeq 2500	ILLUMINA	5	1125833	844859	NA	NA	844859	844859	844649	0	NA	NA	https://www.ebi.ac.uk/metagenomics/api/v1/runs/ERR2098563?format=csv	https://www.ebi.ac.uk/metagenomics/api/v1/samples/ERS1871392?format=csv	https://www.ebi.ac.uk/metagenomics/api/v1/studies/MGYS00001935?format=csv	https://www.ebi.ac.uk/metagenomics/api/v1/analyses/MGYA00585251?format=csv
MGYA00585252	amplicon	Illumina HiSeq 2500	ILLUMINA	5	1313581	1185744	NA	NA	1185744	1185744	1183934	0	NA	NA	https://www.ebi.ac.uk/metagenomics/api/v1/runs/ERR2098430?format=csv	https://www.ebi.ac.uk/metagenomics/api/v1/samples/ERS1871402?format=csv	https://www.ebi.ac.uk/metagenomics/api/v1/studies/MGYS00001935?format=csv	https://www.ebi.ac.uk/metagenomics/api/v1/analyses/MGYA00585252?format=csv
MGYA00585253	amplicon	Illumina HiSeq 2500	ILLUMINA	5	1708595	7465	NA	NA	7465	7465	6971	0	NA	NA	https://www.ebi.ac.uk/metagenomics/api/v1/runs/ERR2098621?format=csv	https://www.ebi.ac.uk/metagenomics/api/v1/samples/ERS1871535?format=csv	https://www.ebi.ac.uk/metagenomics/api/v1/studies/MGYS00001935?format=csv	https://www.ebi.ac.uk/metagenomics/api/v1/analyses/MGYA00585253?format=csv
MGYA00585254	amplicon	Illumina HiSeq 2500	ILLUMINA	5	994953	757022	NA	NA	757022	757022	755379	3	NA	NA	https://www.ebi.ac.uk/metagenomics/api/v1/runs/ERR2098533?format=csv	https://www.ebi.ac.uk/metagenomics/api/v1/samples/ERS1871398?format=csv	https://www.ebi.ac.uk/metagenomics/api/v1/studies/MGYS00001935?format=csv	https://www.ebi.ac.uk/metagenomics/api/v1/analyses/MGYA00585254?format=csv
MGYA00585255	amplicon	Illumina MiSeq	ILLUMINA	5	670174	478699	NA	NA	478699	478699	472895	5	NA	NA	https://www.ebi.ac.uk/metagenomics/api/v1/runs/ERR2196988?format=csv	https://www.ebi.ac.uk/metagenomics/api/v1/samples/ERS1996201?format=csv	https://www.ebi.ac.uk/metagenomics/api/v1/studies/MGYS00001935?format=csv	https://www.ebi.ac.uk/metagenomics/api/v1/analyses/MGYA00585255?format=csv
MGYA00585256	amplicon	Illumina HiSeq 2500	ILLUMINA	5	1094602	60675	NA	NA	60675	60675	60421	0	NA	NA	https://www.ebi.ac.uk/metagenomics/api/v1/runs/ERR2098620?format=csv	https://www.ebi.ac.uk/metagenomics/api/v1/samples/ERS1871430?format=csv	https://www.ebi.ac.uk/metagenomics/api/v1/studies/MGYS00001935?format=csv	https://www.ebi.ac.uk/metagenomics/api/v1/analyses/MGYA00585256?format=csv
MGYA00585257	amplicon	Illumina HiSeq 2500	ILLUMINA	5	841230	92090	NA	NA	92090	92090	91927	0	NA	NA	https://www.ebi.ac.uk/metagenomics/api/v1/runs/ERR2098587?format=csv	https://www.ebi.ac.uk/metagenomics/api/v1/samples/ERS1871401?format=csv	https://www.ebi.ac.uk/metagenomics/api/v1/studies/MGYS00001935?format=csv	https://www.ebi.ac.uk/metagenomics/api/v1/analyses/MGYA00585257?format=csv
MGYA00585258	amplicon	Illumina HiSeq 2500	ILLUMINA	5	1007516	64773	NA	NA	64773	64773	64278	0	NA	NA	https://www.ebi.ac.uk/metagenomics/api/v1/runs/ERR2098608?format=csv	https://www.ebi.ac.uk/metagenomics/api/v1/samples/ERS1871430?format=csv	https://www.ebi.ac.uk/metagenomics/api/v1/studies/MGYS00001935?format=csv	https://www.ebi.ac.uk/metagenomics/api/v1/analyses/MGYA00585258?format=csv
MGYA00585259	amplicon	Illumina HiSeq 2500	ILLUMINA	5	1323302	765789	NA	NA	765789	765789	764645	5	NA	NA	https://www.ebi.ac.uk/metagenomics/api/v1/runs/ERR2098506?format=csv	https://www.ebi.ac.uk/metagenomics/api/v1/samples/ERS1871471?format=csv	https://www.ebi.ac.uk/metagenomics/api/v1/studies/MGYS00001935?format=csv	https://www.ebi.ac.uk/metagenomics/api/v1/analyses/MGYA00585259?format=csv
MGYA00585260	amplicon	Illumina HiSeq 2500	ILLUMINA	5	2747157	1719266	NA	NA	1719266	1719266	1718646	0	NA	NA	https://www.ebi.ac.uk/metagenomics/api/v1/runs/ERR2098498?format=csv	https://www.ebi.ac.uk/metagenomics/api/v1/samples/ERS1871426?format=csv	https://www.ebi.ac.uk/metagenomics/api/v1/studies/MGYS00001935?format=csv	https://www.ebi.ac.uk/metagenomics/api/v1/analyses/MGYA00585260?format=csv
MGYA00585261	amplicon	Illumina HiSeq 2500	ILLUMINA	5	1348638	1227404	NA	NA	1227404	1227404	1205575	0	NA	NA	https://www.ebi.ac.uk/metagenomics/api/v1/runs/ERR2098433?format=csv	https://www.ebi.ac.uk/metagenomics/api/v1/samples/ERS1871405?format=csv	https://www.ebi.ac.uk/metagenomics/api/v1/studies/MGYS00001935?format=csv	https://www.ebi.ac.uk/metagenomics/api/v1/analyses/MGYA00585261?format=csv
MGYA00585262	amplicon	Illumina HiSeq 2500	ILLUMINA	5	1244638	1111427	NA	NA	1111427	1111427	993926	0	NA	NA	https://www.ebi.ac.uk/metagenomics/api/v1/runs/ERR2098416?format=csv	https://www.ebi.ac.uk/metagenomics/api/v1/samples/ERS1871378?format=csv	https://www.ebi.ac.uk/metagenomics/api/v1/studies/MGYS00001935?format=csv	https://www.ebi.ac.uk/metagenomics/api/v1/analyses/MGYA00585262?format=csv
MGYA00585263	amplicon	Illumina HiSeq 2500	ILLUMINA	5	1110577	590505	NA	NA	590505	590505	589230	1	NA	NA	https://www.ebi.ac.uk/metagenomics/api/v1/runs/ERR2098570?format=csv	https://www.ebi.ac.uk/metagenomics/api/v1/samples/ERS1871374?format=csv	https://www.ebi.ac.uk/metagenomics/api/v1/studies/MGYS00001935?format=csv	https://www.ebi.ac.uk/metagenomics/api/v1/analyses/MGYA00585263?format=csv
MGYA00585264	amplicon	Illumina MiSeq	ILLUMINA	5	854473	131804	NA	NA	131804	131804	129230	0	NA	NA	https://www.ebi.ac.uk/metagenomics/api/v1/runs/ERR2196994?format=csv	https://www.ebi.ac.uk/metagenomics/api/v1/samples/ERS1871535?format=csv	https://www.ebi.ac.uk/metagenomics/api/v1/studies/MGYS00001935?format=csv	https://www.ebi.ac.uk/metagenomics/api/v1/analyses/MGYA00585264?format=csv
MGYA00585265	amplicon	Illumina HiSeq 2500	ILLUMINA	5	1101485	592620	NA	NA	592620	592620	591683	1	NA	NA	https://www.ebi.ac.uk/metagenomics/api/v1/runs/ERR2098581?format=csv	https://www.ebi.ac.uk/metagenomics/api/v1/samples/ERS1871393?format=csv	https://www.ebi.ac.uk/metagenomics/api/v1/studies/MGYS00001935?format=csv	https://www.ebi.ac.uk/metagenomics/api/v1/analyses/MGYA00585265?format=csv
MGYA00585266	amplicon	Illumina HiSeq 2500	ILLUMINA	5	3852630	3474097	NA	NA	3474097	3474097	3414804	1	NA	NA	https://www.ebi.ac.uk/metagenomics/api/v1/runs/ERR2098448?format=csv	https://www.ebi.ac.uk/metagenomics/api/v1/samples/ERS1871426?format=csv	https://www.ebi.ac.uk/metagenomics/api/v1/studies/MGYS00001935?format=csv	https://www.ebi.ac.uk/metagenomics/api/v1/analyses/MGYA00585266?format=csv
MGYA00585267	amplicon	Illumina HiSeq 2500	ILLUMINA	5	726436	108175	NA	NA	108175	108175	108063	0	NA	NA	https://www.ebi.ac.uk/metagenomics/api/v1/runs/ERR2098619?format=csv	https://www.ebi.ac.uk/metagenomics/api/v1/samples/ERS1871413?format=csv	https://www.ebi.ac.uk/metagenomics/api/v1/studies/MGYS00001935?format=csv	https://www.ebi.ac.uk/metagenomics/api/v1/analyses/MGYA00585267?format=csv
MGYA00585268	amplicon	Illumina HiSeq 2500	ILLUMINA	5	761732	465665	NA	NA	465665	465665	465188	0	NA	NA	https://www.ebi.ac.uk/metagenomics/api/v1/runs/ERR2098592?format=csv	https://www.ebi.ac.uk/metagenomics/api/v1/samples/ERS1871406?format=csv	https://www.ebi.ac.uk/metagenomics/api/v1/studies/MGYS00001935?format=csv	https://www.ebi.ac.uk/metagenomics/api/v1/analyses/MGYA00585268?format=csv
MGYA00585284	amplicon	Illumina HiSeq 2500	ILLUMINA	5	1480758	551652	NA	NA	551652	551652	550673	0	NA	NA	https://www.ebi.ac.uk/metagenomics/api/v1/runs/ERR2098509?format=csv	https://www.ebi.ac.uk/metagenomics/api/v1/samples/ERS1871392?format=csv	https://www.ebi.ac.uk/metagenomics/api/v1/studies/MGYS00001935?format=csv	https://www.ebi.ac.uk/metagenomics/api/v1/analyses/MGYA00585284?format=csv
MGYA00585285	amplicon	Illumina HiSeq 2500	ILLUMINA	5	1111703	849498	NA	NA	849498	849498	847711	0	NA	NA	https://www.ebi.ac.uk/metagenomics/api/v1/runs/ERR2098518?format=csv	https://www.ebi.ac.uk/metagenomics/api/v1/samples/ERS1871375?format=csv	https://www.ebi.ac.uk/metagenomics/api/v1/studies/MGYS00001935?format=csv	https://www.ebi.ac.uk/metagenomics/api/v1/analyses/MGYA00585285?format=csv
MGYA00585286	amplicon	Illumina HiSeq 2500	ILLUMINA	5	1621314	1242152	NA	NA	1242152	1242152	1242062	0	NA	NA	https://www.ebi.ac.uk/metagenomics/api/v1/runs/ERR2098564?format=csv	https://www.ebi.ac.uk/metagenomics/api/v1/samples/ERS1871401?format=csv	https://www.ebi.ac.uk/metagenomics/api/v1/studies/MGYS00001935?format=csv	https://www.ebi.ac.uk/metagenomics/api/v1/analyses/MGYA00585286?format=csv
MGYA00585287	amplicon	Illumina MiSeq	ILLUMINA	5	1280406	639260	NA	NA	639260	639260	637227	2	NA	NA	https://www.ebi.ac.uk/metagenomics/api/v1/runs/ERR2196989?format=csv	https://www.ebi.ac.uk/metagenomics/api/v1/samples/ERS1996199?format=csv	https://www.ebi.ac.uk/metagenomics/api/v1/studies/MGYS00001935?format=csv	https://www.ebi.ac.uk/metagenomics/api/v1/analyses/MGYA00585287?format=csv
MGYA00585288	amplicon	Illumina HiSeq 2500	ILLUMINA	5	1232110	1111548	NA	NA	1111548	1111548	1108627	0	NA	NA	https://www.ebi.ac.uk/metagenomics/api/v1/runs/ERR2098451?format=csv	https://www.ebi.ac.uk/metagenomics/api/v1/samples/ERS1871441?format=csv	https://www.ebi.ac.uk/metagenomics/api/v1/studies/MGYS00001935?format=csv	https://www.ebi.ac.uk/metagenomics/api/v1/analyses/MGYA00585288?format=csv
MGYA00585289	amplicon	Illumina HiSeq 2500	ILLUMINA	5	1691449	1231684	NA	NA	1231684	1231684	1230277	0	NA	NA	https://www.ebi.ac.uk/metagenomics/api/v1/runs/ERR2098493?format=csv	https://www.ebi.ac.uk/metagenomics/api/v1/samples/ERS1871417?format=csv	https://www.ebi.ac.uk/metagenomics/api/v1/studies/MGYS00001935?format=csv	https://www.ebi.ac.uk/metagenomics/api/v1/analyses/MGYA00585289?format=csv
MGYA00585290	amplicon	Illumina HiSeq 2500	ILLUMINA	5	1512256	1080190	NA	NA	1080190	1080190	1079431	0	NA	NA	https://www.ebi.ac.uk/metagenomics/api/v1/runs/ERR2098480?format=csv	https://www.ebi.ac.uk/metagenomics/api/v1/samples/ERS1871404?format=csv	https://www.ebi.ac.uk/metagenomics/api/v1/studies/MGYS00001935?format=csv	https://www.ebi.ac.uk/metagenomics/api/v1/analyses/MGYA00585290?format=csv
MGYA00585291	amplicon	Illumina HiSeq 2500	ILLUMINA	5	1000305	463008	NA	NA	463008	463008	462764	0	NA	NA	https://www.ebi.ac.uk/metagenomics/api/v1/runs/ERR2098605?format=csv	https://www.ebi.ac.uk/metagenomics/api/v1/samples/ERS1871423?format=csv	https://www.ebi.ac.uk/metagenomics/api/v1/studies/MGYS00001935?format=csv	https://www.ebi.ac.uk/metagenomics/api/v1/analyses/MGYA00585291?format=csv
MGYA00585292	amplicon	Illumina HiSeq 2500	ILLUMINA	5	1175360	662313	NA	NA	662313	662313	661063	3	NA	NA	https://www.ebi.ac.uk/metagenomics/api/v1/runs/ERR2098572?format=csv	https://www.ebi.ac.uk/metagenomics/api/v1/samples/ERS1871376?format=csv	https://www.ebi.ac.uk/metagenomics/api/v1/studies/MGYS00001935?format=csv	https://www.ebi.ac.uk/metagenomics/api/v1/analyses/MGYA00585292?format=csv
MGYA00585293	amplicon	Illumina HiSeq 2500	ILLUMINA	5	1245585	809996	NA	NA	809996	809996	809254	0	NA	NA	https://www.ebi.ac.uk/metagenomics/api/v1/runs/ERR2098484?format=csv	https://www.ebi.ac.uk/metagenomics/api/v1/samples/ERS1871408?format=csv	https://www.ebi.ac.uk/metagenomics/api/v1/studies/MGYS00001935?format=csv	https://www.ebi.ac.uk/metagenomics/api/v1/analyses/MGYA00585293?format=csv
MGYA00585294	amplicon	Illumina HiSeq 2500	ILLUMINA	5	1062657	803822	NA	NA	803822	803822	803325	1	NA	NA	https://www.ebi.ac.uk/metagenomics/api/v1/runs/ERR2098560?format=csv	https://www.ebi.ac.uk/metagenomics/api/v1/samples/ERS1871471?format=csv	https://www.ebi.ac.uk/metagenomics/api/v1/studies/MGYS00001935?format=csv	https://www.ebi.ac.uk/metagenomics/api/v1/analyses/MGYA00585294?format=csv
MGYA00585295	amplicon	Illumina HiSeq 2500	ILLUMINA	5	987473	749414	NA	NA	749414	749414	748267	0	NA	NA	https://www.ebi.ac.uk/metagenomics/api/v1/runs/ERR2098521?format=csv	https://www.ebi.ac.uk/metagenomics/api/v1/samples/ERS1871378?format=csv	https://www.ebi.ac.uk/metagenomics/api/v1/studies/MGYS00001935?format=csv	https://www.ebi.ac.uk/metagenomics/api/v1/analyses/MGYA00585295?format=csv
MGYA00585296	amplicon	Illumina HiSeq 2500	ILLUMINA	5	1028762	817882	NA	NA	817882	817882	817703	0	NA	NA	https://www.ebi.ac.uk/metagenomics/api/v1/runs/ERR2098615?format=csv	https://www.ebi.ac.uk/metagenomics/api/v1/samples/ERS1871534?format=csv	https://www.ebi.ac.uk/metagenomics/api/v1/studies/MGYS00001935?format=csv	https://www.ebi.ac.uk/metagenomics/api/v1/analyses/MGYA00585296?format=csv
MGYA00585297	amplicon	Illumina HiSeq 2500	ILLUMINA	5	1129444	509764	NA	NA	509764	509764	509491	0	NA	NA	https://www.ebi.ac.uk/metagenomics/api/v1/runs/ERR2098595?format=csv	https://www.ebi.ac.uk/metagenomics/api/v1/samples/ERS1871409?format=csv	https://www.ebi.ac.uk/metagenomics/api/v1/studies/MGYS00001935?format=csv	https://www.ebi.ac.uk/metagenomics/api/v1/analyses/MGYA00585297?format=csv
MGYA00585298	amplicon	Illumina HiSeq 2500	ILLUMINA	5	1651659	1148749	NA	NA	1148749	1148749	1145386	1	NA	NA	https://www.ebi.ac.uk/metagenomics/api/v1/runs/ERR2098456?format=csv	https://www.ebi.ac.uk/metagenomics/api/v1/samples/ERS1871374?format=csv	https://www.ebi.ac.uk/metagenomics/api/v1/studies/MGYS00001935?format=csv	https://www.ebi.ac.uk/metagenomics/api/v1/analyses/MGYA00585298?format=csv
MGYA00585299	amplicon	Illumina HiSeq 2500	ILLUMINA	5	1223298	928653	NA	NA	928653	928653	927183	1	NA	NA	https://www.ebi.ac.uk/metagenomics/api/v1/runs/ERR2098519?format=csv	https://www.ebi.ac.uk/metagenomics/api/v1/samples/ERS1871376?format=csv	https://www.ebi.ac.uk/metagenomics/api/v1/studies/MGYS00001935?format=csv	https://www.ebi.ac.uk/metagenomics/api/v1/analyses/MGYA00585299?format=csv
MGYA00585300	amplicon	Illumina HiSeq 2500	ILLUMINA	5	1563699	891367	NA	NA	891367	891367	890487	6	NA	NA	https://www.ebi.ac.uk/metagenomics/api/v1/runs/ERR2098505?format=csv	https://www.ebi.ac.uk/metagenomics/api/v1/samples/ERS1871460?format=csv	https://www.ebi.ac.uk/metagenomics/api/v1/studies/MGYS00001935?format=csv	https://www.ebi.ac.uk/metagenomics/api/v1/analyses/MGYA00585300?format=csv
MGYA00585301	amplicon	Illumina HiSeq 2500	ILLUMINA	5	640769	166557	NA	NA	166557	166557	166453	0	NA	NA	https://www.ebi.ac.uk/metagenomics/api/v1/runs/ERR2098617?format=csv	https://www.ebi.ac.uk/metagenomics/api/v1/samples/ERS1871401?format=csv	https://www.ebi.ac.uk/metagenomics/api/v1/studies/MGYS00001935?format=csv	https://www.ebi.ac.uk/metagenomics/api/v1/analyses/MGYA00585301?format=csv
MGYA00585302	amplicon	Illumina HiSeq 2500	ILLUMINA	5	1737392	1333351	NA	NA	1333351	1333351	1332787	0	NA	NA	https://www.ebi.ac.uk/metagenomics/api/v1/runs/ERR2098550?format=csv	https://www.ebi.ac.uk/metagenomics/api/v1/samples/ERS1871419?format=csv	https://www.ebi.ac.uk/metagenomics/api/v1/studies/MGYS00001935?format=csv	https://www.ebi.ac.uk/metagenomics/api/v1/analyses/MGYA00585302?format=csv
MGYA00585303	amplicon	Illumina HiSeq 2500	ILLUMINA	5	1535823	1063827	NA	NA	1063827	1063827	1061261	0	NA	NA	https://www.ebi.ac.uk/metagenomics/api/v1/runs/ERR2098458?format=csv	https://www.ebi.ac.uk/metagenomics/api/v1/samples/ERS1871376?format=csv	https://www.ebi.ac.uk/metagenomics/api/v1/studies/MGYS00001935?format=csv	https://www.ebi.ac.uk/metagenomics/api/v1/analyses/MGYA00585303?format=csv
MGYA00585304	amplicon	Illumina HiSeq 2500	ILLUMINA	5	2069643	363966	NA	NA	363966	363966	361891	4	NA	NA	https://www.ebi.ac.uk/metagenomics/api/v1/runs/ERR2098586?format=csv	https://www.ebi.ac.uk/metagenomics/api/v1/samples/ERS1871398?format=csv	https://www.ebi.ac.uk/metagenomics/api/v1/studies/MGYS00001935?format=csv	https://www.ebi.ac.uk/metagenomics/api/v1/analyses/MGYA00585304?format=csv
MGYA00585305	amplicon	Illumina HiSeq 2500	ILLUMINA	5	1547703	1102913	NA	NA	1102913	1102913	1101651	0	NA	NA	https://www.ebi.ac.uk/metagenomics/api/v1/runs/ERR2098492?format=csv	https://www.ebi.ac.uk/metagenomics/api/v1/samples/ERS1871416?format=csv	https://www.ebi.ac.uk/metagenomics/api/v1/studies/MGYS00001935?format=csv	https://www.ebi.ac.uk/metagenomics/api/v1/analyses/MGYA00585305?format=csv
MGYA00585306	amplicon	Illumina MiSeq	ILLUMINA	5	753661	584000	NA	NA	584000	584000	583168	0	NA	NA	https://www.ebi.ac.uk/metagenomics/api/v1/runs/ERR2196990?format=csv	https://www.ebi.ac.uk/metagenomics/api/v1/samples/ERS1996200?format=csv	https://www.ebi.ac.uk/metagenomics/api/v1/studies/MGYS00001935?format=csv	https://www.ebi.ac.uk/metagenomics/api/v1/analyses/MGYA00585306?format=csv
MGYA00585307	amplicon	Illumina HiSeq 2500	ILLUMINA	5	1482277	1344042	NA	NA	1344042	1344042	1264472	0	NA	NA	https://www.ebi.ac.uk/metagenomics/api/v1/runs/ERR2098417?format=csv	https://www.ebi.ac.uk/metagenomics/api/v1/samples/ERS1871379?format=csv	https://www.ebi.ac.uk/metagenomics/api/v1/studies/MGYS00001935?format=csv	https://www.ebi.ac.uk/metagenomics/api/v1/analyses/MGYA00585307?format=csv
MGYA00585308	amplicon	Illumina MiSeq	ILLUMINA	5	713112	196417	NA	NA	196417	196417	195587	1	NA	NA	https://www.ebi.ac.uk/metagenomics/api/v1/runs/ERR2098489?format=csv	https://www.ebi.ac.uk/metagenomics/api/v1/samples/ERS1871412?format=csv	https://www.ebi.ac.uk/metagenomics/api/v1/studies/MGYS00001935?format=csv	https://www.ebi.ac.uk/metagenomics/api/v1/analyses/MGYA00585308?format=csv
MGYA00585309	amplicon	Illumina HiSeq 2500	ILLUMINA	5	1417630	1014686	NA	NA	1014686	1014686	1012937	2	NA	NA	https://www.ebi.ac.uk/metagenomics/api/v1/runs/ERR2098504?format=csv	https://www.ebi.ac.uk/metagenomics/api/v1/samples/ERS1871457?format=csv	https://www.ebi.ac.uk/metagenomics/api/v1/studies/MGYS00001935?format=csv	https://www.ebi.ac.uk/metagenomics/api/v1/analyses/MGYA00585309?format=csv
MGYA00585310	amplicon	Illumina HiSeq 2500	ILLUMINA	5	1788751	1611444	NA	NA	1611444	1611444	1597982	0	NA	NA	https://www.ebi.ac.uk/metagenomics/api/v1/runs/ERR2098429?format=csv	https://www.ebi.ac.uk/metagenomics/api/v1/samples/ERS1871401?format=csv	https://www.ebi.ac.uk/metagenomics/api/v1/studies/MGYS00001935?format=csv	https://www.ebi.ac.uk/metagenomics/api/v1/analyses/MGYA00585310?format=csv
MGYA00585311	amplicon	Illumina HiSeq 2500	ILLUMINA	5	1077959	790804	NA	NA	790804	790804	789855	0	NA	NA	https://www.ebi.ac.uk/metagenomics/api/v1/runs/ERR2098528?format=csv	https://www.ebi.ac.uk/metagenomics/api/v1/samples/ERS1871393?format=csv	https://www.ebi.ac.uk/metagenomics/api/v1/studies/MGYS00001935?format=csv	https://www.ebi.ac.uk/metagenomics/api/v1/analyses/MGYA00585311?format=csv
MGYA00585312	amplicon	Illumina MiSeq	ILLUMINA	5	1860035	623214	NA	NA	623214	623214	622312	0	NA	NA	https://www.ebi.ac.uk/metagenomics/api/v1/runs/ERR2098461?format=csv	https://www.ebi.ac.uk/metagenomics/api/v1/samples/ERS1871378?format=csv	https://www.ebi.ac.uk/metagenomics/api/v1/studies/MGYS00001935?format=csv	https://www.ebi.ac.uk/metagenomics/api/v1/analyses/MGYA00585312?format=csv
MGYA00585313	amplicon	Illumina HiSeq 2500	ILLUMINA	5	1864581	63925	NA	NA	63925	63925	61622	0	NA	NA	https://www.ebi.ac.uk/metagenomics/api/v1/runs/ERR2098516?format=csv	https://www.ebi.ac.uk/metagenomics/api/v1/samples/ERS1871536?format=csv	https://www.ebi.ac.uk/metagenomics/api/v1/studies/MGYS00001935?format=csv	https://www.ebi.ac.uk/metagenomics/api/v1/analyses/MGYA00585313?format=csv
MGYA00585314	amplicon	Illumina HiSeq 2500	ILLUMINA	5	1294990	1162535	NA	NA	1162535	1162535	1115426	2	NA	NA	https://www.ebi.ac.uk/metagenomics/api/v1/runs/ERR2098421?format=csv	https://www.ebi.ac.uk/metagenomics/api/v1/samples/ERS1871391?format=csv	https://www.ebi.ac.uk/metagenomics/api/v1/studies/MGYS00001935?format=csv	https://www.ebi.ac.uk/metagenomics/api/v1/analyses/MGYA00585314?format=csv
MGYA00585315	amplicon	Illumina HiSeq 2500	ILLUMINA	5	1257507	960890	NA	NA	960890	960890	959742	0	NA	NA	https://www.ebi.ac.uk/metagenomics/api/v1/runs/ERR2098558?format=csv	https://www.ebi.ac.uk/metagenomics/api/v1/samples/ERS1871457?format=csv	https://www.ebi.ac.uk/metagenomics/api/v1/studies/MGYS00001935?format=csv	https://www.ebi.ac.uk/metagenomics/api/v1/analyses/MGYA00585315?format=csv
MGYA00585316	amplicon	Illumina HiSeq 2500	ILLUMINA	5	1308559	1182442	NA	NA	1182442	1182442	1116620	1	NA	NA	https://www.ebi.ac.uk/metagenomics/api/v1/runs/ERR2098423?format=csv	https://www.ebi.ac.uk/metagenomics/api/v1/samples/ERS1871393?format=csv	https://www.ebi.ac.uk/metagenomics/api/v1/studies/MGYS00001935?format=csv	https://www.ebi.ac.uk/metagenomics/api/v1/analyses/MGYA00585316?format=csv
MGYA00585317	amplicon	Illumina HiSeq 2500	ILLUMINA	5	1312005	481817	NA	NA	481817	481817	481511	1	NA	NA	https://www.ebi.ac.uk/metagenomics/api/v1/runs/ERR2098478?format=csv	https://www.ebi.ac.uk/metagenomics/api/v1/samples/ERS1871402?format=csv	https://www.ebi.ac.uk/metagenomics/api/v1/studies/MGYS00001935?format=csv	https://www.ebi.ac.uk/metagenomics/api/v1/analyses/MGYA00585317?format=csv
MGYA00585318	amplicon	Illumina HiSeq 2500	ILLUMINA	5	1464935	960370	NA	NA	960370	960370	959169	1	NA	NA	https://www.ebi.ac.uk/metagenomics/api/v1/runs/ERR2098473?format=csv	https://www.ebi.ac.uk/metagenomics/api/v1/samples/ERS1871395?format=csv	https://www.ebi.ac.uk/metagenomics/api/v1/studies/MGYS00001935?format=csv	https://www.ebi.ac.uk/metagenomics/api/v1/analyses/MGYA00585318?format=csv
MGYA00585319	amplicon	Illumina HiSeq 2500	ILLUMINA	5	1537649	819272	NA	NA	819272	819272	818994	1	NA	NA	https://www.ebi.ac.uk/metagenomics/api/v1/runs/ERR2098510?format=csv	https://www.ebi.ac.uk/metagenomics/api/v1/samples/ERS1871401?format=csv	https://www.ebi.ac.uk/metagenomics/api/v1/studies/MGYS00001935?format=csv	https://www.ebi.ac.uk/metagenomics/api/v1/analyses/MGYA00585319?format=csv
MGYA00585320	amplicon	Illumina HiSeq 2500	ILLUMINA	5	1041329	800281	NA	NA	800281	800281	798670	2	NA	NA	https://www.ebi.ac.uk/metagenomics/api/v1/runs/ERR2098522?format=csv	https://www.ebi.ac.uk/metagenomics/api/v1/samples/ERS1871379?format=csv	https://www.ebi.ac.uk/metagenomics/api/v1/studies/MGYS00001935?format=csv	https://www.ebi.ac.uk/metagenomics/api/v1/analyses/MGYA00585320?format=csv
MGYA00585321	amplicon	Illumina HiSeq 2500	ILLUMINA	5	1098504	837998	NA	NA	837998	837998	837405	1	NA	NA	https://www.ebi.ac.uk/metagenomics/api/v1/runs/ERR2098530?format=csv	https://www.ebi.ac.uk/metagenomics/api/v1/samples/ERS1871395?format=csv	https://www.ebi.ac.uk/metagenomics/api/v1/studies/MGYS00001935?format=csv	https://www.ebi.ac.uk/metagenomics/api/v1/analyses/MGYA00585321?format=csv
MGYA00585322	amplicon	Illumina HiSeq 2500	ILLUMINA	5	1128826	876212	NA	NA	876212	876212	875695	0	NA	NA	https://www.ebi.ac.uk/metagenomics/api/v1/runs/ERR2098531?format=csv	https://www.ebi.ac.uk/metagenomics/api/v1/samples/ERS1871396?format=csv	https://www.ebi.ac.uk/metagenomics/api/v1/studies/MGYS00001935?format=csv	https://www.ebi.ac.uk/metagenomics/api/v1/analyses/MGYA00585322?format=csv
MGYA00585323	amplicon	Illumina HiSeq 2500	ILLUMINA	5	963402	681402	NA	NA	681402	681402	680907	0	NA	NA	https://www.ebi.ac.uk/metagenomics/api/v1/runs/ERR2098601?format=csv	https://www.ebi.ac.uk/metagenomics/api/v1/samples/ERS1871417?format=csv	https://www.ebi.ac.uk/metagenomics/api/v1/studies/MGYS00001935?format=csv	https://www.ebi.ac.uk/metagenomics/api/v1/analyses/MGYA00585323?format=csv
MGYA00585324	amplicon	Illumina HiSeq 2500	ILLUMINA	5	1882412	1396610	NA	NA	1396610	1396610	1396212	0	NA	NA	https://www.ebi.ac.uk/metagenomics/api/v1/runs/ERR2098507?format=csv	https://www.ebi.ac.uk/metagenomics/api/v1/samples/ERS1871533?format=csv	https://www.ebi.ac.uk/metagenomics/api/v1/studies/MGYS00001935?format=csv	https://www.ebi.ac.uk/metagenomics/api/v1/analyses/MGYA00585324?format=csv
MGYA00585325	amplicon	Illumina HiSeq 2500	ILLUMINA	5	965429	736593	NA	NA	736593	736593	736330	0	NA	NA	https://www.ebi.ac.uk/metagenomics/api/v1/runs/ERR2098541?format=csv	https://www.ebi.ac.uk/metagenomics/api/v1/samples/ERS1871408?format=csv	https://www.ebi.ac.uk/metagenomics/api/v1/studies/MGYS00001935?format=csv	https://www.ebi.ac.uk/metagenomics/api/v1/analyses/MGYA00585325?format=csv
MGYA00585326	amplicon	Illumina HiSeq 2500	ILLUMINA	5	1599374	895701	NA	NA	895701	895701	893429	3	NA	NA	https://www.ebi.ac.uk/metagenomics/api/v1/runs/ERR2098475?format=csv	https://www.ebi.ac.uk/metagenomics/api/v1/samples/ERS1871397?format=csv	https://www.ebi.ac.uk/metagenomics/api/v1/studies/MGYS00001935?format=csv	https://www.ebi.ac.uk/metagenomics/api/v1/analyses/MGYA00585326?format=csv
MGYA00585327	amplicon	Illumina HiSeq 2500	ILLUMINA	5	1551875	1199952	NA	NA	1199952	1199952	1199973	0	NA	NA	https://www.ebi.ac.uk/metagenomics/api/v1/runs/ERR2098566?format=csv	https://www.ebi.ac.uk/metagenomics/api/v1/samples/ERS1871413?format=csv	https://www.ebi.ac.uk/metagenomics/api/v1/studies/MGYS00001935?format=csv	https://www.ebi.ac.uk/metagenomics/api/v1/analyses/MGYA00585327?format=csv
MGYA00585328	amplicon	Illumina HiSeq 2500	ILLUMINA	5	901388	692487	NA	NA	692487	692487	692287	1	NA	NA	https://www.ebi.ac.uk/metagenomics/api/v1/runs/ERR2098545?format=csv	https://www.ebi.ac.uk/metagenomics/api/v1/samples/ERS1871412?format=csv	https://www.ebi.ac.uk/metagenomics/api/v1/studies/MGYS00001935?format=csv	https://www.ebi.ac.uk/metagenomics/api/v1/analyses/MGYA00585328?format=csv
MGYA00585329	amplicon	Illumina HiSeq 2500	ILLUMINA	5	996328	65339	NA	NA	65339	65339	65148	1	NA	NA	https://www.ebi.ac.uk/metagenomics/api/v1/runs/ERR2098588?format=csv	https://www.ebi.ac.uk/metagenomics/api/v1/samples/ERS1871402?format=csv	https://www.ebi.ac.uk/metagenomics/api/v1/studies/MGYS00001935?format=csv	https://www.ebi.ac.uk/metagenomics/api/v1/analyses/MGYA00585329?format=csv
MGYA00585330	amplicon	Illumina HiSeq 2500	ILLUMINA	5	1039641	77086	NA	NA	77086	77086	76823	1	NA	NA	https://www.ebi.ac.uk/metagenomics/api/v1/runs/ERR2098596?format=csv	https://www.ebi.ac.uk/metagenomics/api/v1/samples/ERS1871410?format=csv	https://www.ebi.ac.uk/metagenomics/api/v1/studies/MGYS00001935?format=csv	https://www.ebi.ac.uk/metagenomics/api/v1/analyses/MGYA00585330?format=csv
MGYA00585331	amplicon	Illumina HiSeq 2500	ILLUMINA	5	1343440	4971	NA	NA	4971	4971	4685	0	NA	NA	https://www.ebi.ac.uk/metagenomics/api/v1/runs/ERR2098622?format=csv	https://www.ebi.ac.uk/metagenomics/api/v1/samples/ERS1871536?format=csv	https://www.ebi.ac.uk/metagenomics/api/v1/studies/MGYS00001935?format=csv	https://www.ebi.ac.uk/metagenomics/api/v1/analyses/MGYA00585331?format=csv
MGYA00585332	amplicon	Illumina MiSeq	ILLUMINA	5	1616978	339994	NA	NA	339994	339994	335289	0	NA	NA	https://www.ebi.ac.uk/metagenomics/api/v1/runs/ERR2098488?format=csv	https://www.ebi.ac.uk/metagenomics/api/v1/samples/ERS1871411?format=csv	https://www.ebi.ac.uk/metagenomics/api/v1/studies/MGYS00001935?format=csv	https://www.ebi.ac.uk/metagenomics/api/v1/analyses/MGYA00585332?format=csv
MGYA00585333	amplicon	Illumina MiSeq	ILLUMINA	5	1683292	628255	NA	NA	628255	628255	627952	0	NA	NA	https://www.ebi.ac.uk/metagenomics/api/v1/runs/ERR2098469?format=csv	https://www.ebi.ac.uk/metagenomics/api/v1/samples/ERS1871391?format=csv	https://www.ebi.ac.uk/metagenomics/api/v1/studies/MGYS00001935?format=csv	https://www.ebi.ac.uk/metagenomics/api/v1/analyses/MGYA00585333?format=csv
MGYA00585334	amplicon	Illumina HiSeq 2500	ILLUMINA	5	1358797	646445	NA	NA	646445	646445	646309	3	NA	NA	https://www.ebi.ac.uk/metagenomics/api/v1/runs/ERR2098513?format=csv	https://www.ebi.ac.uk/metagenomics/api/v1/samples/ERS1871413?format=csv	https://www.ebi.ac.uk/metagenomics/api/v1/studies/MGYS00001935?format=csv	https://www.ebi.ac.uk/metagenomics/api/v1/analyses/MGYA00585334?format=csv
MGYA00585335	amplicon	Illumina HiSeq 2500	ILLUMINA	5	1568865	1410634	NA	NA	1410634	1410634	1406778	0	NA	NA	https://www.ebi.ac.uk/metagenomics/api/v1/runs/ERR2098438?format=csv	https://www.ebi.ac.uk/metagenomics/api/v1/samples/ERS1871410?format=csv	https://www.ebi.ac.uk/metagenomics/api/v1/studies/MGYS00001935?format=csv	https://www.ebi.ac.uk/metagenomics/api/v1/analyses/MGYA00585335?format=csv
MGYA00585336	amplicon	Illumina HiSeq 2500	ILLUMINA	5	1433688	1303049	NA	NA	1303049	1303049	1280966	1	NA	NA	https://www.ebi.ac.uk/metagenomics/api/v1/runs/ERR2098452?format=csv	https://www.ebi.ac.uk/metagenomics/api/v1/samples/ERS1871443?format=csv	https://www.ebi.ac.uk/metagenomics/api/v1/studies/MGYS00001935?format=csv	https://www.ebi.ac.uk/metagenomics/api/v1/analyses/MGYA00585336?format=csv
MGYA00585337	amplicon	Illumina HiSeq 2500	ILLUMINA	5	686371	448894	NA	NA	448894	448894	448440	0	NA	NA	https://www.ebi.ac.uk/metagenomics/api/v1/runs/ERR2098600?format=csv	https://www.ebi.ac.uk/metagenomics/api/v1/samples/ERS1871416?format=csv	https://www.ebi.ac.uk/metagenomics/api/v1/studies/MGYS00001935?format=csv	https://www.ebi.ac.uk/metagenomics/api/v1/analyses/MGYA00585337?format=csv
MGYA00585338	amplicon	Illumina MiSeq	ILLUMINA	5	885899	722766	NA	NA	722766	722766	720681	2	NA	NA	https://www.ebi.ac.uk/metagenomics/api/v1/runs/ERR2196986?format=csv	https://www.ebi.ac.uk/metagenomics/api/v1/samples/ERS1996199?format=csv	https://www.ebi.ac.uk/metagenomics/api/v1/studies/MGYS00001935?format=csv	https://www.ebi.ac.uk/metagenomics/api/v1/analyses/MGYA00585338?format=csv
MGYA00585339	amplicon	Illumina HiSeq 2500	ILLUMINA	5	1388857	1240513	NA	NA	1240513	1240513	1214933	2	NA	NA	https://www.ebi.ac.uk/metagenomics/api/v1/runs/ERR2098436?format=csv	https://www.ebi.ac.uk/metagenomics/api/v1/samples/ERS1871408?format=csv	https://www.ebi.ac.uk/metagenomics/api/v1/studies/MGYS00001935?format=csv	https://www.ebi.ac.uk/metagenomics/api/v1/analyses/MGYA00585339?format=csv
MGYA00585340	amplicon	Illumina HiSeq 2500	ILLUMINA	5	1201263	1092035	NA	NA	1092035	1092035	1071715	0	NA	NA	https://www.ebi.ac.uk/metagenomics/api/v1/runs/ERR2098434?format=csv	https://www.ebi.ac.uk/metagenomics/api/v1/samples/ERS1871406?format=csv	https://www.ebi.ac.uk/metagenomics/api/v1/studies/MGYS00001935?format=csv	https://www.ebi.ac.uk/metagenomics/api/v1/analyses/MGYA00585340?format=csv
MGYA00585341	amplicon	Illumina HiSeq 2500	ILLUMINA	5	1288407	593326	NA	NA	593326	593326	592974	0	NA	NA	https://www.ebi.ac.uk/metagenomics/api/v1/runs/ERR2098477?format=csv	https://www.ebi.ac.uk/metagenomics/api/v1/samples/ERS1871401?format=csv	https://www.ebi.ac.uk/metagenomics/api/v1/studies/MGYS00001935?format=csv	https://www.ebi.ac.uk/metagenomics/api/v1/analyses/MGYA00585341?format=csv
MGYA00585342	amplicon	Illumina HiSeq 2500	ILLUMINA	5	1486770	619943	NA	NA	619943	619943	619543	0	NA	NA	https://www.ebi.ac.uk/metagenomics/api/v1/runs/ERR2098607?format=csv	https://www.ebi.ac.uk/metagenomics/api/v1/samples/ERS1871427?format=csv	https://www.ebi.ac.uk/metagenomics/api/v1/studies/MGYS00001935?format=csv	https://www.ebi.ac.uk/metagenomics/api/v1/analyses/MGYA00585342?format=csv
MGYA00585343	amplicon	Illumina MiSeq	ILLUMINA	5	1396702	220803	NA	NA	220803	220803	219999	0	NA	NA	https://www.ebi.ac.uk/metagenomics/api/v1/runs/ERR2098490?format=csv	https://www.ebi.ac.uk/metagenomics/api/v1/samples/ERS1871412?format=csv	https://www.ebi.ac.uk/metagenomics/api/v1/studies/MGYS00001935?format=csv	https://www.ebi.ac.uk/metagenomics/api/v1/analyses/MGYA00585343?format=csv
MGYA00585344	amplicon	Illumina HiSeq 2500	ILLUMINA	5	1308385	1183585	NA	NA	1183585	1183585	1181166	0	NA	NA	https://www.ebi.ac.uk/metagenomics/api/v1/runs/ERR2098440?format=csv	https://www.ebi.ac.uk/metagenomics/api/v1/samples/ERS1871412?format=csv	https://www.ebi.ac.uk/metagenomics/api/v1/studies/MGYS00001935?format=csv	https://www.ebi.ac.uk/metagenomics/api/v1/analyses/MGYA00585344?format=csv
MGYA00585345	amplicon	Illumina MiSeq	ILLUMINA	5	826459	300641	NA	NA	300641	300641	296823	0	NA	NA	https://www.ebi.ac.uk/metagenomics/api/v1/runs/ERR2098487?format=csv	https://www.ebi.ac.uk/metagenomics/api/v1/samples/ERS1871411?format=csv	https://www.ebi.ac.uk/metagenomics/api/v1/studies/MGYS00001935?format=csv	https://www.ebi.ac.uk/metagenomics/api/v1/analyses/MGYA00585345?format=csv
MGYA00585346	amplicon	Illumina HiSeq 2500	ILLUMINA	5	2906288	2606298	NA	NA	2606298	2606298	2564424	0	NA	NA	https://www.ebi.ac.uk/metagenomics/api/v1/runs/ERR2098447?format=csv	https://www.ebi.ac.uk/metagenomics/api/v1/samples/ERS1871423?format=csv	https://www.ebi.ac.uk/metagenomics/api/v1/studies/MGYS00001935?format=csv	https://www.ebi.ac.uk/metagenomics/api/v1/analyses/MGYA00585346?format=csv
MGYA00585347	amplicon	Illumina HiSeq 2500	ILLUMINA	5	600901	332560	NA	NA	332560	332560	332252	0	NA	NA	https://www.ebi.ac.uk/metagenomics/api/v1/runs/ERR2098591?format=csv	https://www.ebi.ac.uk/metagenomics/api/v1/samples/ERS1871405?format=csv	https://www.ebi.ac.uk/metagenomics/api/v1/studies/MGYS00001935?format=csv	https://www.ebi.ac.uk/metagenomics/api/v1/analyses/MGYA00585347?format=csv
MGYA00585348	amplicon	Illumina HiSeq 2500	ILLUMINA	5	1586496	1424683	NA	NA	1424683	1424683	1395469	0	NA	NA	https://www.ebi.ac.uk/metagenomics/api/v1/runs/ERR2098420?format=csv	https://www.ebi.ac.uk/metagenomics/api/v1/samples/ERS1871390?format=csv	https://www.ebi.ac.uk/metagenomics/api/v1/studies/MGYS00001935?format=csv	https://www.ebi.ac.uk/metagenomics/api/v1/analyses/MGYA00585348?format=csv
MGYA00585349	amplicon	Illumina HiSeq 2500	ILLUMINA	5	1331694	34141	NA	NA	34141	34141	33757	0	NA	NA	https://www.ebi.ac.uk/metagenomics/api/v1/runs/ERR2098589?format=csv	https://www.ebi.ac.uk/metagenomics/api/v1/samples/ERS1871403?format=csv	https://www.ebi.ac.uk/metagenomics/api/v1/studies/MGYS00001935?format=csv	https://www.ebi.ac.uk/metagenomics/api/v1/analyses/MGYA00585349?format=csv
MGYA00585350	amplicon	Illumina HiSeq 2500	ILLUMINA	5	1428331	1277130	NA	NA	1277130	1277130	1183890	0	NA	NA	https://www.ebi.ac.uk/metagenomics/api/v1/runs/ERR2098428?format=csv	https://www.ebi.ac.uk/metagenomics/api/v1/samples/ERS1871398?format=csv	https://www.ebi.ac.uk/metagenomics/api/v1/studies/MGYS00001935?format=csv	https://www.ebi.ac.uk/metagenomics/api/v1/analyses/MGYA00585350?format=csv
MGYA00585351	amplicon	Illumina HiSeq 2500	ILLUMINA	5	1546507	504261	NA	NA	504261	504261	500639	0	NA	NA	https://www.ebi.ac.uk/metagenomics/api/v1/runs/ERR2098501?format=csv	https://www.ebi.ac.uk/metagenomics/api/v1/samples/ERS1871430?format=csv	https://www.ebi.ac.uk/metagenomics/api/v1/studies/MGYS00001935?format=csv	https://www.ebi.ac.uk/metagenomics/api/v1/analyses/MGYA00585351?format=csv
MGYA00585352	amplicon	Illumina MiSeq	ILLUMINA	5	1852581	646913	NA	NA	646913	646913	645805	3	NA	NA	https://www.ebi.ac.uk/metagenomics/api/v1/runs/ERR2098463?format=csv	https://www.ebi.ac.uk/metagenomics/api/v1/samples/ERS1871379?format=csv	https://www.ebi.ac.uk/metagenomics/api/v1/studies/MGYS00001935?format=csv	https://www.ebi.ac.uk/metagenomics/api/v1/analyses/MGYA00585352?format=csv
MGYA00585353	amplicon	Illumina HiSeq 2500	ILLUMINA	5	1629541	1150319	NA	NA	1150319	1150319	1149464	0	NA	NA	https://www.ebi.ac.uk/metagenomics/api/v1/runs/ERR2098495?format=csv	https://www.ebi.ac.uk/metagenomics/api/v1/samples/ERS1871419?format=csv	https://www.ebi.ac.uk/metagenomics/api/v1/studies/MGYS00001935?format=csv	https://www.ebi.ac.uk/metagenomics/api/v1/analyses/MGYA00585353?format=csv
MGYA00585354	amplicon	Illumina HiSeq 2500	ILLUMINA	5	1570067	1424609	NA	NA	1424609	1424609	1360108	0	NA	NA	https://www.ebi.ac.uk/metagenomics/api/v1/runs/ERR2098424?format=csv	https://www.ebi.ac.uk/metagenomics/api/v1/samples/ERS1871394?format=csv	https://www.ebi.ac.uk/metagenomics/api/v1/studies/MGYS00001935?format=csv	https://www.ebi.ac.uk/metagenomics/api/v1/analyses/MGYA00585354?format=csv
MGYA00585355	amplicon	Illumina HiSeq 2500	ILLUMINA	5	1283551	1162182	NA	NA	1162182	1162182	1147009	1	NA	NA	https://www.ebi.ac.uk/metagenomics/api/v1/runs/ERR2098453?format=csv	https://www.ebi.ac.uk/metagenomics/api/v1/samples/ERS1871457?format=csv	https://www.ebi.ac.uk/metagenomics/api/v1/studies/MGYS00001935?format=csv	https://www.ebi.ac.uk/metagenomics/api/v1/analyses/MGYA00585355?format=csv
MGYA00585356	amplicon	Illumina HiSeq 2500	ILLUMINA	5	821583	123490	NA	NA	123490	123490	123345	0	NA	NA	https://www.ebi.ac.uk/metagenomics/api/v1/runs/ERR2098599?format=csv	https://www.ebi.ac.uk/metagenomics/api/v1/samples/ERS1871413?format=csv	https://www.ebi.ac.uk/metagenomics/api/v1/studies/MGYS00001935?format=csv	https://www.ebi.ac.uk/metagenomics/api/v1/analyses/MGYA00585356?format=csv
MGYA00585357	amplicon	Illumina HiSeq 2500	ILLUMINA	5	1178010	892570	NA	NA	892570	892570	892016	1	NA	NA	https://www.ebi.ac.uk/metagenomics/api/v1/runs/ERR2098556?format=csv	https://www.ebi.ac.uk/metagenomics/api/v1/samples/ERS1871441?format=csv	https://www.ebi.ac.uk/metagenomics/api/v1/studies/MGYS00001935?format=csv	https://www.ebi.ac.uk/metagenomics/api/v1/analyses/MGYA00585357?format=csv
MGYA00585358	amplicon	Illumina HiSeq 2500	ILLUMINA	5	1332252	882918	NA	NA	882918	882918	881308	0	NA	NA	https://www.ebi.ac.uk/metagenomics/api/v1/runs/ERR2098471?format=csv	https://www.ebi.ac.uk/metagenomics/api/v1/samples/ERS1871393?format=csv	https://www.ebi.ac.uk/metagenomics/api/v1/studies/MGYS00001935?format=csv	https://www.ebi.ac.uk/metagenomics/api/v1/analyses/MGYA00585358?format=csv
MGYA00585359	amplicon	Illumina MiSeq	ILLUMINA	5	901745	680323	NA	NA	680323	680323	680024	0	NA	NA	https://www.ebi.ac.uk/metagenomics/api/v1/runs/ERR2196992?format=csv	https://www.ebi.ac.uk/metagenomics/api/v1/samples/ERS1871533?format=csv	https://www.ebi.ac.uk/metagenomics/api/v1/studies/MGYS00001935?format=csv	https://www.ebi.ac.uk/metagenomics/api/v1/analyses/MGYA00585359?format=csv
MGYA00585360	amplicon	Illumina HiSeq 2500	ILLUMINA	5	1300291	1152277	NA	NA	1152277	1152277	1075054	2	NA	NA	https://www.ebi.ac.uk/metagenomics/api/v1/runs/ERR2098413?format=csv	https://www.ebi.ac.uk/metagenomics/api/v1/samples/ERS1871375?format=csv	https://www.ebi.ac.uk/metagenomics/api/v1/studies/MGYS00001935?format=csv	https://www.ebi.ac.uk/metagenomics/api/v1/analyses/MGYA00585360?format=csv
MGYA00585361	amplicon	Illumina HiSeq 2500	ILLUMINA	5	1277855	971934	NA	NA	971934	971934	971584	0	NA	NA	https://www.ebi.ac.uk/metagenomics/api/v1/runs/ERR2098537?format=csv	https://www.ebi.ac.uk/metagenomics/api/v1/samples/ERS1871404?format=csv	https://www.ebi.ac.uk/metagenomics/api/v1/studies/MGYS00001935?format=csv	https://www.ebi.ac.uk/metagenomics/api/v1/analyses/MGYA00585361?format=csv
MGYA00585362	amplicon	Illumina HiSeq 2500	ILLUMINA	5	1491595	1340844	NA	NA	1340844	1340844	1305232	0	NA	NA	https://www.ebi.ac.uk/metagenomics/api/v1/runs/ERR2098455?format=csv	https://www.ebi.ac.uk/metagenomics/api/v1/samples/ERS1871471?format=csv	https://www.ebi.ac.uk/metagenomics/api/v1/studies/MGYS00001935?format=csv	https://www.ebi.ac.uk/metagenomics/api/v1/analyses/MGYA00585362?format=csv
MGYA00585363	amplicon	Illumina HiSeq 2500	ILLUMINA	5	764019	576904	NA	NA	576904	576904	576548	1	NA	NA	https://www.ebi.ac.uk/metagenomics/api/v1/runs/ERR2098536?format=csv	https://www.ebi.ac.uk/metagenomics/api/v1/samples/ERS1871403?format=csv	https://www.ebi.ac.uk/metagenomics/api/v1/studies/MGYS00001935?format=csv	https://www.ebi.ac.uk/metagenomics/api/v1/analyses/MGYA00585363?format=csv
MGYA00585364	amplicon	Illumina HiSeq 2500	ILLUMINA	5	1282832	1146282	NA	NA	1146282	1146282	1142365	0	NA	NA	https://www.ebi.ac.uk/metagenomics/api/v1/runs/ERR2098441?format=csv	https://www.ebi.ac.uk/metagenomics/api/v1/samples/ERS1871413?format=csv	https://www.ebi.ac.uk/metagenomics/api/v1/studies/MGYS00001935?format=csv	https://www.ebi.ac.uk/metagenomics/api/v1/analyses/MGYA00585364?format=csv
MGYA00585365	amplicon	Illumina HiSeq 2500	ILLUMINA	5	1060300	811633	NA	NA	811633	811633	811133	0	NA	NA	https://www.ebi.ac.uk/metagenomics/api/v1/runs/ERR2098548?format=csv	https://www.ebi.ac.uk/metagenomics/api/v1/samples/ERS1871417?format=csv	https://www.ebi.ac.uk/metagenomics/api/v1/studies/MGYS00001935?format=csv	https://www.ebi.ac.uk/metagenomics/api/v1/analyses/MGYA00585365?format=csv
MGYA00585366	amplicon	Illumina MiSeq	ILLUMINA	5	756334	379851	NA	NA	379851	379851	379189	3	NA	NA	https://www.ebi.ac.uk/metagenomics/api/v1/runs/ERR2098465?format=csv	https://www.ebi.ac.uk/metagenomics/api/v1/samples/ERS1871389?format=csv	https://www.ebi.ac.uk/metagenomics/api/v1/studies/MGYS00001935?format=csv	https://www.ebi.ac.uk/metagenomics/api/v1/analyses/MGYA00585366?format=csv
MGYA00585367	amplicon	Illumina HiSeq 2500	ILLUMINA	5	1267072	603462	NA	NA	603462	603462	602205	1	NA	NA	https://www.ebi.ac.uk/metagenomics/api/v1/runs/ERR2098575?format=csv	https://www.ebi.ac.uk/metagenomics/api/v1/samples/ERS1871379?format=csv	https://www.ebi.ac.uk/metagenomics/api/v1/studies/MGYS00001935?format=csv	https://www.ebi.ac.uk/metagenomics/api/v1/analyses/MGYA00585367?format=csv
MGYA00585368	amplicon	Illumina HiSeq 2500	ILLUMINA	5	1530960	1046747	NA	NA	1046747	1046747	1043456	3	NA	NA	https://www.ebi.ac.uk/metagenomics/api/v1/runs/ERR2098459?format=csv	https://www.ebi.ac.uk/metagenomics/api/v1/samples/ERS1871377?format=csv	https://www.ebi.ac.uk/metagenomics/api/v1/studies/MGYS00001935?format=csv	https://www.ebi.ac.uk/metagenomics/api/v1/analyses/MGYA00585368?format=csv
MGYA00585369	amplicon	Illumina HiSeq 2500	ILLUMINA	5	863751	83205	NA	NA	83205	83205	82998	0	NA	NA	https://www.ebi.ac.uk/metagenomics/api/v1/runs/ERR2098609?format=csv	https://www.ebi.ac.uk/metagenomics/api/v1/samples/ERS1871441?format=csv	https://www.ebi.ac.uk/metagenomics/api/v1/studies/MGYS00001935?format=csv	https://www.ebi.ac.uk/metagenomics/api/v1/analyses/MGYA00585369?format=csv
MGYA00585370	amplicon	Illumina HiSeq 2500	ILLUMINA	5	1486521	654589	NA	NA	654589	654589	654076	1	NA	NA	https://www.ebi.ac.uk/metagenomics/api/v1/runs/ERR2098604?format=csv	https://www.ebi.ac.uk/metagenomics/api/v1/samples/ERS1871422?format=csv	https://www.ebi.ac.uk/metagenomics/api/v1/studies/MGYS00001935?format=csv	https://www.ebi.ac.uk/metagenomics/api/v1/analyses/MGYA00585370?format=csv
MGYA00585371	amplicon	Illumina HiSeq 2500	ILLUMINA	5	1218393	645040	NA	NA	645040	645040	643588	2	NA	NA	https://www.ebi.ac.uk/metagenomics/api/v1/runs/ERR2098573?format=csv	https://www.ebi.ac.uk/metagenomics/api/v1/samples/ERS1871377?format=csv	https://www.ebi.ac.uk/metagenomics/api/v1/studies/MGYS00001935?format=csv	https://www.ebi.ac.uk/metagenomics/api/v1/analyses/MGYA00585371?format=csv
MGYA00585372	amplicon	Illumina HiSeq 2500	ILLUMINA	5	996593	617976	NA	NA	617976	617976	617157	1	NA	NA	https://www.ebi.ac.uk/metagenomics/api/v1/runs/ERR2098611?format=csv	https://www.ebi.ac.uk/metagenomics/api/v1/samples/ERS1871457?format=csv	https://www.ebi.ac.uk/metagenomics/api/v1/studies/MGYS00001935?format=csv	https://www.ebi.ac.uk/metagenomics/api/v1/analyses/MGYA00585372?format=csv
MGYA00585373	amplicon	Illumina HiSeq 2500	ILLUMINA	5	1249454	1116331	NA	NA	1116331	1116331	1113615	0	NA	NA	https://www.ebi.ac.uk/metagenomics/api/v1/runs/ERR2098431?format=csv	https://www.ebi.ac.uk/metagenomics/api/v1/samples/ERS1871403?format=csv	https://www.ebi.ac.uk/metagenomics/api/v1/studies/MGYS00001935?format=csv	https://www.ebi.ac.uk/metagenomics/api/v1/analyses/MGYA00585373?format=csv
MGYA00585374	amplicon	Illumina HiSeq 2500	ILLUMINA	5	1422025	1027898	NA	NA	1027898	1027898	1026460	0	NA	NA	https://www.ebi.ac.uk/metagenomics/api/v1/runs/ERR2098482?format=csv	https://www.ebi.ac.uk/metagenomics/api/v1/samples/ERS1871406?format=csv	https://www.ebi.ac.uk/metagenomics/api/v1/studies/MGYS00001935?format=csv	https://www.ebi.ac.uk/metagenomics/api/v1/analyses/MGYA00585374?format=csv
MGYA00585375	amplicon	Illumina HiSeq 2500	ILLUMINA	5	1080166	802994	NA	NA	802994	802994	801919	0	NA	NA	https://www.ebi.ac.uk/metagenomics/api/v1/runs/ERR2098532?format=csv	https://www.ebi.ac.uk/metagenomics/api/v1/samples/ERS1871397?format=csv	https://www.ebi.ac.uk/metagenomics/api/v1/studies/MGYS00001935?format=csv	https://www.ebi.ac.uk/metagenomics/api/v1/analyses/MGYA00585375?format=csv
MGYA00585376	amplicon	Illumina HiSeq 2500	ILLUMINA	5	1670674	1496854	NA	NA	1496854	1496854	1480283	0	NA	NA	https://www.ebi.ac.uk/metagenomics/api/v1/runs/ERR2098435?format=csv	https://www.ebi.ac.uk/metagenomics/api/v1/samples/ERS1871407?format=csv	https://www.ebi.ac.uk/metagenomics/api/v1/studies/MGYS00001935?format=csv	https://www.ebi.ac.uk/metagenomics/api/v1/analyses/MGYA00585376?format=csv
MGYA00585377	amplicon	Illumina HiSeq 2500	ILLUMINA	5	1114532	844279	NA	NA	844279	844279	843941	0	NA	NA	https://www.ebi.ac.uk/metagenomics/api/v1/runs/ERR2098551?format=csv	https://www.ebi.ac.uk/metagenomics/api/v1/samples/ERS1871422?format=csv	https://www.ebi.ac.uk/metagenomics/api/v1/studies/MGYS00001935?format=csv	https://www.ebi.ac.uk/metagenomics/api/v1/analyses/MGYA00585377?format=csv
MGYA00585378	amplicon	Illumina HiSeq 2500	ILLUMINA	5	1242787	849561	NA	NA	849561	849561	849178	1	NA	NA	https://www.ebi.ac.uk/metagenomics/api/v1/runs/ERR2098485?format=csv	https://www.ebi.ac.uk/metagenomics/api/v1/samples/ERS1871409?format=csv	https://www.ebi.ac.uk/metagenomics/api/v1/studies/MGYS00001935?format=csv	https://www.ebi.ac.uk/metagenomics/api/v1/analyses/MGYA00585378?format=csv
MGYA00585379	amplicon	Illumina HiSeq 2500	ILLUMINA	5	1190978	612273	NA	NA	612273	612273	610802	0	NA	NA	https://www.ebi.ac.uk/metagenomics/api/v1/runs/ERR2098576?format=csv	https://www.ebi.ac.uk/metagenomics/api/v1/samples/ERS1871384?format=csv	https://www.ebi.ac.uk/metagenomics/api/v1/studies/MGYS00001935?format=csv	https://www.ebi.ac.uk/metagenomics/api/v1/analyses/MGYA00585379?format=csv
MGYA00585380	amplicon	Illumina HiSeq 2500	ILLUMINA	5	1238159	889010	NA	NA	889010	889010	888034	0	NA	NA	https://www.ebi.ac.uk/metagenomics/api/v1/runs/ERR2098481?format=csv	https://www.ebi.ac.uk/metagenomics/api/v1/samples/ERS1871405?format=csv	https://www.ebi.ac.uk/metagenomics/api/v1/studies/MGYS00001935?format=csv	https://www.ebi.ac.uk/metagenomics/api/v1/analyses/MGYA00585380?format=csv
MGYA00585381	amplicon	Illumina HiSeq 2500	ILLUMINA	5	1280645	977030	NA	NA	977030	977030	976687	0	NA	NA	https://www.ebi.ac.uk/metagenomics/api/v1/runs/ERR2098554?format=csv	https://www.ebi.ac.uk/metagenomics/api/v1/samples/ERS1871427?format=csv	https://www.ebi.ac.uk/metagenomics/api/v1/studies/MGYS00001935?format=csv	https://www.ebi.ac.uk/metagenomics/api/v1/analyses/MGYA00585381?format=csv
MGYA00585382	amplicon	Illumina HiSeq 2500	ILLUMINA	5	1586722	1417882	NA	NA	1417882	1417882	1412720	0	NA	NA	https://www.ebi.ac.uk/metagenomics/api/v1/runs/ERR2098422?format=csv	https://www.ebi.ac.uk/metagenomics/api/v1/samples/ERS1871392?format=csv	https://www.ebi.ac.uk/metagenomics/api/v1/studies/MGYS00001935?format=csv	https://www.ebi.ac.uk/metagenomics/api/v1/analyses/MGYA00585382?format=csv
MGYA00585383	amplicon	Illumina HiSeq 2500	ILLUMINA	5	1134944	852378	NA	NA	852378	852378	851811	1	NA	NA	https://www.ebi.ac.uk/metagenomics/api/v1/runs/ERR2098547?format=csv	https://www.ebi.ac.uk/metagenomics/api/v1/samples/ERS1871416?format=csv	https://www.ebi.ac.uk/metagenomics/api/v1/studies/MGYS00001935?format=csv	https://www.ebi.ac.uk/metagenomics/api/v1/analyses/MGYA00585383?format=csv
MGYA00585384	amplicon	Illumina HiSeq 2500	ILLUMINA	5	1385802	481305	NA	NA	481305	481305	480701	3	NA	NA	https://www.ebi.ac.uk/metagenomics/api/v1/runs/ERR2098578?format=csv	https://www.ebi.ac.uk/metagenomics/api/v1/samples/ERS1871390?format=csv	https://www.ebi.ac.uk/metagenomics/api/v1/studies/MGYS00001935?format=csv	https://www.ebi.ac.uk/metagenomics/api/v1/analyses/MGYA00585384?format=csv
MGYA00585385	amplicon	Illumina HiSeq 2500	ILLUMINA	5	1087262	841686	NA	NA	841686	841686	840290	0	NA	NA	https://www.ebi.ac.uk/metagenomics/api/v1/runs/ERR2098517?format=csv	https://www.ebi.ac.uk/metagenomics/api/v1/samples/ERS1871374?format=csv	https://www.ebi.ac.uk/metagenomics/api/v1/studies/MGYS00001935?format=csv	https://www.ebi.ac.uk/metagenomics/api/v1/analyses/MGYA00585385?format=csv
MGYA00585386	amplicon	Illumina HiSeq 2500	ILLUMINA	5	1208073	924477	NA	NA	924477	924477	924427	0	NA	NA	https://www.ebi.ac.uk/metagenomics/api/v1/runs/ERR2098565?format=csv	https://www.ebi.ac.uk/metagenomics/api/v1/samples/ERS1871410?format=csv	https://www.ebi.ac.uk/metagenomics/api/v1/studies/MGYS00001935?format=csv	https://www.ebi.ac.uk/metagenomics/api/v1/analyses/MGYA00585386?format=csv
MGYA00585387	amplicon	Illumina HiSeq 2500	ILLUMINA	5	1310500	812839	NA	NA	812839	812839	811834	1	NA	NA	https://www.ebi.ac.uk/metagenomics/api/v1/runs/ERR2098467?format=csv	https://www.ebi.ac.uk/metagenomics/api/v1/samples/ERS1871390?format=csv	https://www.ebi.ac.uk/metagenomics/api/v1/studies/MGYS00001935?format=csv	https://www.ebi.ac.uk/metagenomics/api/v1/analyses/MGYA00585387?format=csv
MGYA00585388	amplicon	Illumina MiSeq	ILLUMINA	5	1177238	704094	NA	NA	704094	704094	702949	3	NA	NA	https://www.ebi.ac.uk/metagenomics/api/v1/runs/ERR2098499?format=csv	https://www.ebi.ac.uk/metagenomics/api/v1/samples/ERS1871427?format=csv	https://www.ebi.ac.uk/metagenomics/api/v1/studies/MGYS00001935?format=csv	https://www.ebi.ac.uk/metagenomics/api/v1/analyses/MGYA00585388?format=csv
MGYA00585389	amplicon	Illumina HiSeq 2500	ILLUMINA	5	914108	533750	NA	NA	533750	533750	533259	0	NA	NA	https://www.ebi.ac.uk/metagenomics/api/v1/runs/ERR2098582?format=csv	https://www.ebi.ac.uk/metagenomics/api/v1/samples/ERS1871394?format=csv	https://www.ebi.ac.uk/metagenomics/api/v1/studies/MGYS00001935?format=csv	https://www.ebi.ac.uk/metagenomics/api/v1/analyses/MGYA00585389?format=csv
MGYA00585390	amplicon	Illumina HiSeq 2500	ILLUMINA	5	1399325	1004546	NA	NA	1004546	1004546	1003375	0	NA	NA	https://www.ebi.ac.uk/metagenomics/api/v1/runs/ERR2098472?format=csv	https://www.ebi.ac.uk/metagenomics/api/v1/samples/ERS1871394?format=csv	https://www.ebi.ac.uk/metagenomics/api/v1/studies/MGYS00001935?format=csv	https://www.ebi.ac.uk/metagenomics/api/v1/analyses/MGYA00585390?format=csv
MGYA00585391	amplicon	Illumina HiSeq 2500	ILLUMINA	5	1303309	1171931	NA	NA	1171931	1171931	1092912	4	NA	NA	https://www.ebi.ac.uk/metagenomics/api/v1/runs/ERR2098415?format=csv	https://www.ebi.ac.uk/metagenomics/api/v1/samples/ERS1871377?format=csv	https://www.ebi.ac.uk/metagenomics/api/v1/studies/MGYS00001935?format=csv	https://www.ebi.ac.uk/metagenomics/api/v1/analyses/MGYA00585391?format=csv
MGYA00585392	amplicon	Illumina HiSeq 2500	ILLUMINA	5	1567438	1095922	NA	NA	1095922	1095922	1093610	4	NA	NA	https://www.ebi.ac.uk/metagenomics/api/v1/runs/ERR2098503?format=csv	https://www.ebi.ac.uk/metagenomics/api/v1/samples/ERS1871443?format=csv	https://www.ebi.ac.uk/metagenomics/api/v1/studies/MGYS00001935?format=csv	https://www.ebi.ac.uk/metagenomics/api/v1/analyses/MGYA00585392?format=csv
MGYA00585393	amplicon	Illumina HiSeq 2500	ILLUMINA	5	1256661	1150986	NA	NA	1150986	1150986	1137750	0	NA	NA	https://www.ebi.ac.uk/metagenomics/api/v1/runs/ERR2098442?format=csv	https://www.ebi.ac.uk/metagenomics/api/v1/samples/ERS1871416?format=csv	https://www.ebi.ac.uk/metagenomics/api/v1/studies/MGYS00001935?format=csv	https://www.ebi.ac.uk/metagenomics/api/v1/analyses/MGYA00585393?format=csv
MGYA00585394	amplicon	Illumina HiSeq 2500	ILLUMINA	5	1735022	391523	NA	NA	391523	391523	390935	0	NA	NA	https://www.ebi.ac.uk/metagenomics/api/v1/runs/ERR2098613?format=csv	https://www.ebi.ac.uk/metagenomics/api/v1/samples/ERS1871471?format=csv	https://www.ebi.ac.uk/metagenomics/api/v1/studies/MGYS00001935?format=csv	https://www.ebi.ac.uk/metagenomics/api/v1/analyses/MGYA00585394?format=csv
MGYA00585395	amplicon	Illumina MiSeq	ILLUMINA	5	969947	776001	NA	NA	776001	776001	775218	1	NA	NA	https://www.ebi.ac.uk/metagenomics/api/v1/runs/ERR2196993?format=csv	https://www.ebi.ac.uk/metagenomics/api/v1/samples/ERS1871534?format=csv	https://www.ebi.ac.uk/metagenomics/api/v1/studies/MGYS00001935?format=csv	https://www.ebi.ac.uk/metagenomics/api/v1/analyses/MGYA00585395?format=csv
MGYA00585396	amplicon	Illumina HiSeq 2500	ILLUMINA	5	1304067	1001526	NA	NA	1001526	1001526	1000660	1	NA	NA	https://www.ebi.ac.uk/metagenomics/api/v1/runs/ERR2098539?format=csv	https://www.ebi.ac.uk/metagenomics/api/v1/samples/ERS1871406?format=csv	https://www.ebi.ac.uk/metagenomics/api/v1/studies/MGYS00001935?format=csv	https://www.ebi.ac.uk/metagenomics/api/v1/analyses/MGYA00585396?format=csv
MGYA00585397	amplicon	Illumina HiSeq 2500	ILLUMINA	5	1255201	954536	NA	NA	954536	954536	954209	1	NA	NA	https://www.ebi.ac.uk/metagenomics/api/v1/runs/ERR2098527?format=csv	https://www.ebi.ac.uk/metagenomics/api/v1/samples/ERS1871392?format=csv	https://www.ebi.ac.uk/metagenomics/api/v1/studies/MGYS00001935?format=csv	https://www.ebi.ac.uk/metagenomics/api/v1/analyses/MGYA00585397?format=csv
MGYA00585398	amplicon	Illumina HiSeq 2500	ILLUMINA	5	1168507	890815	NA	NA	890815	890815	889118	1	NA	NA	https://www.ebi.ac.uk/metagenomics/api/v1/runs/ERR2098520?format=csv	https://www.ebi.ac.uk/metagenomics/api/v1/samples/ERS1871377?format=csv	https://www.ebi.ac.uk/metagenomics/api/v1/studies/MGYS00001935?format=csv	https://www.ebi.ac.uk/metagenomics/api/v1/analyses/MGYA00585398?format=csv
MGYA00585399	amplicon	Illumina HiSeq 2500	ILLUMINA	5	1419001	513183	NA	NA	513183	513183	511838	0	NA	NA	https://www.ebi.ac.uk/metagenomics/api/v1/runs/ERR2098470?format=csv	https://www.ebi.ac.uk/metagenomics/api/v1/samples/ERS1871392?format=csv	https://www.ebi.ac.uk/metagenomics/api/v1/studies/MGYS00001935?format=csv	https://www.ebi.ac.uk/metagenomics/api/v1/analyses/MGYA00585399?format=csv
MGYA00585400	amplicon	Illumina HiSeq 2500	ILLUMINA	5	1128645	1028007	NA	NA	1028007	1028007	1009053	0	NA	NA	https://www.ebi.ac.uk/metagenomics/api/v1/runs/ERR2098432?format=csv	https://www.ebi.ac.uk/metagenomics/api/v1/samples/ERS1871404?format=csv	https://www.ebi.ac.uk/metagenomics/api/v1/studies/MGYS00001935?format=csv	https://www.ebi.ac.uk/metagenomics/api/v1/analyses/MGYA00585400?format=csv
MGYA00585401	amplicon	Illumina HiSeq 2500	ILLUMINA	5	1389501	535800	NA	NA	535800	535800	534304	0	NA	NA	https://www.ebi.ac.uk/metagenomics/api/v1/runs/ERR2098486?format=csv	https://www.ebi.ac.uk/metagenomics/api/v1/samples/ERS1871410?format=csv	https://www.ebi.ac.uk/metagenomics/api/v1/studies/MGYS00001935?format=csv	https://www.ebi.ac.uk/metagenomics/api/v1/analyses/MGYA00585401?format=csv
MGYA00585402	amplicon	Illumina HiSeq 2500	ILLUMINA	5	158663	117919	NA	NA	117919	117919	117591	0	NA	NA	https://www.ebi.ac.uk/metagenomics/api/v1/runs/ERR2098568?format=csv	https://www.ebi.ac.uk/metagenomics/api/v1/samples/ERS1871535?format=csv	https://www.ebi.ac.uk/metagenomics/api/v1/studies/MGYS00001935?format=csv	https://www.ebi.ac.uk/metagenomics/api/v1/analyses/MGYA00585402?format=csv
MGYA00585403	amplicon	Illumina MiSeq	ILLUMINA	5	861016	554744	NA	NA	554744	554744	554164	1	NA	NA	https://www.ebi.ac.uk/metagenomics/api/v1/runs/ERR2098468?format=csv	https://www.ebi.ac.uk/metagenomics/api/v1/samples/ERS1871391?format=csv	https://www.ebi.ac.uk/metagenomics/api/v1/studies/MGYS00001935?format=csv	https://www.ebi.ac.uk/metagenomics/api/v1/analyses/MGYA00585403?format=csv
MGYA00585404	amplicon	Illumina MiSeq	ILLUMINA	5	913811	556830	NA	NA	556830	556830	555202	4	NA	NA	https://www.ebi.ac.uk/metagenomics/api/v1/runs/ERR2098462?format=csv	https://www.ebi.ac.uk/metagenomics/api/v1/samples/ERS1871379?format=csv	https://www.ebi.ac.uk/metagenomics/api/v1/studies/MGYS00001935?format=csv	https://www.ebi.ac.uk/metagenomics/api/v1/analyses/MGYA00585404?format=csv
MGYA00585405	amplicon	Illumina HiSeq 2500	ILLUMINA	5	1008651	37698	NA	NA	37698	37698	37481	0	NA	NA	https://www.ebi.ac.uk/metagenomics/api/v1/runs/ERR2098598?format=csv	https://www.ebi.ac.uk/metagenomics/api/v1/samples/ERS1871412?format=csv	https://www.ebi.ac.uk/metagenomics/api/v1/studies/MGYS00001935?format=csv	https://www.ebi.ac.uk/metagenomics/api/v1/analyses/MGYA00585405?format=csv
MGYA00585406	amplicon	Illumina HiSeq 2500	ILLUMINA	5	1297212	1175605	NA	NA	1175605	1175605	1158077	7	NA	NA	https://www.ebi.ac.uk/metagenomics/api/v1/runs/ERR2098445?format=csv	https://www.ebi.ac.uk/metagenomics/api/v1/samples/ERS1871419?format=csv	https://www.ebi.ac.uk/metagenomics/api/v1/studies/MGYS00001935?format=csv	https://www.ebi.ac.uk/metagenomics/api/v1/analyses/MGYA00585406?format=csv
MGYA00585407	amplicon	Illumina MiSeq	ILLUMINA	5	937094	569203	NA	NA	569203	569203	567583	0	NA	NA	https://www.ebi.ac.uk/metagenomics/api/v1/runs/ERR2098460?format=csv	https://www.ebi.ac.uk/metagenomics/api/v1/samples/ERS1871378?format=csv	https://www.ebi.ac.uk/metagenomics/api/v1/studies/MGYS00001935?format=csv	https://www.ebi.ac.uk/metagenomics/api/v1/analyses/MGYA00585407?format=csv
MGYA00585408	amplicon	Illumina MiSeq	ILLUMINA	5	738150	633967	NA	NA	633967	633967	628043	7	NA	NA	https://www.ebi.ac.uk/metagenomics/api/v1/runs/ERR2196987?format=csv	https://www.ebi.ac.uk/metagenomics/api/v1/samples/ERS1996200?format=csv	https://www.ebi.ac.uk/metagenomics/api/v1/studies/MGYS00001935?format=csv	https://www.ebi.ac.uk/metagenomics/api/v1/analyses/MGYA00585408?format=csv
MGYA00585409	amplicon	Illumina HiSeq 2500	ILLUMINA	5	1530002	1370958	NA	NA	1370958	1370958	1311429	2	NA	NA	https://www.ebi.ac.uk/metagenomics/api/v1/runs/ERR2098427?format=csv	https://www.ebi.ac.uk/metagenomics/api/v1/samples/ERS1871397?format=csv	https://www.ebi.ac.uk/metagenomics/api/v1/studies/MGYS00001935?format=csv	https://www.ebi.ac.uk/metagenomics/api/v1/analyses/MGYA00585409?format=csv
MGYA00585410	amplicon	Illumina HiSeq 2500	ILLUMINA	5	1081952	643293	NA	NA	643293	643293	642066	1	NA	NA	https://www.ebi.ac.uk/metagenomics/api/v1/runs/ERR2098610?format=csv	https://www.ebi.ac.uk/metagenomics/api/v1/samples/ERS1871443?format=csv	https://www.ebi.ac.uk/metagenomics/api/v1/studies/MGYS00001935?format=csv	https://www.ebi.ac.uk/metagenomics/api/v1/analyses/MGYA00585410?format=csv
MGYA00585411	amplicon	Illumina MiSeq	ILLUMINA	5	1432071	386681	NA	NA	386681	386681	386493	0	NA	NA	https://www.ebi.ac.uk/metagenomics/api/v1/runs/ERR2098466?format=csv	https://www.ebi.ac.uk/metagenomics/api/v1/samples/ERS1871389?format=csv	https://www.ebi.ac.uk/metagenomics/api/v1/studies/MGYS00001935?format=csv	https://www.ebi.ac.uk/metagenomics/api/v1/analyses/MGYA00585411?format=csv
MGYA00585412	amplicon	Illumina HiSeq 2500	ILLUMINA	5	1481018	863584	NA	NA	863584	863584	862406	0	NA	NA	https://www.ebi.ac.uk/metagenomics/api/v1/runs/ERR2098474?format=csv	https://www.ebi.ac.uk/metagenomics/api/v1/samples/ERS1871396?format=csv	https://www.ebi.ac.uk/metagenomics/api/v1/studies/MGYS00001935?format=csv	https://www.ebi.ac.uk/metagenomics/api/v1/analyses/MGYA00585412?format=csv
MGYA00585413	amplicon	Illumina HiSeq 2500	ILLUMINA	5	1415849	960446	NA	NA	960446	960446	957169	0	NA	NA	https://www.ebi.ac.uk/metagenomics/api/v1/runs/ERR2098464?format=csv	https://www.ebi.ac.uk/metagenomics/api/v1/samples/ERS1871384?format=csv	https://www.ebi.ac.uk/metagenomics/api/v1/studies/MGYS00001935?format=csv	https://www.ebi.ac.uk/metagenomics/api/v1/analyses/MGYA00585413?format=csv
MGYA00585414	amplicon	Illumina MiSeq	ILLUMINA	5	1824136	346555	NA	NA	346555	346555	345899	0	NA	NA	https://www.ebi.ac.uk/metagenomics/api/v1/runs/ERR2098512?format=csv	https://www.ebi.ac.uk/metagenomics/api/v1/samples/ERS1871410?format=csv	https://www.ebi.ac.uk/metagenomics/api/v1/studies/MGYS00001935?format=csv	https://www.ebi.ac.uk/metagenomics/api/v1/analyses/MGYA00585414?format=csv
MGYA00585415	amplicon	Illumina HiSeq 2500	ILLUMINA	5	1843922	1404323	NA	NA	1404323	1404323	1404085	2	NA	NA	https://www.ebi.ac.uk/metagenomics/api/v1/runs/ERR2098546?format=csv	https://www.ebi.ac.uk/metagenomics/api/v1/samples/ERS1871413?format=csv	https://www.ebi.ac.uk/metagenomics/api/v1/studies/MGYS00001935?format=csv	https://www.ebi.ac.uk/metagenomics/api/v1/analyses/MGYA00585415?format=csv
MGYA00585416	amplicon	Illumina HiSeq 2500	ILLUMINA	5	844292	643256	NA	NA	643256	643256	643108	0	NA	NA	https://www.ebi.ac.uk/metagenomics/api/v1/runs/ERR2098540?format=csv	https://www.ebi.ac.uk/metagenomics/api/v1/samples/ERS1871407?format=csv	https://www.ebi.ac.uk/metagenomics/api/v1/studies/MGYS00001935?format=csv	https://www.ebi.ac.uk/metagenomics/api/v1/analyses/MGYA00585416?format=csv
MGYA00585417	amplicon	Illumina HiSeq 2500	ILLUMINA	5	1267583	977053	NA	NA	977053	977053	976633	0	NA	NA	https://www.ebi.ac.uk/metagenomics/api/v1/runs/ERR2098526?format=csv	https://www.ebi.ac.uk/metagenomics/api/v1/samples/ERS1871391?format=csv	https://www.ebi.ac.uk/metagenomics/api/v1/studies/MGYS00001935?format=csv	https://www.ebi.ac.uk/metagenomics/api/v1/analyses/MGYA00585417?format=csv
MGYA00585418	amplicon	Illumina HiSeq 2500	ILLUMINA	5	1322113	638462	NA	NA	638462	638462	638150	1	NA	NA	https://www.ebi.ac.uk/metagenomics/api/v1/runs/ERR2098491?format=csv	https://www.ebi.ac.uk/metagenomics/api/v1/samples/ERS1871413?format=csv	https://www.ebi.ac.uk/metagenomics/api/v1/studies/MGYS00001935?format=csv	https://www.ebi.ac.uk/metagenomics/api/v1/analyses/MGYA00585418?format=csv
MGYA00585419	amplicon	Illumina HiSeq 2500	ILLUMINA	5	2178504	506785	NA	NA	506785	506785	506153	0	NA	NA	https://www.ebi.ac.uk/metagenomics/api/v1/runs/ERR2098612?format=csv	https://www.ebi.ac.uk/metagenomics/api/v1/samples/ERS1871460?format=csv	https://www.ebi.ac.uk/metagenomics/api/v1/studies/MGYS00001935?format=csv	https://www.ebi.ac.uk/metagenomics/api/v1/analyses/MGYA00585419?format=csv
MGYA00585420	amplicon	Illumina HiSeq 2500	ILLUMINA	5	1629259	1469423	NA	NA	1469423	1469423	1437817	0	NA	NA	https://www.ebi.ac.uk/metagenomics/api/v1/runs/ERR2098419?format=csv	https://www.ebi.ac.uk/metagenomics/api/v1/samples/ERS1871389?format=csv	https://www.ebi.ac.uk/metagenomics/api/v1/studies/MGYS00001935?format=csv	https://www.ebi.ac.uk/metagenomics/api/v1/analyses/MGYA00585420?format=csv
MGYA00585421	amplicon	Illumina HiSeq 2500	ILLUMINA	5	1300241	1003194	NA	NA	1003194	1003194	1003080	1	NA	NA	https://www.ebi.ac.uk/metagenomics/api/v1/runs/ERR2098535?format=csv	https://www.ebi.ac.uk/metagenomics/api/v1/samples/ERS1871402?format=csv	https://www.ebi.ac.uk/metagenomics/api/v1/studies/MGYS00001935?format=csv	https://www.ebi.ac.uk/metagenomics/api/v1/analyses/MGYA00585421?format=csv
MGYA00585422	amplicon	Illumina MiSeq	ILLUMINA	5	922982	320929	NA	NA	320929	320929	320277	1	NA	NA	https://www.ebi.ac.uk/metagenomics/api/v1/runs/ERR2098511?format=csv	https://www.ebi.ac.uk/metagenomics/api/v1/samples/ERS1871410?format=csv	https://www.ebi.ac.uk/metagenomics/api/v1/studies/MGYS00001935?format=csv	https://www.ebi.ac.uk/metagenomics/api/v1/analyses/MGYA00585422?format=csv
MGYA00585423	amplicon	Illumina HiSeq 2500	ILLUMINA	5	1478624	1147747	NA	NA	1147747	1147747	1147407	0	NA	NA	https://www.ebi.ac.uk/metagenomics/api/v1/runs/ERR2098543?format=csv	https://www.ebi.ac.uk/metagenomics/api/v1/samples/ERS1871410?format=csv	https://www.ebi.ac.uk/metagenomics/api/v1/studies/MGYS00001935?format=csv	https://www.ebi.ac.uk/metagenomics/api/v1/analyses/MGYA00585423?format=csv
MGYA00585424	amplicon	Illumina MiSeq	ILLUMINA	5	1754654	1260868	NA	NA	1260868	1260868	1259801	1	NA	NA	https://www.ebi.ac.uk/metagenomics/api/v1/runs/ERR2196991?format=csv	https://www.ebi.ac.uk/metagenomics/api/v1/samples/ERS1996201?format=csv	https://www.ebi.ac.uk/metagenomics/api/v1/studies/MGYS00001935?format=csv	https://www.ebi.ac.uk/metagenomics/api/v1/analyses/MGYA00585424?format=csv
MGYA00585425	amplicon	Illumina HiSeq 2500	ILLUMINA	5	1456229	1079523	NA	NA	1079523	1079523	1077753	0	NA	NA	https://www.ebi.ac.uk/metagenomics/api/v1/runs/ERR2098557?format=csv	https://www.ebi.ac.uk/metagenomics/api/v1/samples/ERS1871443?format=csv	https://www.ebi.ac.uk/metagenomics/api/v1/studies/MGYS00001935?format=csv	https://www.ebi.ac.uk/metagenomics/api/v1/analyses/MGYA00585425?format=csv
MGYA00585426	amplicon	Illumina HiSeq 2500	ILLUMINA	5	1779065	1350945	NA	NA	1350945	1350945	1350680	0	NA	NA	https://www.ebi.ac.uk/metagenomics/api/v1/runs/ERR2098534?format=csv	https://www.ebi.ac.uk/metagenomics/api/v1/samples/ERS1871401?format=csv	https://www.ebi.ac.uk/metagenomics/api/v1/studies/MGYS00001935?format=csv	https://www.ebi.ac.uk/metagenomics/api/v1/analyses/MGYA00585426?format=csv
MGYA00585427	amplicon	Illumina HiSeq 2500	ILLUMINA	5	1238204	1124587	NA	NA	1124587	1124587	1053251	1	NA	NA	https://www.ebi.ac.uk/metagenomics/api/v1/runs/ERR2098412?format=csv	https://www.ebi.ac.uk/metagenomics/api/v1/samples/ERS1871374?format=csv	https://www.ebi.ac.uk/metagenomics/api/v1/studies/MGYS00001935?format=csv	https://www.ebi.ac.uk/metagenomics/api/v1/analyses/MGYA00585427?format=csv
MGYA00585428	amplicon	Illumina HiSeq 2500	ILLUMINA	5	1831188	1368021	NA	NA	1368021	1368021	1367641	0	NA	NA	https://www.ebi.ac.uk/metagenomics/api/v1/runs/ERR2098508?format=csv	https://www.ebi.ac.uk/metagenomics/api/v1/samples/ERS1871534?format=csv	https://www.ebi.ac.uk/metagenomics/api/v1/studies/MGYS00001935?format=csv	https://www.ebi.ac.uk/metagenomics/api/v1/analyses/MGYA00585428?format=csv
MGYA00585429	amplicon	Illumina HiSeq 2500	ILLUMINA	5	1131676	1016109	NA	NA	1016109	1016109	939589	1	NA	NA	https://www.ebi.ac.uk/metagenomics/api/v1/runs/ERR2098414?format=csv	https://www.ebi.ac.uk/metagenomics/api/v1/samples/ERS1871376?format=csv	https://www.ebi.ac.uk/metagenomics/api/v1/studies/MGYS00001935?format=csv	https://www.ebi.ac.uk/metagenomics/api/v1/analyses/MGYA00585429?format=csv
MGYA00585430	amplicon	Illumina HiSeq 2500	ILLUMINA	5	1144914	857989	NA	NA	857989	857989	857597	0	NA	NA	https://www.ebi.ac.uk/metagenomics/api/v1/runs/ERR2098524?format=csv	https://www.ebi.ac.uk/metagenomics/api/v1/samples/ERS1871389?format=csv	https://www.ebi.ac.uk/metagenomics/api/v1/studies/MGYS00001935?format=csv	https://www.ebi.ac.uk/metagenomics/api/v1/analyses/MGYA00585430?format=csv
MGYA00585431	amplicon	Illumina HiSeq 2500	ILLUMINA	5	954458	749365	NA	NA	749365	749365	749242	0	NA	NA	https://www.ebi.ac.uk/metagenomics/api/v1/runs/ERR2098542?format=csv	https://www.ebi.ac.uk/metagenomics/api/v1/samples/ERS1871409?format=csv	https://www.ebi.ac.uk/metagenomics/api/v1/studies/MGYS00001935?format=csv	https://www.ebi.ac.uk/metagenomics/api/v1/analyses/MGYA00585431?format=csv
MGYA00585432	amplicon	Illumina HiSeq 2500	ILLUMINA	5	1564460	844704	NA	NA	844704	844704	839812	12	NA	NA	https://www.ebi.ac.uk/metagenomics/api/v1/runs/ERR2098476?format=csv	https://www.ebi.ac.uk/metagenomics/api/v1/samples/ERS1871398?format=csv	https://www.ebi.ac.uk/metagenomics/api/v1/studies/MGYS00001935?format=csv	https://www.ebi.ac.uk/metagenomics/api/v1/analyses/MGYA00585432?format=csv
MGYA00585433	amplicon	Illumina HiSeq 2500	ILLUMINA	5	1111414	863417	NA	NA	863417	863417	863036	0	NA	NA	https://www.ebi.ac.uk/metagenomics/api/v1/runs/ERR2098559?format=csv	https://www.ebi.ac.uk/metagenomics/api/v1/samples/ERS1871460?format=csv	https://www.ebi.ac.uk/metagenomics/api/v1/studies/MGYS00001935?format=csv	https://www.ebi.ac.uk/metagenomics/api/v1/analyses/MGYA00585433?format=csv
MGYA00585434	amplicon	Illumina HiSeq 2500	ILLUMINA	5	98846	73502	NA	NA	73502	73502	73324	0	NA	NA	https://www.ebi.ac.uk/metagenomics/api/v1/runs/ERR2098569?format=csv	https://www.ebi.ac.uk/metagenomics/api/v1/samples/ERS1871536?format=csv	https://www.ebi.ac.uk/metagenomics/api/v1/studies/MGYS00001935?format=csv	https://www.ebi.ac.uk/metagenomics/api/v1/analyses/MGYA00585434?format=csv
MGYA00585435	amplicon	Illumina HiSeq 2500	ILLUMINA	5	1159442	759135	NA	NA	759135	759135	758617	0	NA	NA	https://www.ebi.ac.uk/metagenomics/api/v1/runs/ERR2098497?format=csv	https://www.ebi.ac.uk/metagenomics/api/v1/samples/ERS1871423?format=csv	https://www.ebi.ac.uk/metagenomics/api/v1/studies/MGYS00001935?format=csv	https://www.ebi.ac.uk/metagenomics/api/v1/analyses/MGYA00585435?format=csv
MGYA00585436	amplicon	Illumina HiSeq 2500	ILLUMINA	5	1182678	886654	NA	NA	886654	886654	886519	0	NA	NA	https://www.ebi.ac.uk/metagenomics/api/v1/runs/ERR2098553?format=csv	https://www.ebi.ac.uk/metagenomics/api/v1/samples/ERS1871426?format=csv	https://www.ebi.ac.uk/metagenomics/api/v1/studies/MGYS00001935?format=csv	https://www.ebi.ac.uk/metagenomics/api/v1/analyses/MGYA00585436?format=csv
MGYA00585437	amplicon	Illumina HiSeq 2500	ILLUMINA	5	1347644	965272	NA	NA	965272	965272	964241	0	NA	NA	https://www.ebi.ac.uk/metagenomics/api/v1/runs/ERR2098494?format=csv	https://www.ebi.ac.uk/metagenomics/api/v1/samples/ERS1871418?format=csv	https://www.ebi.ac.uk/metagenomics/api/v1/studies/MGYS00001935?format=csv	https://www.ebi.ac.uk/metagenomics/api/v1/analyses/MGYA00585437?format=csv
MGYA00585438	amplicon	Illumina HiSeq 2500	ILLUMINA	5	1340535	282816	NA	NA	282816	282816	281900	2	NA	NA	https://www.ebi.ac.uk/metagenomics/api/v1/runs/ERR2098479?format=csv	https://www.ebi.ac.uk/metagenomics/api/v1/samples/ERS1871403?format=csv	https://www.ebi.ac.uk/metagenomics/api/v1/studies/MGYS00001935?format=csv	https://www.ebi.ac.uk/metagenomics/api/v1/analyses/MGYA00585438?format=csv
MGYA00585439	amplicon	Illumina HiSeq 2500	ILLUMINA	5	1093749	838204	NA	NA	838204	838204	837553	1	NA	NA	https://www.ebi.ac.uk/metagenomics/api/v1/runs/ERR2098555?format=csv	https://www.ebi.ac.uk/metagenomics/api/v1/samples/ERS1871430?format=csv	https://www.ebi.ac.uk/metagenomics/api/v1/studies/MGYS00001935?format=csv	https://www.ebi.ac.uk/metagenomics/api/v1/analyses/MGYA00585439?format=csv
MGYA00585440	amplicon	Illumina HiSeq 2500	ILLUMINA	5	1177255	638441	NA	NA	638441	638441	638002	0	NA	NA	https://www.ebi.ac.uk/metagenomics/api/v1/runs/ERR2098579?format=csv	https://www.ebi.ac.uk/metagenomics/api/v1/samples/ERS1871391?format=csv	https://www.ebi.ac.uk/metagenomics/api/v1/studies/MGYS00001935?format=csv	https://www.ebi.ac.uk/metagenomics/api/v1/analyses/MGYA00585440?format=csv
MGYA00585441	amplicon	Illumina HiSeq 2500	ILLUMINA	5	1293031	990829	NA	NA	990829	990829	990129	2	NA	NA	https://www.ebi.ac.uk/metagenomics/api/v1/runs/ERR2098544?format=csv	https://www.ebi.ac.uk/metagenomics/api/v1/samples/ERS1871411?format=csv	https://www.ebi.ac.uk/metagenomics/api/v1/studies/MGYS00001935?format=csv	https://www.ebi.ac.uk/metagenomics/api/v1/analyses/MGYA00585441?format=csv
MGYA00585442	amplicon	Illumina HiSeq 2500	ILLUMINA	5	1511108	1346840	NA	NA	1346840	1346840	1305567	0	NA	NA	https://www.ebi.ac.uk/metagenomics/api/v1/runs/ERR2098426?format=csv	https://www.ebi.ac.uk/metagenomics/api/v1/samples/ERS1871396?format=csv	https://www.ebi.ac.uk/metagenomics/api/v1/studies/MGYS00001935?format=csv	https://www.ebi.ac.uk/metagenomics/api/v1/analyses/MGYA00585442?format=csv
MGYA00585443	amplicon	Illumina HiSeq 2500	ILLUMINA	5	806774	74320	NA	NA	74320	74320	74102	0	NA	NA	https://www.ebi.ac.uk/metagenomics/api/v1/runs/ERR2098616?format=csv	https://www.ebi.ac.uk/metagenomics/api/v1/samples/ERS1871392?format=csv	https://www.ebi.ac.uk/metagenomics/api/v1/studies/MGYS00001935?format=csv	https://www.ebi.ac.uk/metagenomics/api/v1/analyses/MGYA00585443?format=csv
MGYA00585444	amplicon	Illumina HiSeq 2500	ILLUMINA	5	3302991	2945300	NA	NA	2945300	2945300	2876365	1	NA	NA	https://www.ebi.ac.uk/metagenomics/api/v1/runs/ERR2098454?format=csv	https://www.ebi.ac.uk/metagenomics/api/v1/samples/ERS1871460?format=csv	https://www.ebi.ac.uk/metagenomics/api/v1/studies/MGYS00001935?format=csv	https://www.ebi.ac.uk/metagenomics/api/v1/analyses/MGYA00585444?format=csv
MGYA00585445	amplicon	Illumina HiSeq 2500	ILLUMINA	5	785756	84018	NA	NA	84018	84018	83878	0	NA	NA	https://www.ebi.ac.uk/metagenomics/api/v1/runs/ERR2098618?format=csv	https://www.ebi.ac.uk/metagenomics/api/v1/samples/ERS1871410?format=csv	https://www.ebi.ac.uk/metagenomics/api/v1/studies/MGYS00001935?format=csv	https://www.ebi.ac.uk/metagenomics/api/v1/analyses/MGYA00585445?format=csv
MGYA00585446	amplicon	Illumina HiSeq 2500	ILLUMINA	5	1478461	1113306	NA	NA	1113306	1113306	1112637	0	NA	NA	https://www.ebi.ac.uk/metagenomics/api/v1/runs/ERR2098549?format=csv	https://www.ebi.ac.uk/metagenomics/api/v1/samples/ERS1871418?format=csv	https://www.ebi.ac.uk/metagenomics/api/v1/studies/MGYS00001935?format=csv	https://www.ebi.ac.uk/metagenomics/api/v1/analyses/MGYA00585446?format=csv
MGYA00585447	amplicon	Illumina HiSeq 2500	ILLUMINA	5	1271804	59581	NA	NA	59581	59581	56884	0	NA	NA	https://www.ebi.ac.uk/metagenomics/api/v1/runs/ERR2098515?format=csv	https://www.ebi.ac.uk/metagenomics/api/v1/samples/ERS1871535?format=csv	https://www.ebi.ac.uk/metagenomics/api/v1/studies/MGYS00001935?format=csv	https://www.ebi.ac.uk/metagenomics/api/v1/analyses/MGYA00585447?format=csv
MGYA00585448	amplicon	Illumina HiSeq 2500	ILLUMINA	5	1384273	510545	NA	NA	510545	510545	509333	2	NA	NA	https://www.ebi.ac.uk/metagenomics/api/v1/runs/ERR2098502?format=csv	https://www.ebi.ac.uk/metagenomics/api/v1/samples/ERS1871441?format=csv	https://www.ebi.ac.uk/metagenomics/api/v1/studies/MGYS00001935?format=csv	https://www.ebi.ac.uk/metagenomics/api/v1/analyses/MGYA00585448?format=csv
MGYA00585449	amplicon	Illumina HiSeq 2500	ILLUMINA	5	1598013	1437917	NA	NA	1437917	1437917	1400026	0	NA	NA	https://www.ebi.ac.uk/metagenomics/api/v1/runs/ERR2098449?format=csv	https://www.ebi.ac.uk/metagenomics/api/v1/samples/ERS1871427?format=csv	https://www.ebi.ac.uk/metagenomics/api/v1/studies/MGYS00001935?format=csv	https://www.ebi.ac.uk/metagenomics/api/v1/analyses/MGYA00585449?format=csv
MGYA00585450	amplicon	Illumina HiSeq 2500	ILLUMINA	5	1358952	1036274	NA	NA	1036274	1036274	1035577	0	NA	NA	https://www.ebi.ac.uk/metagenomics/api/v1/runs/ERR2098538?format=csv	https://www.ebi.ac.uk/metagenomics/api/v1/samples/ERS1871405?format=csv	https://www.ebi.ac.uk/metagenomics/api/v1/studies/MGYS00001935?format=csv	https://www.ebi.ac.uk/metagenomics/api/v1/analyses/MGYA00585450?format=csv
MGYA00585451	amplicon	Illumina HiSeq 2500	ILLUMINA	5	1623506	480262	NA	NA	480262	480262	478874	1	NA	NA	https://www.ebi.ac.uk/metagenomics/api/v1/runs/ERR2098514?format=csv	https://www.ebi.ac.uk/metagenomics/api/v1/samples/ERS1871430?format=csv	https://www.ebi.ac.uk/metagenomics/api/v1/studies/MGYS00001935?format=csv	https://www.ebi.ac.uk/metagenomics/api/v1/analyses/MGYA00585451?format=csv
MGYA00585452	amplicon	Illumina HiSeq 2500	ILLUMINA	5	1060927	577296	NA	NA	577296	577296	576229	0	NA	NA	https://www.ebi.ac.uk/metagenomics/api/v1/runs/ERR2098574?format=csv	https://www.ebi.ac.uk/metagenomics/api/v1/samples/ERS1871378?format=csv	https://www.ebi.ac.uk/metagenomics/api/v1/studies/MGYS00001935?format=csv	https://www.ebi.ac.uk/metagenomics/api/v1/analyses/MGYA00585452?format=csv
MGYA00585453	amplicon	Illumina HiSeq 2500	ILLUMINA	5	1051802	800272	NA	NA	800272	800272	800094	0	NA	NA	https://www.ebi.ac.uk/metagenomics/api/v1/runs/ERR2098567?format=csv	https://www.ebi.ac.uk/metagenomics/api/v1/samples/ERS1871430?format=csv	https://www.ebi.ac.uk/metagenomics/api/v1/studies/MGYS00001935?format=csv	https://www.ebi.ac.uk/metagenomics/api/v1/analyses/MGYA00585453?format=csv
MGYA00585454	amplicon	Illumina HiSeq 2500	ILLUMINA	5	1265626	1136228	NA	NA	1136228	1136228	1080770	3	NA	NA	https://www.ebi.ac.uk/metagenomics/api/v1/runs/ERR2098418?format=csv	https://www.ebi.ac.uk/metagenomics/api/v1/samples/ERS1871384?format=csv	https://www.ebi.ac.uk/metagenomics/api/v1/studies/MGYS00001935?format=csv	https://www.ebi.ac.uk/metagenomics/api/v1/analyses/MGYA00585454?format=csv
MGYA00585455	amplicon	Illumina HiSeq 2500	ILLUMINA	5	1322524	893784	NA	NA	893784	893784	893363	0	NA	NA	https://www.ebi.ac.uk/metagenomics/api/v1/runs/ERR2098483?format=csv	https://www.ebi.ac.uk/metagenomics/api/v1/samples/ERS1871407?format=csv	https://www.ebi.ac.uk/metagenomics/api/v1/studies/MGYS00001935?format=csv	https://www.ebi.ac.uk/metagenomics/api/v1/analyses/MGYA00585455?format=csv
MGYA00585456	amplicon	Illumina HiSeq 2500	ILLUMINA	5	964208	741532	NA	NA	741532	741532	739990	0	NA	NA	https://www.ebi.ac.uk/metagenomics/api/v1/runs/ERR2098523?format=csv	https://www.ebi.ac.uk/metagenomics/api/v1/samples/ERS1871384?format=csv	https://www.ebi.ac.uk/metagenomics/api/v1/studies/MGYS00001935?format=csv	https://www.ebi.ac.uk/metagenomics/api/v1/analyses/MGYA00585456?format=csv
MGYA00585457	amplicon	Illumina HiSeq 2500	ILLUMINA	5	1109096	875177	NA	NA	875177	875177	874947	0	NA	NA	https://www.ebi.ac.uk/metagenomics/api/v1/runs/ERR2098614?format=csv	https://www.ebi.ac.uk/metagenomics/api/v1/samples/ERS1871533?format=csv	https://www.ebi.ac.uk/metagenomics/api/v1/studies/MGYS00001935?format=csv	https://www.ebi.ac.uk/metagenomics/api/v1/analyses/MGYA00585457?format=csv
MGYA00585458	amplicon	Illumina HiSeq 2500	ILLUMINA	5	1224947	943657	NA	NA	943657	943657	943016	0	NA	NA	https://www.ebi.ac.uk/metagenomics/api/v1/runs/ERR2098529?format=csv	https://www.ebi.ac.uk/metagenomics/api/v1/samples/ERS1871394?format=csv	https://www.ebi.ac.uk/metagenomics/api/v1/studies/MGYS00001935?format=csv	https://www.ebi.ac.uk/metagenomics/api/v1/analyses/MGYA00585458?format=csv
MGYA00585459	amplicon	Illumina HiSeq 2500	ILLUMINA	5	1517735	984230	NA	NA	984230	984230	983470	1	NA	NA	https://www.ebi.ac.uk/metagenomics/api/v1/runs/ERR2098496?format=csv	https://www.ebi.ac.uk/metagenomics/api/v1/samples/ERS1871422?format=csv	https://www.ebi.ac.uk/metagenomics/api/v1/studies/MGYS00001935?format=csv	https://www.ebi.ac.uk/metagenomics/api/v1/analyses/MGYA00585459?format=csv
MGYA00585460	amplicon	Illumina HiSeq 2500	ILLUMINA	5	1342353	649662	NA	NA	649662	649662	647838	0	NA	NA	https://www.ebi.ac.uk/metagenomics/api/v1/runs/ERR2098571?format=csv	https://www.ebi.ac.uk/metagenomics/api/v1/samples/ERS1871375?format=csv	https://www.ebi.ac.uk/metagenomics/api/v1/studies/MGYS00001935?format=csv	https://www.ebi.ac.uk/metagenomics/api/v1/analyses/MGYA00585460?format=csv
MGYA00585461	amplicon	Illumina HiSeq 2500	ILLUMINA	5	1441570	1306986	NA	NA	1306986	1306986	1281276	0	NA	NA	https://www.ebi.ac.uk/metagenomics/api/v1/runs/ERR2098444?format=csv	https://www.ebi.ac.uk/metagenomics/api/v1/samples/ERS1871418?format=csv	https://www.ebi.ac.uk/metagenomics/api/v1/studies/MGYS00001935?format=csv	https://www.ebi.ac.uk/metagenomics/api/v1/analyses/MGYA00585461?format=csv
MGYA00585462	amplicon	Illumina HiSeq 2500	ILLUMINA	5	896612	410675	NA	NA	410675	410675	410494	0	NA	NA	https://www.ebi.ac.uk/metagenomics/api/v1/runs/ERR2098593?format=csv	https://www.ebi.ac.uk/metagenomics/api/v1/samples/ERS1871407?format=csv	https://www.ebi.ac.uk/metagenomics/api/v1/studies/MGYS00001935?format=csv	https://www.ebi.ac.uk/metagenomics/api/v1/analyses/MGYA00585462?format=csv
MGYA00585463	amplicon	Illumina HiSeq 2500	ILLUMINA	5	1558297	1040504	NA	NA	1040504	1040504	1036808	1	NA	NA	https://www.ebi.ac.uk/metagenomics/api/v1/runs/ERR2098457?format=csv	https://www.ebi.ac.uk/metagenomics/api/v1/samples/ERS1871375?format=csv	https://www.ebi.ac.uk/metagenomics/api/v1/studies/MGYS00001935?format=csv	https://www.ebi.ac.uk/metagenomics/api/v1/analyses/MGYA00585463?format=csv
MGYA00585464	amplicon	Illumina HiSeq 2500	ILLUMINA	5	2143761	553487	NA	NA	553487	553487	551963	1	NA	NA	https://www.ebi.ac.uk/metagenomics/api/v1/runs/ERR2098585?format=csv	https://www.ebi.ac.uk/metagenomics/api/v1/samples/ERS1871397?format=csv	https://www.ebi.ac.uk/metagenomics/api/v1/studies/MGYS00001935?format=csv	https://www.ebi.ac.uk/metagenomics/api/v1/analyses/MGYA00585464?format=csv
MGYA00585465	amplicon	Illumina HiSeq 2500	ILLUMINA	5	1553646	558305	NA	NA	558305	558305	558012	0	NA	NA	https://www.ebi.ac.uk/metagenomics/api/v1/runs/ERR2098606?format=csv	https://www.ebi.ac.uk/metagenomics/api/v1/samples/ERS1871426?format=csv	https://www.ebi.ac.uk/metagenomics/api/v1/studies/MGYS00001935?format=csv	https://www.ebi.ac.uk/metagenomics/api/v1/analyses/MGYA00585465?format=csv
MGYA00585466	amplicon	Illumina HiSeq 2500	ILLUMINA	5	895614	78415	NA	NA	78415	78415	77903	1	NA	NA	https://www.ebi.ac.uk/metagenomics/api/v1/runs/ERR2098597?format=csv	https://www.ebi.ac.uk/metagenomics/api/v1/samples/ERS1871411?format=csv	https://www.ebi.ac.uk/metagenomics/api/v1/studies/MGYS00001935?format=csv	https://www.ebi.ac.uk/metagenomics/api/v1/analyses/MGYA00585466?format=csv
MGYA00585467	amplicon	Illumina HiSeq 2500	ILLUMINA	5	999421	543434	NA	NA	543434	543434	543132	0	NA	NA	https://www.ebi.ac.uk/metagenomics/api/v1/runs/ERR2098603?format=csv	https://www.ebi.ac.uk/metagenomics/api/v1/samples/ERS1871419?format=csv	https://www.ebi.ac.uk/metagenomics/api/v1/studies/MGYS00001935?format=csv	https://www.ebi.ac.uk/metagenomics/api/v1/analyses/MGYA00585467?format=csv
MGYA00585468	amplicon	Illumina HiSeq 2500	ILLUMINA	5	1348646	1026420	NA	NA	1026420	1026420	1026313	0	NA	NA	https://www.ebi.ac.uk/metagenomics/api/v1/runs/ERR2098561?format=csv	https://www.ebi.ac.uk/metagenomics/api/v1/samples/ERS1871533?format=csv	https://www.ebi.ac.uk/metagenomics/api/v1/studies/MGYS00001935?format=csv	https://www.ebi.ac.uk/metagenomics/api/v1/analyses/MGYA00585468?format=csv
MGYA00585469	amplicon	Illumina HiSeq 2500	ILLUMINA	5	2178505	571012	NA	NA	571012	571012	570278	1	NA	NA	https://www.ebi.ac.uk/metagenomics/api/v1/runs/ERR2098584?format=csv	https://www.ebi.ac.uk/metagenomics/api/v1/samples/ERS1871396?format=csv	https://www.ebi.ac.uk/metagenomics/api/v1/studies/MGYS00001935?format=csv	https://www.ebi.ac.uk/metagenomics/api/v1/analyses/MGYA00585469?format=csv
MGYA00585470	amplicon	Illumina HiSeq 2500	ILLUMINA	5	959813	74150	NA	NA	74150	74150	73902	0	NA	NA	https://www.ebi.ac.uk/metagenomics/api/v1/runs/ERR2098580?format=csv	https://www.ebi.ac.uk/metagenomics/api/v1/samples/ERS1871392?format=csv	https://www.ebi.ac.uk/metagenomics/api/v1/studies/MGYS00001935?format=csv	https://www.ebi.ac.uk/metagenomics/api/v1/analyses/MGYA00585470?format=csv
MGYA00585471	amplicon	Illumina HiSeq 2500	ILLUMINA	5	1858900	1664940	NA	NA	1664940	1664940	1630920	3	NA	NA	https://www.ebi.ac.uk/metagenomics/api/v1/runs/ERR2098446?format=csv	https://www.ebi.ac.uk/metagenomics/api/v1/samples/ERS1871422?format=csv	https://www.ebi.ac.uk/metagenomics/api/v1/studies/MGYS00001935?format=csv	https://www.ebi.ac.uk/metagenomics/api/v1/analyses/MGYA00585471?format=csv
MGYA00585472	amplicon	Illumina MiSeq	ILLUMINA	5	663797	70867	NA	NA	70867	70867	69826	0	NA	NA	https://www.ebi.ac.uk/metagenomics/api/v1/runs/ERR2196995?format=csv	https://www.ebi.ac.uk/metagenomics/api/v1/samples/ERS1871536?format=csv	https://www.ebi.ac.uk/metagenomics/api/v1/studies/MGYS00001935?format=csv	https://www.ebi.ac.uk/metagenomics/api/v1/analyses/MGYA00585472?format=csv
MGYA00585473	amplicon	Illumina HiSeq 2500	ILLUMINA	5	1244852	819052	NA	NA	819052	819052	818572	0	NA	NA	https://www.ebi.ac.uk/metagenomics/api/v1/runs/ERR2098590?format=csv	https://www.ebi.ac.uk/metagenomics/api/v1/samples/ERS1871404?format=csv	https://www.ebi.ac.uk/metagenomics/api/v1/studies/MGYS00001935?format=csv	https://www.ebi.ac.uk/metagenomics/api/v1/analyses/MGYA00585473?format=csv
MGYA00585493	amplicon	Illumina HiSeq 2500	ILLUMINA	5	1153054	435177	NA	NA	435177	435177	434815	0	NA	NA	https://www.ebi.ac.uk/metagenomics/api/v1/runs/ERR2098594?format=csv	https://www.ebi.ac.uk/metagenomics/api/v1/samples/ERS1871408?format=csv	https://www.ebi.ac.uk/metagenomics/api/v1/studies/MGYS00001935?format=csv	https://www.ebi.ac.uk/metagenomics/api/v1/analyses/MGYA00585493?format=csv
MGYA00585599	amplicon	Illumina HiSeq 2500	ILLUMINA	5	1481640	1138875	NA	NA	1138875	1138875	1138747	0	NA	NA	https://www.ebi.ac.uk/metagenomics/api/v1/runs/ERR2098562?format=csv	https://www.ebi.ac.uk/metagenomics/api/v1/samples/ERS1871534?format=csv	https://www.ebi.ac.uk/metagenomics/api/v1/studies/MGYS00001935?format=csv	https://www.ebi.ac.uk/metagenomics/api/v1/analyses/MGYA00585599?format=csv
MGYA00585628	amplicon	Illumina HiSeq 2500	ILLUMINA	5	703335	540506	NA	NA	540506	540506	540415	0	NA	NA	https://www.ebi.ac.uk/metagenomics/api/v1/runs/ERR2098552?format=csv	https://www.ebi.ac.uk/metagenomics/api/v1/samples/ERS1871423?format=csv	https://www.ebi.ac.uk/metagenomics/api/v1/studies/MGYS00001935?format=csv	https://www.ebi.ac.uk/metagenomics/api/v1/analyses/MGYA00585628?format=csv
MGYA00585691	amplicon	Illumina HiSeq 2500	ILLUMINA	5	1288649	1159064	NA	NA	1159064	1159064	1110020	2	NA	NA	https://www.ebi.ac.uk/metagenomics/api/v1/runs/ERR2098425?format=csv	https://www.ebi.ac.uk/metagenomics/api/v1/samples/ERS1871395?format=csv	https://www.ebi.ac.uk/metagenomics/api/v1/studies/MGYS00001935?format=csv	https://www.ebi.ac.uk/metagenomics/api/v1/analyses/MGYA00585691?format=csv
