# Supplementary material for: Inter-comparison of marine microbiome sampling protocols
Source: ISME Commun. 2023 Aug 19;3:84. doi: 10.1038/s43705-023-00278-w (PMC10439934; doi:10.1038/s43705-023-00278-w)
Supplement: Supplementary file 9 — Supplementary Table S4 [file 43705_2023_278_MOESM9_ESM.xlsx]

## Sheet: Folha1
Supplementary Table S4 - List of samples that were discarded in the rarefaction step. For each one, the unique ID is indicated, the sequencing strategy and taxonomic group.
Sample	Sequencing strategy	Taxonomic group
ERR2098479	MetaB16SV4V5	Prokaryotic
ERR2098489	MetaB16SV4V5	Prokaryotic
ERR2098490	MetaB16SV4V5	Prokaryotic
ERR2098431	MetaB18SV9	Protist
ERR2098434	MetaB18SV9	Protist
ERR2098442	MetaB18SV9	Protist
ERR2098451	MetaB18SV9	Protist
ERR2196986	MetaB18SV9	Protist
ERR2196987	MetaB18SV9	Protist
ERR2098365	Metagenome	Prokaryotic
ERR2098366	Metagenome	Prokaryotic
ERR2098367	Metagenome	Prokaryotic
ERR2098368	Metagenome	Prokaryotic
ERR2098369	Metagenome	Prokaryotic
ERR2098370	Metagenome	Prokaryotic
ERR2098371	Metagenome	Prokaryotic
ERR2098372	Metagenome	Prokaryotic
ERR2098375	Metagenome	Prokaryotic
ERR2098376	Metagenome	Prokaryotic
ERR2098377	Metagenome	Prokaryotic
ERR2098378	Metagenome	Prokaryotic
ERR2098379	Metagenome	Prokaryotic
ERR2098380	Metagenome	Prokaryotic
ERR2098381	Metagenome	Prokaryotic
ERR2098382	Metagenome	Prokaryotic
ERR2098383	Metagenome	Prokaryotic
ERR2098384	Metagenome	Prokaryotic
ERR2098385	Metagenome	Prokaryotic
ERR2098386	Metagenome	Prokaryotic
ERR2098387	Metagenome	Prokaryotic
ERR2098388	Metagenome	Prokaryotic
ERR2098389	Metagenome	Prokaryotic
ERR2098390	Metagenome	Prokaryotic
ERR2098391	Metagenome	Prokaryotic
ERR2098392	Metagenome	Prokaryotic
ERR2098393	Metagenome	Prokaryotic
ERR2098394	Metagenome	Prokaryotic
ERR2098395	Metagenome	Prokaryotic
ERR2098396	Metagenome	Prokaryotic
ERR2098397	Metagenome	Prokaryotic
ERR2098398	Metagenome	Prokaryotic
ERR2098399	Metagenome	Prokaryotic
ERR2098400	Metagenome	Prokaryotic
ERR2098401	Metagenome	Prokaryotic
ERR2098402	Metagenome	Prokaryotic
ERR2098403	Metagenome	Prokaryotic
ERR2098404	Metagenome	Prokaryotic
ERR2098405	Metagenome	Prokaryotic
ERR2098406	Metagenome	Prokaryotic
ERR2098407	Metagenome	Prokaryotic
ERR2098408	Metagenome	Prokaryotic
ERR2098409	Metagenome	Prokaryotic
ERR2098410	Metagenome	Prokaryotic
ERR2098411	Metagenome	Prokaryotic
ERR2196983	Metagenome	Prokaryotic
ERR2196984	Metagenome	Prokaryotic
ERR2196985	Metagenome	Prokaryotic
ERR2098373	Metagenome	Prokaryotic
ERR2098374	Metagenome	Prokaryotic
ERR2098380	Metagenome	Protist
ERR2098398	Metagenome	Protist
ERR2098400	Metagenome	Protist
ERR2098401	Metagenome	Protist
