# Supplementary material for: Inter-comparison of marine microbiome sampling protocols
Source: ISME Commun. 2023 Aug 19;3:84. doi: 10.1038/s43705-023-00278-w (PMC10439934; doi:10.1038/s43705-023-00278-w)
Supplement: Supplementary file 10 — Supplementary Table S5 [file 43705_2023_278_MOESM10_ESM.xlsx]

## Sheet: Folha1
Supplementary Table S5 - Summary of the sequencing results. Centrality metrics are provided for the number of valid raw reads, the final number of high quality paired-reads and their proportions, values were divided by sequencing strategy and taxonomic groups, where applicable.
Reads	Median	IQR	Minimum	Maximum	Mean	Standard deviation	n	Reference gene	Sequencing strategy	Taxonomic group
Raw paired-end	1.46258e+06	267472	714103	2841890	1.45904e+06	353350	60	16S	MetaB16SV4V5	Prokaryotic
Raw paired-end	1322612	319425	670823	3876463	1.49895e+06	559604	47	18S	MetaB18SV9	Protist
Raw paired-end	58122461	1.28638e+07	36573050	123310150	6.13684e+07	1.72598e+07	50	16S and 18S	Metagenome	Prokaryotic/Protist
High quality paired	660878	438932	169945	1517860	680518	286604	60	16S	MetaB16SV4V5	Prokaryotic
High quality paired	23376.5	43212.8	628	98749	28359.7	23219.3	50	16S and 18S	Metagenome	Prokaryotic
High quality paired	173379	348105	66912	1889838	361405	406020	47	18S	MetaB18SV9	Protist
High quality paired	244105	2807.25	396	9160	3276.88	2097.24	50	16S and 18S	Metagenome	Protist
Percentage high quality/raw	50.6943	30.4783	13.3776	72.4689	46.9175	16.4915	60	16S	MetaB16SV4V5	Prokaryotic
Percentage high quality/raw	0.0394867	0.0664251	0.00109338	0.0975812	0.0450112	0.0334687	50	16S and 18S	Metagenome	Prokaryotic
Percentage high quality/raw	13.0541	26.1284	6.21388	60.3398	21.4046	16.6464	47	18S	MetaB18SV9	Protist
Percentage high quality/raw	0.00505222	0.00458338	0.000600001	0.0121017	0.00541785	0.00305857	50	16S and 18S	Metagenome	Protist
