# Supplementary material for: Inter-comparison of marine microbiome sampling protocols
Source: ISME Commun. 2023 Aug 19;3:84. doi: 10.1038/s43705-023-00278-w (PMC10439934; doi:10.1038/s43705-023-00278-w)
Supplement: Supplementary file 11 — Supplementary Table S6 [file 43705_2023_278_MOESM11_ESM.xlsx]

## Sheet: Folha1
Supplementary Table S6 - Number of prokaryotic taxonomic lineages obtained in each sample. Relevant information for the samples was added.
Sample	Species richness	Number of paired reads	Taxonomic group	Sample alias	Protocol	Size fraction	Sequencing strategy	Planned volume	Effected volume (L)	Filter type	Filtration method	Replicate	Sequencing platform	Raw reads
ERR2098456	376	250000	Prokaryotic	EMOSE_N020000414	SEQ-(2.5L-on-sterivex)	>0.22 µm	MetaB16SV4V5	4x2.5L combined	10	sterivex	filter	R01	Hiseq 2500 Rapid	1702821
ERR2098457	374	250000	Prokaryotic	EMOSE_N010000414	SEQ-(2.5L-on-sterivex)	>0.22 µm	MetaB16SV4V5	2.5L	2.5	sterivex	filter	R01.1	Hiseq 2500 Rapid	1616639
ERR2098458	373	250000	Prokaryotic	EMOSE_N010000416	SEQ-(2.5L-on-sterivex)	>0.22 µm	MetaB16SV4V5	2.5L	2.5	sterivex	filter	R01.2	Hiseq 2500 Rapid	1592864
ERR2098459	356	250000	Prokaryotic	EMOSE_N010000415	SEQ-(2.5L-on-sterivex)	>0.22 µm	MetaB16SV4V5	2.5L	2.5	sterivex	filter	R01.3	Hiseq 2500 Rapid	1580015
ERR2098460	316	250000	Prokaryotic	EMOSE_N010000417	SEQ-(2.5L-on-sterivex)	>0.22 µm	MetaB16SV4V5	2.5L	2.5	sterivex	filter	R01.4	Hiseq 2500 Rapid	938513
ERR2098461	319	250000	Prokaryotic	EMOSE_N010000417	SEQ-(2.5L-on-sterivex)	>0.22 µm	MetaB16SV4V5	2.5L	2.5	sterivex	filter	R01.4	Hiseq 2500 Rapid	1885949
ERR2098465	330	250000	Prokaryotic	EMOSE_N010000418	SEQ-(10L-on-membrane)	>0.22 µm	MetaB16SV4V5	10L	10	membrane	filter	R01	Hiseq 2500 Rapid	757465
ERR2098466	314	250000	Prokaryotic	EMOSE_N010000418	SEQ-(10L-on-membrane)	>0.22 µm	MetaB16SV4V5	10L	10	membrane	filter	R01	Hiseq 2500 Rapid	1451864
ERR2098467	372	250000	Prokaryotic	EMOSE_N010000424	SEQ-(10L-on-membrane)	>0.22 µm	MetaB16SV4V5	10L	10	membrane	filter	R02	Hiseq 2500 Rapid	1354917
ERR2098468	297	250000	Prokaryotic	EMOSE_N010000407	SEQ-(10L-on-membrane)	>0.22 µm	MetaB16SV4V5	10L	10	membrane	filter	R03	Hiseq 2500 Rapid	862536
ERR2098469	300	250000	Prokaryotic	EMOSE_N010000407	SEQ-(10L-on-membrane)	>0.22 µm	MetaB16SV4V5	10L	10	membrane	filter	R03	Hiseq 2500 Rapid	1709497
ERR2098470	629	250000	Prokaryotic	EMOSE_N010000385	SEQ-(100L-on-membrane)	>20 µm	MetaB16SV4V5	100L	30	membrane	filter>filter>filter	R123	Hiseq 2500 Rapid	1467403
ERR2098471	361	250000	Prokaryotic	EMOSE_N010000368	SEQ-(10L-on-membrane)	0.22-3 µm	MetaB16SV4V5	10L	10	membrane	filter>filter	R01	Hiseq 2500 Rapid	1375938
ERR2098472	375	250000	Prokaryotic	EMOSE_N010000401	SEQ-(10L-on-membrane)	0.22-3 µm	MetaB16SV4V5	10L	10	membrane	filter>filter	R02	Hiseq 2500 Rapid	1442129
ERR2098473	341	250000	Prokaryotic	EMOSE_N010000995	SEQ-(10L-on-membrane)	0.22-3 µm	MetaB16SV4V5	10L	10	membrane	filter>filter	R03	Hiseq 2500 Rapid	1514596
ERR2098474	521	250000	Prokaryotic	EMOSE_N010000369	SEQ-(10L-on-membrane)	3-20 µm	MetaB16SV4V5	10L	10	membrane	filter>filter	R01	Hiseq 2500 Rapid	1528859
ERR2098475	493	250000	Prokaryotic	EMOSE_N010000402	SEQ-(10L-on-membrane)	3-20 µm	MetaB16SV4V5	10L	10	membrane	filter>filter	R02	Hiseq 2500 Rapid	1675361
ERR2098476	525	250000	Prokaryotic	EMOSE_N010000408	SEQ-(10L-on-membrane)	3-20 µm	MetaB16SV4V5	10L	10	membrane	filter>filter	R03	Hiseq 2500 Rapid	1618656
ERR2098477	552	250000	Prokaryotic	EMOSE_N010000386	SEQ-(100L-on-membrane)	>20 µm	MetaB16SV4V5	100L	120	membrane	filter>filter>filter	R01	Hiseq 2500 Rapid	1334928
ERR2098478	588	250000	Prokaryotic	EMOSE_N010000384	SEQ-(100L-on-membrane)	>20 µm	MetaB16SV4V5	100L	100	membrane	filter>filter>filter	R02	Hiseq 2500 Rapid	1354586
ERR2098480	335	250000	Prokaryotic	EMOSE_N010000372	SEQ-(100L-on-membrane)	0.22-3 µm	MetaB16SV4V5	100L	60	membrane	filter>filter>filter	R01	Hiseq 2500 Rapid	1565249
ERR2098481	325	250000	Prokaryotic	EMOSE_N010000405	SEQ-(100L-on-membrane)	0.22-3 µm	MetaB16SV4V5	100L	100	membrane	filter>filter>filter	R02	Hiseq 2500 Rapid	1275965
ERR2098482	315	250000	Prokaryotic	EMOSE_N010000411	SEQ-(100L-on-membrane)	0.22-3 µm	MetaB16SV4V5	100L	60	membrane	filter>filter>filter	R03	Hiseq 2500 Rapid	1464829
ERR2098483	453	250000	Prokaryotic	EMOSE_N010000373	SEQ-(100L-on-membrane)	3-20 µm	MetaB16SV4V5	100L	60	membrane	filter>filter>filter	R01	Hiseq 2500 Rapid	1364727
ERR2098484	418	250000	Prokaryotic	EMOSE_N010000406	SEQ-(100L-on-membrane)	3-20 µm	MetaB16SV4V5	100L	100	membrane	filter>filter>filter	R02	Hiseq 2500 Rapid	1287010
ERR2098485	455	250000	Prokaryotic	EMOSE_N010000412	SEQ-(100L-on-membrane)	3-20 µm	MetaB16SV4V5	100L	60	membrane	filter>filter>filter	R03	Hiseq 2500 Rapid	1279353
ERR2098486	581	250000	Prokaryotic	EMOSE_N020000374	SEQ-(100L-on-membrane)	>20 µm	MetaB16SV4V5	5x100L	496	membrane	filter>filter>filtrate>filter	R00	Hiseq 2500 Rapid	1436137
ERR2098487	487	250000	Prokaryotic	EMOSE_N010000374	SEQ-(100L-on-membrane)	>20 µm	MetaB16SV4V5	100L	100	membrane	filter>filter>filtrate>filter	R01	Hiseq 2500 Rapid	827581
ERR2098488	483	250000	Prokaryotic	EMOSE_N010000374	SEQ-(100L-on-membrane)	>20 µm	MetaB16SV4V5	100L	100	membrane	filter>filter>filtrate>filter	R01	Hiseq 2500 Rapid	1640632
ERR2098491	547	250000	Prokaryotic	EMOSE_N010000376	SEQ-(100L-on-membrane)	>20 µm	MetaB16SV4V5	100L	100	membrane	filter>filter>filtrate>filter	R03	Hiseq 2500 Rapid	1367559
ERR2098492	319	250000	Prokaryotic	EMOSE_N020000340	SEQ-(100L-on-membrane)	0.22-3 µm	MetaB16SV4V5	5x100L	496	membrane	filter>filter>filtrate>filter	R00	Hiseq 2500 Rapid	1600302
ERR2098493	339	250000	Prokaryotic	EMOSE_N010000340	SEQ-(100L-on-membrane)	0.22-3 µm	MetaB16SV4V5	100L	100	membrane	filter>filter>filtrate>filter	R01	Hiseq 2500 Rapid	1743561
ERR2098494	335	250000	Prokaryotic	EMOSE_N010000344	SEQ-(100L-on-membrane)	0.22-3 µm	MetaB16SV4V5	100L	100	membrane	filter>filter>filtrate>filter	R02	Hiseq 2500 Rapid	1388149
ERR2098495	382	250000	Prokaryotic	EMOSE_N010000346	SEQ-(100L-on-membrane)	0.22-3 µm	MetaB16SV4V5	100L	100	membrane	filter>filter>filtrate>filter	R03	Hiseq 2500 Rapid	1678640
ERR2098496	423	250000	Prokaryotic	EMOSE_N020000342	SEQ-(100L-on-membrane)	3-20 µm	MetaB16SV4V5	5x100L	496	membrane	filter>filter>filtrate>filter	R00	Hiseq 2500 Rapid	1566627
ERR2098497	440	250000	Prokaryotic	EMOSE_N030000342	SEQ-(100L-on-membrane)	3-20 µm	MetaB16SV4V5	2x50L	100	membrane	filter>filter>filtrate>filter	R01	Hiseq 2500 Rapid	1195659
ERR2098498	467	250000	Prokaryotic	EMOSE_N010000345	SEQ-(100L-on-membrane)	3-20 µm	MetaB16SV4V5	100L	100	membrane	filter>filter>filtrate>filter	R02	Hiseq 2500 Rapid	2841890
ERR2098499	370	250000	Prokaryotic	EMOSE_N010000347	SEQ-(100L-on-membrane)	3-20 µm	MetaB16SV4V5	100L	100	membrane	filter>filter>filtrate>filter	R03	Hiseq 2500 Rapid	1178917
ERR2098500	360	250000	Prokaryotic	EMOSE_N010000347	SEQ-(100L-on-membrane)	3-20 µm	MetaB16SV4V5	100L	100	membrane	filter>filter>filtrate>filter	R03	Hiseq 2500 Rapid	2318886
ERR2098501	654	250000	Prokaryotic	EMOSE_N020000704	SEQ-(100L-on-membrane)	>20 µm	MetaB16SV4V5	10x100L	1000	membrane	filter>filter>filtrate>filter	R00	Hiseq 2500 Rapid	1599500
ERR2098502	622	250000	Prokaryotic	EMOSE_N010000715	SEQ-(100L-on-membrane)	>20 µm	MetaB16SV4V5	100L	100	membrane	filter>filter>filtrate>filter	R11	Hiseq 2500 Rapid	1432635
ERR2098503	297	250000	Prokaryotic	EMOSE_N020000684	SEQ-(100L-on-membrane)	0.22-3 µm	MetaB16SV4V5	10x100L	1000	membrane	filter>filter>filtrate>filter	R00	Hiseq 2500 Rapid	1640632
ERR2098504	318	250000	Prokaryotic	EMOSE_N030000829	SEQ-(100L-on-membrane)	0.22-3 µm	MetaB16SV4V5	100L	100	membrane	filter>filter>filtrate>filter	R11	Hiseq 2500 Rapid	1463351
ERR2098505	447	250000	Prokaryotic	EMOSE_N020000685	SEQ-(100L-on-membrane)	3-20 µm	MetaB16SV4V5	10x100L	1000	membrane	filter>filter>filtrate>filter	R00	Hiseq 2500 Rapid	1612335
ERR2098506	468	250000	Prokaryotic	EMOSE_N010000830	SEQ-(100L-on-membrane)	3-20 µm	MetaB16SV4V5	100L	100	membrane	filter>filter>filtrate>filter	R11	Hiseq 2500 Rapid	1367732
ERR2098509	656	250000	Prokaryotic	EMOSE_N010000385	SEQ-(100L-on-membrane)	>20 µm	MetaB16SV4V5	100L	30	membrane	filter>filter>filter	R123	Hiseq 2500 Rapid	1536801
ERR2098510	592	250000	Prokaryotic	EMOSE_N010000386	SEQ-(100L-on-membrane)	>20 µm	MetaB16SV4V5	100L	120	membrane	filter>filter>filter	R01	Hiseq 2500 Rapid	1588114
ERR2098511	518	250000	Prokaryotic	EMOSE_N020000374	SEQ-(100L-on-membrane)	>20 µm	MetaB16SV4V5	5x100L	496	membrane	filter>filter>filtrate>filter	R00	Hiseq 2500 Rapid	924393
ERR2098512	513	250000	Prokaryotic	EMOSE_N020000374	SEQ-(100L-on-membrane)	>20 µm	MetaB16SV4V5	5x100L	496	membrane	filter>filter>filtrate>filter	R00	Hiseq 2500 Rapid	1849573
ERR2098513	529	250000	Prokaryotic	EMOSE_N010000376	SEQ-(100L-on-membrane)	>20 µm	MetaB16SV4V5	100L	100	membrane	filter>filter>filtrate>filter	R03	Hiseq 2500 Rapid	1401933
ERR2098514	670	250000	Prokaryotic	EMOSE_N020000704	SEQ-(100L-on-membrane)	>20 µm	MetaB16SV4V5	10x100L	1000	membrane	filter>filter>filtrate>filter	R00	Hiseq 2500 Rapid	1682949
ERR2196989	656	250000	Prokaryotic	EMOSE_N040000374	SEQ-(100L-on-membrane)	>20 µm	MetaB16SV4V5	8x100L	776	membrane	filter>filter>filtrate>filter	R00	MiSeq	1309556
ERR2196990	307	250000	Prokaryotic	EMOSE_N040000340	SEQ-(100L-on-membrane)	0.22-3 µm	MetaB16SV4V5	8x100L	716	membrane	filter>filter>filtrate>filter	R00	MiSeq	768969
ERR2196991	443	250000	Prokaryotic	EMOSE_N040000342	SEQ-(100L-on-membrane)	3-20 µm	MetaB16SV4V5	8x100L	716	membrane	filter>filter>filtrate>filter	R00	MiSeq	1791873
ERR2098463	338	250000	Prokaryotic	EMOSE_N020000421	SEQ-(2.5L-on-sterivex)	>0.22 µm	MetaB16SV4V5	4x2.5L combined	10	sterivex	filter	R02	Hiseq 2500 Rapid	1876803
ERR2098464	382	250000	Prokaryotic	EMOSE_N020000991	SEQ-(2.5L-on-sterivex)	>0.22 µm	MetaB16SV4V5	4x2.5L combined	10	sterivex	filter	R03	Hiseq 2500 Rapid	1461818
ERR2098462	338	250000	Prokaryotic	EMOSE_N020000421	SEQ-(2.5L-on-sterivex)	>0.22 µm	MetaB16SV4V5	4x2.5L combined	10	sterivex	filter	R02	Hiseq 2500 Rapid	915182
ERR2098365	187	10000	Prokaryotic	EMOSE_N010000413	SEQ-(1L-on-sterivex)	>0.22 µm	MetaG	1L	1	sterivex	filter	R01	Hiseq 4000	53285418
ERR2098366	163	10000	Prokaryotic	EMOSE_N010000990	SEQ-(1L-on-sterivex)	>0.22 µm	MetaG	1L	1	sterivex	filter	R02	Hiseq 4000	57222780
ERR2098367	182	10000	Prokaryotic	EMOSE_N010000419	SEQ-(1L-on-sterivex)	>0.22 µm	MetaG	1L	1	sterivex	filter	R03	Hiseq 4000	51280978
ERR2098368	169	10000	Prokaryotic	EMOSE_N020000414	SEQ-(2.5L-on-sterivex)	>0.22 µm	MetaG	4x2.5L combined	10	sterivex	filter	R01	Hiseq 4000	62620125
ERR2098369	174	10000	Prokaryotic	EMOSE_N010000414	SEQ-(2.5L-on-sterivex)	>0.22 µm	MetaG	2.5L	2.5	sterivex	filter	R01.1	Hiseq 4000	52783620
ERR2098370	165	10000	Prokaryotic	EMOSE_N010000416	SEQ-(2.5L-on-sterivex)	>0.22 µm	MetaG	2.5L	2.5	sterivex	filter	R01.2	Hiseq 4000	63354597
ERR2098371	172	10000	Prokaryotic	EMOSE_N010000415	SEQ-(2.5L-on-sterivex)	>0.22 µm	MetaG	2.5L	2.5	sterivex	filter	R01.3	Hiseq 4000	44454850
ERR2098372	173	10000	Prokaryotic	EMOSE_N010000417	SEQ-(2.5L-on-sterivex)	>0.22 µm	MetaG	2.5L	2.5	sterivex	filter	R01.4	Hiseq 4000	61958256
ERR2098375	180	10000	Prokaryotic	EMOSE_N010000418	SEQ-(10L-on-membrane)	>0.22 µm	MetaG	10L	10	membrane	filter	R01	Hiseq 4000	53045526
ERR2098376	167	10000	Prokaryotic	EMOSE_N010000424	SEQ-(10L-on-membrane)	>0.22 µm	MetaG	10L	10	membrane	filter	R02	Hiseq 4000	53037251
ERR2098377	153	10000	Prokaryotic	EMOSE_N010000407	SEQ-(10L-on-membrane)	>0.22 µm	MetaG	10L	10	membrane	filter	R03	Hiseq 4000	77338442
ERR2098379	171	10000	Prokaryotic	EMOSE_N010000368	SEQ-(10L-on-membrane)	0.22-3 µm	MetaG	10L	10	membrane	filter>filter	R01	Hiseq 4000	62351151
ERR2098380	150	10000	Prokaryotic	EMOSE_N010000401	SEQ-(10L-on-membrane)	0.22-3 µm	MetaG	10L	10	membrane	filter>filter	R02	Hiseq 4000	45107289
ERR2098381	157	10000	Prokaryotic	EMOSE_N010000995	SEQ-(10L-on-membrane)	0.22-3 µm	MetaG	10L	10	membrane	filter>filter	R03	Hiseq 4000	52029104
ERR2098388	159	10000	Prokaryotic	EMOSE_N010000372	SEQ-(100L-on-membrane)	0.22-3 µm	MetaG	100L	60	membrane	filter>filter>filter	R01	Hiseq 4000	67061677
ERR2098389	157	10000	Prokaryotic	EMOSE_N010000405	SEQ-(100L-on-membrane)	0.22-3 µm	MetaG	100L	100	membrane	filter>filter>filter	R02	Hiseq 4000	65732965
ERR2098390	162	10000	Prokaryotic	EMOSE_N010000411	SEQ-(100L-on-membrane)	0.22-3 µm	MetaG	100L	60	membrane	filter>filter>filter	R03	Hiseq 4000	55476391
ERR2098391	208	10000	Prokaryotic	EMOSE_N010000373	SEQ-(100L-on-membrane)	3-20 µm	MetaG	100L	60	membrane	filter>filter>filter	R01	Hiseq 4000	58808515
ERR2098392	181	10000	Prokaryotic	EMOSE_N010000406	SEQ-(100L-on-membrane)	3-20 µm	MetaG	100L	100	membrane	filter>filter>filter	R02	Hiseq 4000	47188564
ERR2098393	217	10000	Prokaryotic	EMOSE_N010000412	SEQ-(100L-on-membrane)	3-20 µm	MetaG	100L	60	membrane	filter>filter>filter	R03	Hiseq 4000	49725351
ERR2098398	151	10000	Prokaryotic	EMOSE_N020000340	SEQ-(100L-on-membrane)	0.22-3 µm	MetaG	5x100L	496	membrane	filter>filter>filtrate>filter	R00	Hiseq 4000	66233645
ERR2098399	155	10000	Prokaryotic	EMOSE_N010000340	SEQ-(100L-on-membrane)	0.22-3 µm	MetaG	100L	100	membrane	filter>filter>filtrate>filter	R01	Hiseq 4000	62157238
ERR2098400	155	10000	Prokaryotic	EMOSE_N010000344	SEQ-(100L-on-membrane)	0.22-3 µm	MetaG	100L	100	membrane	filter>filter>filtrate>filter	R02	Hiseq 4000	65999920
ERR2098401	149	10000	Prokaryotic	EMOSE_N010000346	SEQ-(100L-on-membrane)	0.22-3 µm	MetaG	100L	100	membrane	filter>filter>filtrate>filter	R03	Hiseq 4000	62779493
ERR2098402	187	10000	Prokaryotic	EMOSE_N020000342	SEQ-(100L-on-membrane)	3-20 µm	MetaG	5x100L	496	membrane	filter>filter>filtrate>filter	R00	Hiseq 4000	56121119
ERR2098403	195	10000	Prokaryotic	EMOSE_N030000342	SEQ-(100L-on-membrane)	3-20 µm	MetaG	2x50L	100	membrane	filter>filter>filtrate>filter	R01	Hiseq 4000	64830155
ERR2098405	195	10000	Prokaryotic	EMOSE_N010000347	SEQ-(100L-on-membrane)	3-20 µm	MetaG	100L	100	membrane	filter>filter>filtrate>filter	R03	Hiseq 4000	54872993
ERR2098408	149	10000	Prokaryotic	EMOSE_N020000684	SEQ-(100L-on-membrane)	0.22-3 µm	MetaG	10x100L	1000	membrane	filter>filter>filtrate>filter	R00	Hiseq 4000	63557321
ERR2098409	137	10000	Prokaryotic	EMOSE_N030000829	SEQ-(100L-on-membrane)	0.22-3 µm	MetaG	100L	100	membrane	filter>filter>filtrate>filter	R11	Hiseq 4000	75328760
ERR2098410	241	10000	Prokaryotic	EMOSE_N020000685	SEQ-(100L-on-membrane)	3-20 µm	MetaG	10x100L	1000	membrane	filter>filter>filtrate>filter	R00	Hiseq 4000	81628664
ERR2098411	216	10000	Prokaryotic	EMOSE_N010000830	SEQ-(100L-on-membrane)	3-20 µm	MetaG	100L	100	membrane	filter>filter>filtrate>filter	R11	Hiseq 4000	69589594
ERR2196984	145	10000	Prokaryotic	EMOSE_N040000340	SEQ-(100L-on-membrane)	0.22-3 µm	MetaG	8x100L	716	membrane	filter>filter>filtrate>filter	R00	RHS4000	114349577
ERR2196985	204	10000	Prokaryotic	EMOSE_N040000342	SEQ-(100L-on-membrane)	3-20 µm	MetaG	8x100L	716	membrane	filter>filter>filtrate>filter	R00	RHS4000	123310150
ERR2098373	156	10000	Prokaryotic	EMOSE_N020000421	SEQ-(2.5L-on-sterivex)	>0.22 µm	MetaG	4x2.5L combined	10	sterivex	filter	R02	Hiseq 4000	65165356
ERR2098374	171	10000	Prokaryotic	EMOSE_N020000991	SEQ-(2.5L-on-sterivex)	>0.22 µm	MetaG	4x2.5L combined	10	sterivex	filter	R03	Hiseq 4000	64317957
