# Supplementary material for: Inter-comparison of marine microbiome sampling protocols
Source: ISME Commun. 2023 Aug 19;3:84. doi: 10.1038/s43705-023-00278-w (PMC10439934; doi:10.1038/s43705-023-00278-w)
Supplement: Supplementary file 12 — Supplementary Table S7 [file 43705_2023_278_MOESM12_ESM.xlsx]

## Sheet: Folha1
Supplementary Table S7 - Details on the statistical tests for the prokaryotic species richness.
Statistical test	Sequencing strategy	Taxonomic group	Volume (L)	Response variable	Independent variable 1	Independent variable 1 (n)	Independent variable 2	Independent variable 2 (n)	Total n	df	Statistic	p-value	Adjusted p-value	Significance of adjusted p-value	alpha
Mann-Whitney	Metagenome	Prokaryotic	10	Species richness	>0.22 µm	3	0.22-3 µm	3	NA	NA	6	0.7	0.7	ns	0.05
Kruskal-Wallis	MetaB16SV4V5	Prokaryotic	10	Species richness	NA				11	2	7.46667	0.0239	0.0239	*	0.05
Dunn test	MetaB16SV4V5	Prokaryotic	10	Species richness	>0.22 µm	5	0.22-3 µm	3	NA		1.21106	0.225872	0.677617	ns	0.05
					>0.22 µm	5	3-20 µm	3			2.72489	0.00643238	0.0192971	*	0.05
					0.22-3 µm	3	3-20 µm	3			1.35401	0.175734	0.527203	ns	0.05
Kruskal-Wallis	MetaB16SV4V5	Prokaryotic	10	Species richness	NA				17	2	13.4301	0.00121	0.00121	**	0.05
Dunn test	MetaB16SV4V5	Prokaryotic	10	Species richness	0.22-3 µm	5	3-20 µm	6	NA		1.55887	0.119028	0.357084	ns	0.05
					0.22-3 µm	5	>20 µm	6			3.63009	0.000283324	0.000849973	***	0.05
					3-20 µm	6	>20 µm	6			2.17232	0.0298319	0.0894956	ns	0.05
Mann-Whitney	Metagenome	Prokaryotic	100	Species richness	0.22-3 µm	5	3-20 µm	4	NA	NA	0	0.0189	0.0189	*	0.05
Mann-Whitney	MetaB16SV4V5	Prokaryotic	100	Species richness	membrane	5	sterivex	4	NA	NA	2	0.0651	0.1302	ns	0.05
Mann-Whitney	Metagenome	Prokaryotic	100	Species richness	membrane	3	sterivex	3	NA	NA	4	1	1	ns	0.05
Mann-Whitney	MetaB16SV4V5	Prokaryotic	100	Species richness	2022-02-05	5	10	4	NA	NA	6	0.389	0.778	ns	0.05
Mann-Whitney	Metagenome	Prokaryotic	100	Species richness	2022-02-05	4	10	3	NA	NA	10	0.229	0.458	ns	0.05
notes:	NA - Not applicable
	df - degrees of freedom
	ns - non significant
