# Supplementary material for: Inter-comparison of marine microbiome sampling protocols
Source: ISME Commun. 2023 Aug 19;3:84. doi: 10.1038/s43705-023-00278-w (PMC10439934; doi:10.1038/s43705-023-00278-w)
Supplement: Supplementary file 13 — Supplementary Table S8 [file 43705_2023_278_MOESM13_ESM.xlsx]

## Sheet: Folha1
Supplementary Table S8 - Details on the PERMANOVA analysis of prokaryotic communities and betadisper permutations for verification of homogeneity of variance prerequisite.
Statistical test	Taxonomic group	Sequencing strategy	Response variable	Independent variable	Model formula	df	Sum of squares	r-squared	Mean squared	Permutations	F statistic	p-value	Significance	Alpha	Passed homogeneity of variance test? (by permutation of betadisper)
PERMANOVA	Prokaryotic	MetaB16SV4V5	Community composition	volume	volume	1	0.104048	0.034448	NA	999	6.23625	0.002	Significant	0.05	NA
				size fraction	size fraction	3	2.08102	0.688984		999	41.5764	0.001	Significant	0.05
				volume for each size fraction	volume:size fraction	3	0.0178198	0.00589978		999	0.356019	0.909	Not significant	0.05
			NA		Residual	49	0.817532	0.270668	NA
					Total	56	3.02042	1
Betadisper	Prokaryotic	MetaB16SV4V5	Distance from centroid	size fraction	size fraction	3	0.0977933	NA	0.0325978	999	10.7587	0.001	Significant	0.05	yes
					Residual	53	0.160585		0.0030299
				volume	volume	9	0.231958	NA	0.0257731	999	3.0068	0.022	Significant	0.05	yes
					Residual	47	0.402865		0.0085716
PERMANOVA	Prokaryotic	Metagenome	Community composition	volume	volume	1	0.0121967	0.0728966	NA	999	3.7518	0.007	Significant	0.05	NA
				size fraction	size fraction	2	0.0520616	0.31116		999	8.00731	0.001	Significant	0.05
				volume for each size fraction	volume:size fraction	2	0.00878087	0.0524812		999	1.35054	0.205	Not significant	0.05
			NA		Residual	29	0.0942754	0.563462	NA
					Total	34	0.167315	1
Betadisper	Prokaryotic	Metagenome	Distance from centroid	size fraction	size fraction	2	0.00107822	NA	0.000539108	999	1.26186	0.294	Not significant	0.05	no
					Residual	32	0.0136714		0.000427231
				volume	volume	7	0.00708894	NA	0.00101271	999	3.00117	0.02	Significant	0.05	yes
					Residual	27	0.00911079		0.000337437
Notes:	df - degrees of freedom
	NA - not applicable
