# Supplementary material for: Inter-comparison of marine microbiome sampling protocols
Source: ISME Commun. 2023 Aug 19;3:84. doi: 10.1038/s43705-023-00278-w (PMC10439934; doi:10.1038/s43705-023-00278-w)
Supplement: Supplementary file 14 — Supplementary Table S9 [file 43705_2023_278_MOESM14_ESM.xlsx]

## Sheet: betadisper_prokaryotes
Supplementary Table S9 - Details of the Tukey test for significance between differences in prokaryotic communities distance to centroids of size fractions, calculated by betadisper.
Sequencing_strategy	Taxonomy	Comparison	Difference to centroid	Lower	Upper	p-value adjusted	Significance	Alpha
MetaB16SV4V5	Prokaryotes	0.22-3 µm->0.22 µm	-0.00206403	-0.0582993	0.0541712	0.999665	Not significant	0.05
		3-20 µm->0.22 µm	0.098275	0.0430909	0.153459	0.000100476	Significant	0.05
		>20 µm->0.22 µm	0.0574111	0.00397942	0.110843	0.0306639	Significant	0.05
		3-20 µm-0.22-3 µm	0.100339	0.0441038	0.156574	9.74054e-05	Significant	0.05
		>20 µm-0.22-3 µm	0.0594752	0.00495843	0.113992	0.0274163	Significant	0.05
		>20 µm-3-20 µm	-0.0408639	-0.0942956	0.0125679	0.190595	Not significant	0.05
MetaG		0.22-3 µm->0.22 µm	0.0081486	-0.011774	0.0280712	0.579074	Not significant	0.05
		3-20 µm->0.22 µm	0.0139087	-0.0081165	0.035934	0.280968	Not significant	0.05
		3-20 µm-0.22-3 µm	0.00576015	-0.0162651	0.0277854	0.797799	Not significant	0.05
