# Supplementary material for: Inter-comparison of marine microbiome sampling protocols
Source: ISME Commun. 2023 Aug 19;3:84. doi: 10.1038/s43705-023-00278-w (PMC10439934; doi:10.1038/s43705-023-00278-w)
Supplement: Supplementary file 15 — Supplementary Table S10 [file 43705_2023_278_MOESM15_ESM.xlsx]

## Sheet: Folha1
Supplementary Table S10 - Protists species richness for each sample. Relevant information for the samples was added.
Sample	Species richness	Number of paired reads	Taxonomic group	Sample alias	Protocol	Size fraction	Sequencing strategy	Planned volume	Effected volume (L)	Filter type	Filtration method	Replicate	Sequencing platform	Raw reads
ERR2098412	354	100000	Protist	EMOSE_N020000414	SEQ-(2.5L-on-sterivex)	>0.22 µm	MetaB18SV9	4x2.5L combined	10	sterivex	filter	R01	Hiseq 2500R	1245066
ERR2098413	352	100000	Protist	EMOSE_N010000414	SEQ-(2.5L-on-sterivex)	>0.22 µm	MetaB18SV9	2.5L	2.5	sterivex	filter	R01.1	Hiseq 2500R	1309090
ERR2098414	337	100000	Protist	EMOSE_N010000416	SEQ-(2.5L-on-sterivex)	>0.22 µm	MetaB18SV9	2.5L	2.5	sterivex	filter	R01.2	Hiseq 2500R	1140014
ERR2098415	345	100000	Protist	EMOSE_N010000415	SEQ-(2.5L-on-sterivex)	>0.22 µm	MetaB18SV9	2.5L	2.5	sterivex	filter	R01.3	Hiseq 2500R	1312122
ERR2098416	341	100000	Protist	EMOSE_N010000417	SEQ-(2.5L-on-sterivex)	>0.22 µm	MetaB18SV9	2.5L	2.5	sterivex	filter	R01.4	Hiseq 2500R	1252895
ERR2098419	372	100000	Protist	EMOSE_N010000418	SEQ-(10L-on-membrane)	>0.22 µm	MetaB18SV9	10L	10	membrane	filter	R01	Hiseq 2500R	1640245
ERR2098420	380	100000	Protist	EMOSE_N010000424	SEQ-(10L-on-membrane)	>0.22 µm	MetaB18SV9	10L	10	membrane	filter	R02	Hiseq 2500R	1597616
ERR2098421	290	100000	Protist	EMOSE_N010000407	SEQ-(10L-on-membrane)	>0.22 µm	MetaB18SV9	10L	10	membrane	filter	R03	Hiseq 2500R	1303251
ERR2098422	334	100000	Protist	EMOSE_N010000385	SEQ-(100L-on-membrane)	>20 µm	MetaB18SV9	100L	30	membrane	filter>filter>filter	R123	Hiseq 2500R	1597770
ERR2098423	289	100000	Protist	EMOSE_N010000368	SEQ-(10L-on-membrane)	0.22-3 µm	MetaB18SV9	10L	10	membrane	filter>filter	R01	Hiseq 2500R	1316755
ERR2098424	289	100000	Protist	EMOSE_N010000401	SEQ-(10L-on-membrane)	0.22-3 µm	MetaB18SV9	10L	10	membrane	filter>filter	R02	Hiseq 2500R	1580808
ERR2098425	338	100000	Protist	EMOSE_N010000995	SEQ-(10L-on-membrane)	0.22-3 µm	MetaB18SV9	10L	10	membrane	filter>filter	R03	Hiseq 2500R	1296997
ERR2098426	357	100000	Protist	EMOSE_N010000369	SEQ-(10L-on-membrane)	3-20 µm	MetaB18SV9	10L	10	membrane	filter>filter	R01	Hiseq 2500R	1520982
ERR2098427	341	100000	Protist	EMOSE_N010000402	SEQ-(10L-on-membrane)	3-20 µm	MetaB18SV9	10L	10	membrane	filter>filter	R02	Hiseq 2500R	1539706
ERR2098428	338	100000	Protist	EMOSE_N010000408	SEQ-(10L-on-membrane)	3-20 µm	MetaB18SV9	10L	10	membrane	filter>filter	R03	Hiseq 2500R	1438870
ERR2098429	368	100000	Protist	EMOSE_N010000386	SEQ-(100L-on-membrane)	>20 µm	MetaB18SV9	100L	120	membrane	filter>filter>filter	R01	Hiseq 2500R	1800125
ERR2098430	353	100000	Protist	EMOSE_N010000384	SEQ-(100L-on-membrane)	>20 µm	MetaB18SV9	100L	100	membrane	filter>filter>filter	R02	Hiseq 2500R	1322612
ERR2098432	293	100000	Protist	EMOSE_N010000372	SEQ-(100L-on-membrane)	0.22-3 µm	MetaB18SV9	100L	60	membrane	filter>filter>filter	R01	Hiseq 2500R	1135733
ERR2098433	311	100000	Protist	EMOSE_N010000405	SEQ-(100L-on-membrane)	0.22-3 µm	MetaB18SV9	100L	100	membrane	filter>filter>filter	R02	Hiseq 2500R	1356752
ERR2098435	369	100000	Protist	EMOSE_N010000373	SEQ-(100L-on-membrane)	3-20 µm	MetaB18SV9	100L	60	membrane	filter>filter>filter	R01	Hiseq 2500R	1682247
ERR2098436	372	100000	Protist	EMOSE_N010000406	SEQ-(100L-on-membrane)	3-20 µm	MetaB18SV9	100L	100	membrane	filter>filter>filter	R02	Hiseq 2500R	1397410
ERR2098437	377	100000	Protist	EMOSE_N010000412	SEQ-(100L-on-membrane)	3-20 µm	MetaB18SV9	100L	60	membrane	filter>filter>filter	R03	Hiseq 2500R	1186421
ERR2098438	383	100000	Protist	EMOSE_N020000374	SEQ-(100L-on-membrane)	>20 µm	MetaB18SV9	5x100L	496	membrane	filter>filter>filtrate>filter	R00	Hiseq 2500R	1579717
ERR2098439	351	100000	Protist	EMOSE_N010000374	SEQ-(100L-on-membrane)	>20 µm	MetaB18SV9	100L	100	membrane	filter>filter>filtrate>filter	R01	Hiseq 2500R	1875489
ERR2098440	366	100000	Protist	EMOSE_N010000375	SEQ-(100L-on-membrane)	>20 µm	MetaB18SV9	100L	100	membrane	filter>filter>filtrate>filter	R02	Hiseq 2500R	1316762
ERR2098441	364	100000	Protist	EMOSE_N010000376	SEQ-(100L-on-membrane)	>20 µm	MetaB18SV9	100L	100	membrane	filter>filter>filtrate>filter	R03	Hiseq 2500R	1291949
ERR2098443	347	100000	Protist	EMOSE_N010000340	SEQ-(100L-on-membrane)	0.22-3 µm	MetaB18SV9	100L	100	membrane	filter>filter>filtrate>filter	R01	Hiseq 2500R	1523226
ERR2098444	331	100000	Protist	EMOSE_N010000344	SEQ-(100L-on-membrane)	0.22-3 µm	MetaB18SV9	100L	100	membrane	filter>filter>filtrate>filter	R02	Hiseq 2500R	1451280
ERR2098445	316	100000	Protist	EMOSE_N010000346	SEQ-(100L-on-membrane)	0.22-3 µm	MetaB18SV9	100L	100	membrane	filter>filter>filtrate>filter	R03	Hiseq 2500R	1305825
ERR2098446	358	100000	Protist	EMOSE_N020000342	SEQ-(100L-on-membrane)	3-20 µm	MetaB18SV9	5x100L	496	membrane	filter>filter>filtrate>filter	R00	Hiseq 2500R	1873450
ERR2098447	381	100000	Protist	EMOSE_N030000342	SEQ-(100L-on-membrane)	3-20 µm	MetaB18SV9	2x50L	100	membrane	filter>filter>filtrate>filter	R01	Hiseq 2500R	2926081
ERR2098448	359	100000	Protist	EMOSE_N010000345	SEQ-(100L-on-membrane)	3-20 µm	MetaB18SV9	100L	100	membrane	filter>filter>filtrate>filter	R02	Hiseq 2500R	3876463
ERR2098449	364	100000	Protist	EMOSE_N010000347	SEQ-(100L-on-membrane)	3-20 µm	MetaB18SV9	100L	100	membrane	filter>filter>filtrate>filter	R03	Hiseq 2500R	1608824
ERR2098450	354	100000	Protist	EMOSE_N020000704	SEQ-(100L-on-membrane)	>20 µm	MetaB18SV9	10x100L	1000	membrane	filter>filter>filtrate>filter	R00	Hiseq 2500R	1251730
ERR2098452	312	100000	Protist	EMOSE_N020000684	SEQ-(100L-on-membrane)	0.22-3 µm	MetaB18SV9	10x100L	1000	membrane	filter>filter>filtrate>filter	R00	Hiseq 2500R	1444716
ERR2098453	287	100000	Protist	EMOSE_N030000829	SEQ-(100L-on-membrane)	0.22-3 µm	MetaB18SV9	100L	100	membrane	filter>filter>filtrate>filter	R11	Hiseq 2500R	1292383
ERR2098454	349	100000	Protist	EMOSE_N020000685	SEQ-(100L-on-membrane)	3-20 µm	MetaB18SV9	10x100L	1000	membrane	filter>filter>filtrate>filter	R00	Hiseq 2500R	3325260
ERR2098455	331	100000	Protist	EMOSE_N010000830	SEQ-(100L-on-membrane)	3-20 µm	MetaB18SV9	100L	100	membrane	filter>filter>filtrate>filter	R11	Hiseq 2500R	1500824
ERR2196988	383	100000	Protist	EMOSE_N040000342	SEQ-(100L-on-membrane)	3-20 µm	MetaB18SV9	8x100L	716	membrane	filter>filter>filtrate>filter	R00	MiSeq	670823
ERR2098417	373	100000	Protist	EMOSE_N020000421	SEQ-(2.5L-on-sterivex)	>0.22 µm	MetaB18SV9	4x2.5L combined	10	sterivex	filter	R02	Hiseq 2500R	1491539
ERR2098418	357	100000	Protist	EMOSE_N020000991	SEQ-(2.5L-on-sterivex)	>0.22 µm	MetaB18SV9	4x2.5L combined	10	sterivex	filter	R03	Hiseq 2500R	1274117
ERR2098365	127	1000	Protist	EMOSE_N010000413	SEQ-(1L-on-sterivex)	>0.22 µm	MetaG	1L	1	sterivex	filter	R01	Hiseq 4000	53285418
ERR2098366	99	1000	Protist	EMOSE_N010000990	SEQ-(1L-on-sterivex)	>0.22 µm	MetaG	1L	1	sterivex	filter	R02	Hiseq 4000	57222780
ERR2098367	105	1000	Protist	EMOSE_N010000419	SEQ-(1L-on-sterivex)	>0.22 µm	MetaG	1L	1	sterivex	filter	R03	Hiseq 4000	51280978
ERR2098368	110	1000	Protist	EMOSE_N020000414	SEQ-(2.5L-on-sterivex)	>0.22 µm	MetaG	4x2.5L combined	10	sterivex	filter	R01	Hiseq 4000	62620125
ERR2098369	118	1000	Protist	EMOSE_N010000414	SEQ-(2.5L-on-sterivex)	>0.22 µm	MetaG	2.5L	2.5	sterivex	filter	R01.1	Hiseq 4000	52783620
ERR2098370	117	1000	Protist	EMOSE_N010000416	SEQ-(2.5L-on-sterivex)	>0.22 µm	MetaG	2.5L	2.5	sterivex	filter	R01.2	Hiseq 4000	63354597
ERR2098371	112	1000	Protist	EMOSE_N010000415	SEQ-(2.5L-on-sterivex)	>0.22 µm	MetaG	2.5L	2.5	sterivex	filter	R01.3	Hiseq 4000	44454850
ERR2098372	120	1000	Protist	EMOSE_N010000417	SEQ-(2.5L-on-sterivex)	>0.22 µm	MetaG	2.5L	2.5	sterivex	filter	R01.4	Hiseq 4000	61958256
ERR2098375	125	1000	Protist	EMOSE_N010000418	SEQ-(10L-on-membrane)	>0.22 µm	MetaG	10L	10	membrane	filter	R01	Hiseq 4000	53045526
ERR2098376	129	1000	Protist	EMOSE_N010000424	SEQ-(10L-on-membrane)	>0.22 µm	MetaG	10L	10	membrane	filter	R02	Hiseq 4000	53037251
ERR2098377	88	1000	Protist	EMOSE_N010000407	SEQ-(10L-on-membrane)	>0.22 µm	MetaG	10L	10	membrane	filter	R03	Hiseq 4000	77338442
ERR2098378	109	1000	Protist	EMOSE_N010000385	SEQ-(100L-on-membrane)	>20 µm	MetaG	100L	30	membrane	filter>filter>filter	R123	Hiseq 4000	46275563
ERR2098379	91	1000	Protist	EMOSE_N010000368	SEQ-(10L-on-membrane)	0.22-3 µm	MetaG	10L	10	membrane	filter>filter	R01	Hiseq 4000	62351151
ERR2098381	97	1000	Protist	EMOSE_N010000995	SEQ-(10L-on-membrane)	0.22-3 µm	MetaG	10L	10	membrane	filter>filter	R03	Hiseq 4000	52029104
ERR2098382	125	1000	Protist	EMOSE_N010000369	SEQ-(10L-on-membrane)	3-20 µm	MetaG	10L	10	membrane	filter>filter	R01	Hiseq 4000	56554197
ERR2098383	128	1000	Protist	EMOSE_N010000402	SEQ-(10L-on-membrane)	3-20 µm	MetaG	10L	10	membrane	filter>filter	R02	Hiseq 4000	41729982
ERR2098384	105	1000	Protist	EMOSE_N010000408	SEQ-(10L-on-membrane)	3-20 µm	MetaG	10L	10	membrane	filter>filter	R03	Hiseq 4000	56722007
ERR2098385	117	1000	Protist	EMOSE_N010000386	SEQ-(100L-on-membrane)	>20 µm	MetaG	100L	120	membrane	filter>filter>filter	R01	Hiseq 4000	49746585
ERR2098386	113	1000	Protist	EMOSE_N010000384	SEQ-(100L-on-membrane)	>20 µm	MetaG	100L	100	membrane	filter>filter>filter	R02	Hiseq 4000	63902298
ERR2098387	101	1000	Protist	EMOSE_N010000383	SEQ-(100L-on-membrane)	>20 µm	MetaG	100L	60	membrane	filter>filter>filter	R03	Hiseq 4000	57436407
ERR2098388	98	1000	Protist	EMOSE_N010000372	SEQ-(100L-on-membrane)	0.22-3 µm	MetaG	100L	60	membrane	filter>filter>filter	R01	Hiseq 4000	67061677
ERR2098389	96	1000	Protist	EMOSE_N010000405	SEQ-(100L-on-membrane)	0.22-3 µm	MetaG	100L	100	membrane	filter>filter>filter	R02	Hiseq 4000	65732965
ERR2098390	82	1000	Protist	EMOSE_N010000411	SEQ-(100L-on-membrane)	0.22-3 µm	MetaG	100L	60	membrane	filter>filter>filter	R03	Hiseq 4000	55476391
ERR2098391	118	1000	Protist	EMOSE_N010000373	SEQ-(100L-on-membrane)	3-20 µm	MetaG	100L	60	membrane	filter>filter>filter	R01	Hiseq 4000	58808515
ERR2098392	119	1000	Protist	EMOSE_N010000406	SEQ-(100L-on-membrane)	3-20 µm	MetaG	100L	100	membrane	filter>filter>filter	R02	Hiseq 4000	47188564
ERR2098393	114	1000	Protist	EMOSE_N010000412	SEQ-(100L-on-membrane)	3-20 µm	MetaG	100L	60	membrane	filter>filter>filter	R03	Hiseq 4000	49725351
ERR2098394	125	1000	Protist	EMOSE_N020000374	SEQ-(100L-on-membrane)	>20 µm	MetaG	5x100L	496	membrane	filter>filter>filtrate>filter	R00	Hiseq 4000	66223964
ERR2098395	114	1000	Protist	EMOSE_N010000374	SEQ-(100L-on-membrane)	>20 µm	MetaG	100L	100	membrane	filter>filter>filtrate>filter	R01	Hiseq 4000	60864385
ERR2098396	118	1000	Protist	EMOSE_N010000375	SEQ-(100L-on-membrane)	>20 µm	MetaG	100L	100	membrane	filter>filter>filtrate>filter	R02	Hiseq 4000	36573050
ERR2098397	128	1000	Protist	EMOSE_N010000376	SEQ-(100L-on-membrane)	>20 µm	MetaG	100L	100	membrane	filter>filter>filtrate>filter	R03	Hiseq 4000	53465611
ERR2098399	103	1000	Protist	EMOSE_N010000340	SEQ-(100L-on-membrane)	0.22-3 µm	MetaG	100L	100	membrane	filter>filter>filtrate>filter	R01	Hiseq 4000	62157238
ERR2098402	109	1000	Protist	EMOSE_N020000342	SEQ-(100L-on-membrane)	3-20 µm	MetaG	5x100L	496	membrane	filter>filter>filtrate>filter	R00	Hiseq 4000	56121119
ERR2098403	108	1000	Protist	EMOSE_N030000342	SEQ-(100L-on-membrane)	3-20 µm	MetaG	2x50L	100	membrane	filter>filter>filtrate>filter	R01	Hiseq 4000	64830155
ERR2098404	119	1000	Protist	EMOSE_N010000345	SEQ-(100L-on-membrane)	3-20 µm	MetaG	100L	100	membrane	filter>filter>filtrate>filter	R02	Hiseq 4000	46802100
ERR2098405	120	1000	Protist	EMOSE_N010000347	SEQ-(100L-on-membrane)	3-20 µm	MetaG	100L	100	membrane	filter>filter>filtrate>filter	R03	Hiseq 4000	54872993
ERR2098406	116	1000	Protist	EMOSE_N020000704	SEQ-(100L-on-membrane)	>20 µm	MetaG	10x100L	1000	membrane	filter>filter>filtrate>filter	R00	Hiseq 4000	47249980
ERR2098407	113	1000	Protist	EMOSE_N010000715	SEQ-(100L-on-membrane)	>20 µm	MetaG	100L	100	membrane	filter>filter>filtrate>filter	R11	Hiseq 4000	43326298
ERR2098408	92	1000	Protist	EMOSE_N020000684	SEQ-(100L-on-membrane)	0.22-3 µm	MetaG	10x100L	1000	membrane	filter>filter>filtrate>filter	R00	Hiseq 4000	63557321
ERR2098409	105	1000	Protist	EMOSE_N030000829	SEQ-(100L-on-membrane)	0.22-3 µm	MetaG	100L	100	membrane	filter>filter>filtrate>filter	R11	Hiseq 4000	75328760
ERR2098410	129	1000	Protist	EMOSE_N020000685	SEQ-(100L-on-membrane)	3-20 µm	MetaG	10x100L	1000	membrane	filter>filter>filtrate>filter	R00	Hiseq 4000	81628664
ERR2098411	126	1000	Protist	EMOSE_N010000830	SEQ-(100L-on-membrane)	3-20 µm	MetaG	100L	100	membrane	filter>filter>filtrate>filter	R11	Hiseq 4000	69589594
ERR2196983	118	1000	Protist	EMOSE_N040000374	SEQ-(100L-on-membrane)	>20 µm	MetaG	8x100L	776	membrane	filter>filter>filtrate>filter	R00	RHS4000	117441628
ERR2196984	90	1000	Protist	EMOSE_N040000340	SEQ-(100L-on-membrane)	0.22-3 µm	MetaG	8x100L	716	membrane	filter>filter>filtrate>filter	R00	RHS4000	114349577
ERR2196985	120	1000	Protist	EMOSE_N040000342	SEQ-(100L-on-membrane)	3-20 µm	MetaG	8x100L	716	membrane	filter>filter>filtrate>filter	R00	RHS4000	123310150
ERR2098373	98	1000	Protist	EMOSE_N020000421	SEQ-(2.5L-on-sterivex)	>0.22 µm	MetaG	4x2.5L combined	10	sterivex	filter	R02	Hiseq 4000	65165356
ERR2098374	111	1000	Protist	EMOSE_N020000991	SEQ-(2.5L-on-sterivex)	>0.22 µm	MetaG	4x2.5L combined	10	sterivex	filter	R03	Hiseq 4000	64317957
