# Supplementary material for: Inter-comparison of marine microbiome sampling protocols
Source: ISME Commun. 2023 Aug 19;3:84. doi: 10.1038/s43705-023-00278-w (PMC10439934; doi:10.1038/s43705-023-00278-w)
Supplement: Supplementary file 16 — Supplementary Table S11 [file 43705_2023_278_MOESM16_ESM.xlsx]

## Sheet: Folha1
Supplementary Table S11 - Details on the statistical tests for the protists species richness.
Test	Sequencing strategy	Taxonomic group	Volume (L)	Response variable	Independent variable 1	Independent variable 1 (n)	Independent variable 2	Independent variable 2 (n)	Statistic	p-value	Adjusted p-value	Adjusted p-value significance	Alpha	n	df
Kruskal-Wallis	MetaB18SV9	Protist	10	Species richness					3.9548	0.138	0.276	ns	0.05	9	2
Kruskal-Wallis	Metagenome	Protist	10	Species richness					1.91165	0.384	0.768	ns	0.05	8	2
Kruskal-Wallis	MetaB18SV9	Protist	10	Species richness					7.96142	0.0187	0.0374	*	0.05	14	2
Dunn	MetaB18SV9	Protist	10	Species richness	0.22-3 m	5	3-20 µm	5	2.61371	0.00895662	0.0537397	ns	0.05
					0.22-3 µm	5	>20 µm	4	2.16959	0.0300379	0.180228	ns	0.05
					3-20 µm	5	>20 µm	4	-0.294636	0.768272	1	ns	0.05
Kruskal-Wallis	Metagenome	Protist	100	Species richness					6.78895	0.0336	0.0672	ns	0.05	13	2
Mann-Whitney	MetaB18SV9	Protist	100	Species richness	membrane	3	sterivex	3	5	1	1	ns	0.05
Mann-Whitney	Metagenome	Protist	100	Species richness	membrane	3	sterivex	3	6	0.7	1	ns	0.05
Mann-Whitney	MetaB18SV9	Protist	100	Species richness	2.5L	4	4x2.5L combined	3	0	0.0571	0.1142	ns	0.05
Mann-Whitney	Metagenome	Protist	100	Species richness	2.5L	4	4x2.5L combined	3	12	0.0571	0.1142	ns	0.05
