# Supplementary material for: Inter-comparison of marine microbiome sampling protocols
Source: ISME Commun. 2023 Aug 19;3:84. doi: 10.1038/s43705-023-00278-w (PMC10439934; doi:10.1038/s43705-023-00278-w)
Supplement: Supplementary file 17 — Supplementary Table S12 [file 43705_2023_278_MOESM17_ESM.xlsx]

## Sheet: Folha1
Supplementary Table S12 - Details on the PERMANOVA analysis of protist communities and betadisper permutations for verification of variance prerequisite.
Test	Taxonomic group	Sequencing strategy	Response variable	Independent variable	Model formula	Df	Sum of squares	r-squared	Mean squared	Permutations	F statistic	p-value	Significance	Alpha
PERMANOVA	Protist	MetaB18SV9	Community composition	volume	volume	1	0.0582203	0.0184469	NA	NA	3.45621	0.028	Significant	0.05
				size fraction	size fraction	3	2.50114	0.792476			49.4928	0.001	Significant	0.05
				volume for each size fraction	volume:size fraction	3	0.040856	0.0129451			0.808464	0.538	Not significant	0.05
				NA	Residual	33	0.555889	0.176132	NA
					Total	40	3.1561	1
Betadisper	Protist	MetaB18SV9	Distance from centroid	size fraction	size fraction	3	0.00531497	NA	0.00177166	999	0.583451	0.652	Not significant	0.05
					Residual	37	0.112351		0.00303651
				volume	volume	8	0.36729	NA	0.0459113	999	7.13547	0.001	Significant	0.05
					Residual	32	0.205895		0.00643423
PERMANOVA	Protist	Metagenome	Community composition	volume	volume	1	0.0795193	0.0194754	NA	NA	2.36837	0.063	Not significant	0.05
				size fraction	size fraction	3	2.66669	0.653111			26.4745	0.001	Significant	0.05
				volume for each size fraction	volume:size fraction	3	0.0609819	0.0149353			0.60542	0.829	Not significant	0.05
				NA	Residual	38	1.27587	0.312479	NA
					Total	45	4.08306	1
Betadisper	Protist	Metagenome	Distance from centroid	size fraction	size fraction	3	0.0144813	NA	0.00482709	999	2.0539	0.083	Not significant	0.05
					Residual	42	0.0987084		0.0023502
				volume	volume	10	0.423451	NA	0.0423451	999	10.4319	0.001	Significant	0.05
					Residual	35	0.142071		0.00405918
