# Supplementary material for: Inter-comparison of marine microbiome sampling protocols
Source: ISME Commun. 2023 Aug 19;3:84. doi: 10.1038/s43705-023-00278-w (PMC10439934; doi:10.1038/s43705-023-00278-w)
Supplement: Supplementary file 18 — Supplementary Table S13 [file 43705_2023_278_MOESM18_ESM.xlsx]

## Sheet: betadisper_protists
Supplementary Table S13 - Details of the Tukey test for significance between differences in protist communities distance to centroids of size fractions, calculated by betadisper.
Sequencing strategy	Taxonomy	Comparison	Difference to centroid	Lower	Upper	p-value adjusted	Significance	Alpha
MetaB18SV9	Protist	0.22-3 µm->0.22 µm	-0.0096666	-0.0759517	0.0566185	0.979212	Not significant	0.05
		3-20 µm->0.22 µm	-0.00555156	-0.0678953	0.0567922	0.995081	Not significant	0.05
		>20 µm->0.22 µm	0.0223107	-0.0479952	0.0926167	0.828417	Not significant	0.05
		3-20 µm-0.22-3 µm	0.00411503	-0.0582287	0.0664588	0.997976	Not significant	0.05
		>20 µm-0.22-3 µm	0.0319773	-0.0383286	0.102283	0.616249	Not significant	0.05
		>20 µm-3-20 µm	0.0278623	-0.0387407	0.0944653	0.67653	Not significant	0.05
MetaG		0.22-3 µm->0.22 µm	-0.00303403	-0.0592666	0.0531985	0.99891	Not significant	0.05
		3-20 µm->0.22 µm	-0.021992	-0.0728562	0.0288723	0.657065	Not significant	0.05
		>20 µm->0.22 µm	0.027162	-0.0259639	0.080288	0.526221	Not significant	0.05
		3-20 µm-0.22-3 µm	-0.0189579	-0.0751905	0.0372746	0.803905	Not significant	0.05
		>20 µm-0.22-3 µm	0.0301961	-0.0280903	0.0884824	0.515081	Not significant	0.05
		>20 µm-3-20 µm	0.049154	-0.00397199	0.10228	0.0787287	Not significant	0.05
